# Supplementary material for: Specificity and functional interplay between influenza virus PA-X and NS1 shutoff activity
Source: PLoS Pathog. 2018 Nov 29;14(11):e1007465. doi: 10.1371/journal.ppat.1007465 (PMC6289448; doi:10.1371/journal.ppat.1007465)
Supplement: S1 Table — (XLSX) [file ppat.1007465.s005.xlsx]

## Sheet: Sheet1
Gene Name	Cluster		Gene Name	Cluster		Gene Name	Cluster		Gene Name	Cluster
RP5-902P8.12	1		RP11-345P4.9	2		PRDM16	3		TNFRSF1B	4
Metazoa_SRP	1		Y_RNA	2		SESN2	3		CYP2J2	4
RNU5F-1	1		RNU5E-1	2		RP4-641G12.3	3		GADD45A	4
RP11-386I14.4	1		RNU5E-4P	2		GBP2	3		NEXN	4
CYR61	1		CNR2	2		SV2A	3		GBP3	4
U3	1		RPL12P13	2		SPTA1	3		GBP1	4
C1orf162	1		GPR3	2		ACKR1	3		GBP7	4
PTPN22	1		RNU11	2		HSPA6	3		GBP4	4
U1	1		LCK	2		IER5	3		GBP5	4
TXNIP	1		SNORA51	2		RGS16	3		GBP1P1	4
NUP210L	1		RP4-575N6.2	2		PPFIA4	3		NBPF12	4
C1orf189	1		SNORA40	2		BTG2	3		HIST2H2BE	4
RP11-29H23.6	1		RNVU1-15	2		CR1L	3		CTSS	4
ARHGAP30	1		CH17-373J23.1	2		SLC30A1	3		CD5L	4
RGS2	1		RNVU1-6	2		RP11-378J18.6	3		CDK18	4
ACTA1	1		RNVU1-7	2		ID2	3		RSAD2	4
RP4-597N16.1	1		RNU1-120P	2		MXD1	3		SLC8A1	4
SPDYA	1		RNU1-13P	2		HK2	3		NAT8	4
AL133243.4	1		HIST2H2AB	2		IL1A	3		ALMS1P1	4
DQX1	1		LENEP	2		CXCR4	3		DPP4	4
RNU2-63P	1		VHLL	2		NR4A2	3		KIAA2012	4
RNU4ATAC	1		RP11-465N4.2	2		GCG	3		RUFY4	4
TBR1	1		SNORA14B	2		FAP	3		SP140	4
ARL9	1		AC010150.1	2		LRP2	3		GRIP2	4
CXCL3	1		RP11-191L17.1	2		DLX2	3		RFTN1	4
CXCL2	1		RP11-493E12.1	2		FRZB	3		CCR1	4
IGBP1P4	1		AC016700.2	2		MAP2	3		UBA7	4
PTGER4	1		AC083899.1	2		DCLK3	3		ACKR4	4
CTC-534A2.2	1		RP5-935K16.2	2		UBE2FP1	3		TNFSF10	4
CDO1	1		CFLAR-AS1	2		TAGLN3	3		LAMP3	4
EGR1	1		SUGT1P2	2		PLA1A	3		RTP4	4
VTRNA1-1	1		RP11-155D18.13	2		HCLS1	3		CD38	4
VTRNA1-3	1		RP11-102M11.2	2		PTX3	3		LAP3	4
CD74	1		RNU6-33P	2		SHOX2	3		PCDH7	4
CTGF	1		CTD-2060C23.1	2		MSX1	3		CXCL8	4
IL6	1		AC010240.3	2		CXCL10	3		CXCL11	4
AC005082.12	1		NME5	2		MTTP	3		NT5C3AP1	4
PGAM2	1		RPL7P19	2		GPM6A	3		TLR3	4
C7orf61	1		RPL29P14	2		FST	3		PDZD2	4
MOGAT3	1		RP11-1379J22.2	2		CTD-2235C13.3	3		PARP8	4
ZNF596	1		HIST1H4C	2		SLCO4C1	3		GMPR	4
SNORD13	1		HIST1H3PS1	2		HBEGF	3		BTN3A3	4
KRT18P37	1		RIPPLY2	2		FAM65B	3		HLA-F	4
RP11-446E9.1	1		RSPH10B2	2		TRIM31	3		HLA-E	4
RP11-521I2.3	1		RP11-609L3.2	2		CITED2	3		HLA-B	4
RP11-532M24.1	1		RP11-467D6.1	2		SCIN	3		ETV7	4
IFNA5	1		LAT2	2		CLDN4	3		FAM46A	4
C9orf152	1		LRRD1	2		SEMA3D	3		PRDM1	4
ZFP37	1		RP5-1099C19.2	2		DNAJB9	3		AIM1	4
TRAF1	1		NPM1P14	2		TNFRSF10D	3		TNFAIP3	4
RP11-355O1.11	1		RNU6-11P	2		NEFM	3		NFE2L3	4
AKR1C6P	1		LINC01003	2		KCNK9	3		SAMD9L	4
MRC1	1		PAXIP1-AS1	2		IFNB1	3		JHDM1D-AS1	4
LRRN4CL	1		RP5-855D21.2	2		IFNA7	3		PDGFRL	4
PYGM	1		RP11-465K4.4	2		IFNA10	3		MBOAT4	4
TIGD3	1		RP11-158K1.3	2		IFNA16	3		IDO1	4
RP11-178H8.7	1		ERICD	2		IFNA13	3		IL7	4
TMEM25	1		SAXO1	2		IFNA2	3		JAK2	4
NTM	1		RNU6ATAC	2		IFNA8	3		CD274	4
LAG3	1		HSPA8P3	2		IFNA1	3		PDCD1LG2	4
COL2A1	1		ACTBP14	2		KLF4	3		IFNA17	4
DDN	1		RP11-487I5.4	2		HSPA5	3		PAX5	4
PRPH	1		RP11-5L12.1	2		CEL	3		RP11-492E3.2	4
SOAT2	1		CTD-2371O3.3	2		ARL5B	3		GATA3	4
TAC3	1		RP11-472I20.4	2		OTUD1	3		MAP3K8	4
THAP2	1		MAJIN	2		EGR2	3		RET	4
DUSP6	1		BBS1	2		PLEKHS1	3		IFIT2	4
WDR66	1		B4GALNT3	2		RASGRP2	3		ACSL5	4
HCAR2	1		RP11-69M1.6	2		RP11-757G1.6	3		IFITM1	4
RPPH1	1		APOLD1	2		FZD4	3		IFITM3	4
REM2	1		RP11-50I19.2	2		PIWIL4	3		TRIM22	4
RP11-649E7.5	1		RP11-305O6.3	2		IL10RA	3		MDK	4
SIX4	1		RNU4-2	2		GRIK4	3		SERPING1	4
C15orf48	1		CCDC62	2		DDIT3	3		SLC15A3	4
RNU5A-1	1		RP11-463O12.5	2		AVIL	3		RARRES3	4
CTD-3185P2.1	1		SNORA79	2		RP11-64B16.2	3		HRASLS2	4
GRAMD2	1		HIF1A-AS2	2		RP11-463O12.3	3		IL18BP	4
ARRDC4	1		RN7SL472P	2		RP11-561B11.1	3		BIRC3	4
HSP90B2P	1		RP11-16O9.2	2		PGF	3		CASP1	4
RP11-473M20.5	1		RP11-154J22.1	2		FOS	3		CARD16	4
MMP25	1		RNU5B-1	2		WARS	3		FAR2	4
RRAD	1		C15orf61	2		ACTC1	3		PLXNC1	4
CRISPLD2	1		RP11-697E2.11	2		MEX3B	3		USP30-AS1	4
RP11-609D21.3	1		CRTC3-AS1	2		RP11-262A16.1	3		OAS2	4
FBXO39	1		RP11-473M20.16	2		ANKRD26P1	3		HCAR3	4
RP11-186B7.4	1		BCAR4	2		HERPUD1	3		ENOX1	4
RP11-199F11.2	1		RP11-666O2.2	2		MYH3	3		TNFSF13B	4
ZNF286B	1		RP11-2C24.7	2		RASD1	3		TMEM229B	4
EPN2-AS1	1		TRIM72	2		CCL5	3		ZFP36L1	4
CTD-2095E4.5	1		RP11-169E6.1	2		SEPT4	3		IFI27	4
CDK5R1	1		RP11-96D1.9	2		EFNA2	3		ISG20	4
CCL2	1		HSPE1P7	2		GDF15	3		AC009133.12	4
KRT26	1		RP11-303E16.5	2		AC079466.1	3		EXOC3L1	4
KRT17	1		RP11-55K13.1	2		IFNL1	3		PSMB10	4
AOC3	1		CTD-3195I5.4	2		FOSB	3		XAF1	4
PPP1R27	1		DNAH2	2		NAPSB	3		KCTD11	4
RP11-326K13.4	1		RP11-599B13.8	2		MAFB	3		SNORD3B-1	4
AC004490.1	1		LINC00324	2		WFDC5	3		SNORD3B-2	4
CTC-548K16.5	1		FTLP12	2		SNAI1	3		LGALS9	4
CTD-2017D11.2	1		RP11-160E2.6	2		COL9A3	3		DHX58	4
HAMP	1		SNORD3A	2		ADAMTS1	3		SECTM1	4
FAM83E	1		SH3GL1P2	2		RFPL2	3		DTNA	4
CTD-2639E6.9	1		CTD-2349P21.9	2		ACRC	3		PMAIP1	4
ZNF304	1		RP11-227G15.11	2		RGAG1	3		ANGPTL4	4
ZNF211	1		RP11-227G15.9	2					BST2	4
SPEF1	1		CTD-2267D19.7	2					LGALS17A	4
OTOR	1		AOC4P	2					CEACAM1	4
RFPL3S	1		CTD-3014M21.1	2					BBC3	4
RNU12	1		RP11-294J22.7	2					PLEKHA4	4
ZNF674-AS1	1		RNU1-85P	2					IL4I1	4
ERAS	1		RPL12P38	2					CACNG6	4
ITGB1BP2	1		RP11-464D20.6	2					TGM2	4
NAP1L2	1		RP11-855A2.1	2					ZBP1	4
NAP1L3	1		RP11-16C1.2	2					MX2	4
BEX4	1		CTD-2246P4.1	2					APOL3	4
			RP13-766D20.4	2					APOL1	4
			RP11-806L2.5	2					APOBEC3G	4
			C18orf32	2					PRR5	4
			CTB-25B13.5	2					TYMP	4
			CATSPERD	2					ODF3B	4
			CTD-3193O13.12	2					ACE2	4
			BEST2	2					TMEM27	4
			LLNLR-246C6.1	2					SLC38A5	4
			PDE4C	2
			ZFP30	2
			GMFG	2
			EID2B	2
			CTC-492K19.7	2
			LYPD3	2
			RSPH6A	2
			DACT3	2
			C5AR2	2
			CTD-3001H11.2	2
			CTD-2639E6.4	2
			NTF6G	2
			CGB2	2
			CGB5	2
			KLKP1	2
			AC003682.16	2
			AC020915.2	2
			KRT18P4	2
			BRWD1-AS2	2
			RP5-1014D13.2	2
			MIR6820	2
			RP3-388M5.9	2
			RP11-402P6.15	2
			RP13-216E22.4	2
			BEX2	2
			AMMECR1-IT1	2
			EEF1GP5	2
			RP11-1114A5.4	2
