# Supplementary material for: Specificity and functional interplay between influenza virus PA-X and NS1 shutoff activity
Source: PLoS Pathog. 2018 Nov 29;14(11):e1007465. doi: 10.1371/journal.ppat.1007465 (PMC6289448; doi:10.1371/journal.ppat.1007465)
Supplement: S2 Table — Enrichment analysis using GO Biological Process 2017b database of the 493 DEGs obtained from Fig 3A shows the pathways in which DEGs were suppressed by shutoff-active NS1 following virus infection. The ranking was based on the combined score, which was calculated from ln(P-value) × Z-score (Enrichr). (XLSX) [file ppat.1007465.s006.xlsx]

## Sheet: Sheet1
Term	Overlap	P-value	Adjusted P-value	Old P-value	Old Adjusted P-value	Z-score	Combined Score	Genes
type I interferon signaling pathway	29/148	3.51709e-18	1.54787e-14	6.46804e-20	2.84658e-16	-3.28214	131.906	IFITM3;IFNA5;IFITM1;IFNA7;IFNA1;IFNA2;IFNA8;IFIT2;CCL2;GBP2;JAK2;CCR1;EGR1;RSAD2;IFNA16;IFNB1;MX2;IFNA17;HLA-B;HLA-F;HLA-E;ISG20;BST2;IL1A;IL6;IFI27;OAS2;XAF1;IFNA10
interferon-gamma-mediated signaling pathway	23/204	1.40368e-09	5.56836e-07	1.79988e-11	2.64043e-08	-3.69104	75.2388	CCR1;IFNA5;IFNA7;IFNA1;IFNA16;IFNA17;IFNA2;HLA-B;HLA-F;IFNA8;HLA-E;IL1A;IL6;OAS2;CCL5;CCL2;LGALS9;GBP2;JAK2;TRIM31;GBP1;TRIM22;IFNA10
response to exogenous dsRNA	12/22	2.27922e-14	5.01542e-11	3.27476e-13	7.20611e-10	-2.2523	70.7501	IFNA5;IFNA7;IFNA1;IFNA16;IFNB1;IFNA17;IFNA2;RFTN1;PMAIP1;IFNA8;TLR3;IFNA10
chronic inflammatory response	22/211	1.37262e-08	2.98105e-06	2.00454e-10	9.58417e-08	-3.67909	66.6061	AOC3;CXCL8;C5AR2;IFNA2;CXCR4;FOS;TNFRSF1B;CXCL3;CXCL2;TNFRSF10D;IL1A;CXCL10;CXCL11;MMP25;IL6;CCL5;CCL2;PTX3;LGALS9;ACKR1;CDO1;APOL3
inflammatory response to wounding	22/211	1.37262e-08	2.98105e-06	2.00454e-10	9.58417e-08	-3.67677	66.5641	AOC3;CXCL8;C5AR2;IFNA2;CXCR4;FOS;TNFRSF1B;CXCL3;CXCL2;TNFRSF10D;IL1A;CXCL10;CXCL11;MMP25;IL6;CCL5;CCL2;PTX3;LGALS9;ACKR1;CDO1;APOL3
inflammatory response	22/211	1.37262e-08	2.98105e-06	2.00454e-10	9.58417e-08	-3.67503	66.5326	AOC3;CXCL8;C5AR2;IFNA2;CXCR4;FOS;TNFRSF1B;CXCL3;CXCL2;TNFRSF10D;IL1A;CXCL10;CXCL11;MMP25;IL6;CCL5;CCL2;PTX3;LGALS9;ACKR1;CDO1;APOL3
acute inflammatory response	22/212	1.49705e-08	2.99478e-06	2.17773e-10	9.58417e-08	-3.68919	66.4689	AOC3;CXCL8;C5AR2;IFNA2;CXCR4;FOS;TNFRSF1B;CXCL3;CXCL2;TNFRSF10D;IL1A;CXCL10;CXCL11;MMP25;IL6;CCL5;CCL2;PTX3;LGALS9;ACKR1;CDO1;APOL3
chemokine-mediated signaling pathway	19/139	1.5183e-09	5.56836e-07	5.68113e-11	6.25066e-08	-3.05567	62.0475	CCR1;IFNA5;IFNA7;CXCL8;IFNA1;IFNA16;IFNA17;IFNA2;CXCL3;CXCL2;IFNA8;CXCL10;IL1A;CXCL11;IL6;CCL5;CCL2;JAK2;IFNA10
regulation of type I interferon-mediated signaling pathway	12/43	3.37614e-10	2.26859e-07	1.87775e-10	9.58417e-08	-2.68893	58.6432	IFNA5;IFNA7;IFNA1;IFNA16;IFNB1;IFNA17;IFNA2;DHX58;PTPN22;IFNA8;IFNA10;BIRC3
natural killer cell degranulation	9/20	4.12376e-10	2.26859e-07	1.21589e-09	3.57571e-07	-2.62834	56.7961	IFNA5;IFNA7;IFNA1;IFNA16;IFNB1;IFNA17;IFNA2;IFNA8;IFNA10
natural killer cell proliferation involved in immune response	9/18	1.2474e-10	1.37245e-07	5.87107e-10	2.34896e-07	-2.48634	56.7005	IFNA5;IFNA7;IFNA1;IFNA16;IFNB1;IFNA17;IFNA2;IFNA8;IFNA10
cytotoxic T cell degranulation	9/20	4.12376e-10	2.26859e-07	1.21589e-09	3.57571e-07	-2.46449	53.2554	IFNA5;IFNA7;IFNA1;IFNA16;IFNB1;IFNA17;IFNA2;IFNA8;IFNA10
B-1 B cell proliferation	9/28	1.42245e-08	2.98105e-06	1.33269e-08	2.34607e-06	-2.91065	52.5906	IFNA5;IFNA7;IFNA1;IFNA16;IFNB1;IFNA17;IFNA2;IFNA8;IFNA10
natural killer cell differentiation involved in immune response	9/19	2.3185e-10	2.04074e-07	8.51774e-10	3.12388e-07	-2.36899	52.5558	IFNA5;IFNA7;IFNA1;IFNA16;IFNB1;IFNA17;IFNA2;IFNA8;IFNA10
B cell homeostatic proliferation	9/28	1.42245e-08	2.98105e-06	1.33269e-08	2.34607e-06	-2.90368	52.4646	IFNA5;IFNA7;IFNA1;IFNA16;IFNB1;IFNA17;IFNA2;IFNA8;IFNA10
T cell activation via T cell receptor contact with antigen bound to MHC molecule on antigen presenting cell	9/22	1.16874e-09	5.14361e-07	2.37217e-09	5.54862e-07	-2.48738	51.1588	IFNA5;IFNA7;IFNA1;IFNA16;IFNB1;IFNA17;IFNA2;IFNA8;IFNA10
B cell proliferation involved in immune response	9/30	2.81995e-08	5.17108e-06	2.20029e-08	3.58647e-06	-2.93059	50.9453	IFNA5;IFNA7;IFNA1;IFNA16;IFNB1;IFNA17;IFNA2;IFNA8;IFNA10
cytokine-mediated signaling pathway	15/109	7.39881e-08	1.20601e-05	5.84401e-09	1.22474e-06	-3.05273	50.1239	CCR1;IFNA5;IFNA7;IFNA1;IFNA16;IFNA17;IFNA2;CXCR4;IFNA8;IL1A;IL6;HCLS1;CCL2;JAK2;IFNA10
alpha-beta T cell activation involved in immune response	9/21	7.05966e-10	3.45217e-07	1.71002e-09	4.42695e-07	-2.36693	49.8746	IFNA5;IFNA7;IFNA1;IFNA16;IFNB1;IFNA17;IFNA2;IFNA8;IFNA10
tumor necrosis factor-mediated signaling pathway	21/272	4.31795e-06	0.000271475	7.12883e-08	6.46923e-06	-4.02063	49.6657	CCR1;IFNA5;IFNA7;CXCL8;IFNA1;IFNA16;IFNA17;IFNA2;GATA3;TNFRSF1B;IFNA8;PSMB10;ZFP36L1;TNFSF13B;IL1A;IL6;CCL5;CCL2;JAK2;IFNA10;BIRC3
positive regulation of type I interferon-mediated signaling pathway	12/52	3.71359e-09	1.08957e-06	1.21871e-09	3.57571e-07	-2.49662	48.4626	IFNA5;CD74;GBP5;IFNA7;IFNA1;IFNA16;IFNB1;IFNA17;CCL5;IFNA2;IFNA8;IFNA10
negative regulation of type I interferon-mediated signaling pathway	11/43	5.15394e-09	1.41766e-06	2.39545e-09	5.54862e-07	-2.52531	48.1917	IFNA5;IFNA7;IFNA1;IFNA16;IFNB1;IFNA17;IFNA2;DHX58;TNFAIP3;IFNA8;IFNA10
cellular response to exogenous dsRNA	11/31	9.91273e-11	1.37245e-07	1.29495e-10	9.58417e-08	-2.0771	47.8452	IFNA5;IFNA7;IFNA1;IFNA16;IFNB1;IFNA17;RFTN1;IFNA2;IFNA8;TLR3;IFNA10
gamma-delta T cell activation involved in immune response	9/24	2.94001e-09	9.30465e-07	4.39827e-09	9.6784e-07	-2.40133	47.1738	IFNA5;IFNA7;IFNA1;IFNA16;IFNB1;IFNA17;IFNA2;IFNA8;IFNA10
T cell differentiation involved in immune response	11/41	2.9599e-09	9.30465e-07	1.56013e-09	4.29134e-07	-2.3728	46.5973	IFNA5;IFNA7;IFNA1;IFNA16;LCK;IFNB1;IFNA17;IFNA2;PTPN22;IFNA8;IFNA10
interleukin-4-mediated signaling pathway	14/104	2.66231e-07	3.9056e-05	2.44884e-08	3.84905e-06	-3.00634	45.5127	CCR1;IFNA5;IFNA7;IFNA1;IFNA16;IFNA17;IFNA2;GATA3;IFNA8;IL1A;IL6;CCL2;JAK2;IFNA10
interleukin-8-mediated signaling pathway	14/96	9.59132e-08	1.50755e-05	9.79238e-09	1.95892e-06	-2.78327	44.9771	CCR1;IFNA5;EGR1;IFNA7;IFNA1;IFNA16;IFNA17;IFNA2;IFNA8;IL1A;IL6;CCL2;JAK2;IFNA10
granulocyte colony-stimulating factor signaling pathway	14/97	1.09598e-07	1.66324e-05	1.10289e-08	2.11036e-06	-2.78337	44.6076	CCR1;IFNA5;IFNA7;IFNA1;IFNA16;IFNA17;IFNA2;IFNA8;IL1A;IL6;CEACAM1;CCL2;JAK2;IFNA10
T cell proliferation involved in immune response	9/29	2.01777e-08	3.86095e-06	1.7192e-08	2.91007e-06	-2.46522	43.6805	IFNA5;IFNA7;IFNA1;IFNA16;IFNB1;IFNA17;IFNA2;IFNA8;IFNA10
B cell proliferation	10/43	6.98869e-08	1.20476e-05	2.8438e-08	4.31571e-06	-2.62844	43.3072	LAT2;IFNA5;IFNA7;IFNA1;IFNA16;IFNB1;IFNA17;IFNA2;IFNA8;IFNA10
interleukin-1-mediated signaling pathway	16/157	1.77033e-06	0.00012367	8.64569e-08	6.70817e-06	-3.12891	41.4403	CCR1;IFNA5;EGR1;IFNA7;CXCL8;IFNA1;IFNA16;IFNA17;IFNA2;IFNA8;IL1A;IL6;CCL5;CCL2;JAK2;IFNA10
interleukin-13-mediated signaling pathway	13/98	8.44517e-07	6.29953e-05	9.14542e-08	6.70817e-06	-2.84359	39.7662	CCR1;IFNA5;IFNA7;IFNA1;IFNA16;IFNA17;IFNA2;IFNA8;IL1A;IL6;CCL2;JAK2;IFNA10
macrophage migration inhibitory factor signaling pathway	13/95	5.86528e-07	5.49214e-05	6.57672e-08	6.15832e-06	-2.7702	39.7497	CCR1;IFNA5;IFNA7;IFNA1;IFNA16;IFNA17;IFNA2;IFNA8;IL1A;IL6;CCL2;JAK2;IFNA10
interleukin-33-mediated signaling pathway	13/95	5.86528e-07	5.49214e-05	6.57672e-08	6.15832e-06	-2.76884	39.7302	CCR1;IFNA5;IFNA7;IFNA1;IFNA16;IFNA17;IFNA2;IFNA8;IL1A;IL6;CCL2;JAK2;IFNA10
interleukin-27-mediated signaling pathway	13/95	5.86528e-07	5.49214e-05	6.57672e-08	6.15832e-06	-2.76449	39.6679	CCR1;IFNA5;IFNA7;IFNA1;IFNA16;IFNA17;IFNA2;IFNA8;IL1A;IL6;CCL2;JAK2;IFNA10
interleukin-34-mediated signaling pathway	13/95	5.86528e-07	5.49214e-05	6.57672e-08	6.15832e-06	-2.76418	39.6633	CCR1;IFNA5;IFNA7;IFNA1;IFNA16;IFNA17;IFNA2;IFNA8;IL1A;IL6;CCL2;JAK2;IFNA10
interleukin-17-mediated signaling pathway	13/95	5.86528e-07	5.49214e-05	6.57672e-08	6.15832e-06	-2.76206	39.6329	CCR1;IFNA5;IFNA7;IFNA1;IFNA16;IFNA17;IFNA2;IFNA8;IL1A;IL6;CCL2;JAK2;IFNA10
interleukin-5-mediated signaling pathway	13/95	5.86528e-07	5.49214e-05	6.57672e-08	6.15832e-06	-2.75963	39.5981	CCR1;IFNA5;IFNA7;IFNA1;IFNA16;IFNA17;IFNA2;IFNA8;IL1A;IL6;CCL2;JAK2;IFNA10
interleukin-32-mediated signaling pathway	13/95	5.86528e-07	5.49214e-05	6.57672e-08	6.15832e-06	-2.75864	39.5839	CCR1;IFNA5;IFNA7;IFNA1;IFNA16;IFNA17;IFNA2;IFNA8;IL1A;IL6;CCL2;JAK2;IFNA10
interleukin-7-mediated signaling pathway	13/95	5.86528e-07	5.49214e-05	6.57672e-08	6.15832e-06	-2.75497	39.5312	CCR1;IFNA5;IFNA7;IFNA1;IFNA16;IFNA17;IFNA2;IFNA8;IL1A;IL6;CCL2;JAK2;IFNA10
granulocyte-macrophage colony-stimulating factor signaling pathway	13/95	5.86528e-07	5.49214e-05	6.57672e-08	6.15832e-06	-2.75406	39.5181	CCR1;IFNA5;IFNA7;IFNA1;IFNA16;IFNA17;IFNA2;IFNA8;IL1A;IL6;CCL2;JAK2;IFNA10
leptin-mediated signaling pathway	13/101	1.19923e-06	8.51257e-05	1.25827e-07	9.07808e-06	-2.89652	39.4906	CCR1;IFNA5;IFNA7;IFNA1;IFNA16;IFNA17;IFNA2;IFNA8;IL1A;IL6;CCL2;JAK2;IFNA10
interleukin-11-mediated signaling pathway	13/95	5.86528e-07	5.49214e-05	6.57672e-08	6.15832e-06	-2.74899	39.4454	CCR1;IFNA5;IFNA7;IFNA1;IFNA16;IFNA17;IFNA2;IFNA8;IL1A;IL6;CCL2;JAK2;IFNA10
interleukin-35-mediated signaling pathway	13/95	5.86528e-07	5.49214e-05	6.57672e-08	6.15832e-06	-2.74866	39.4407	CCR1;IFNA5;IFNA7;IFNA1;IFNA16;IFNA17;IFNA2;IFNA8;IL1A;IL6;CCL2;JAK2;IFNA10
interleukin-21-mediated signaling pathway	13/95	5.86528e-07	5.49214e-05	6.57672e-08	6.15832e-06	-2.74661	39.4112	CCR1;IFNA5;IFNA7;IFNA1;IFNA16;IFNA17;IFNA2;IFNA8;IL1A;IL6;CCL2;JAK2;IFNA10
type III interferon signaling pathway	13/95	5.86528e-07	5.49214e-05	6.57672e-08	6.15832e-06	-2.74335	39.3645	CCR1;IFNA5;IFNA7;IFNA1;IFNA16;IFNA17;IFNA2;IFNA8;IL1A;IL6;CCL2;JAK2;IFNA10
interleukin-3-mediated signaling pathway	13/95	5.86528e-07	5.49214e-05	6.57672e-08	6.15832e-06	-2.7424	39.3509	CCR1;IFNA5;IFNA7;IFNA1;IFNA16;IFNA17;IFNA2;IFNA8;IL1A;IL6;CCL2;JAK2;IFNA10
prolactin signaling pathway	13/97	7.49074e-07	6.29953e-05	8.20351e-08	6.70817e-06	-2.78731	39.3134	CCR1;IFNA5;IFNA7;IFNA1;IFNA16;IFNA17;IFNA2;IFNA8;IL1A;IL6;CCL2;JAK2;IFNA10
interleukin-23-mediated signaling pathway	13/95	5.86528e-07	5.49214e-05	6.57672e-08	6.15832e-06	-2.73908	39.3031	CCR1;IFNA5;IFNA7;IFNA1;IFNA16;IFNA17;IFNA2;IFNA8;IL1A;IL6;CCL2;JAK2;IFNA10
interleukin-9-mediated signaling pathway	13/95	5.86528e-07	5.49214e-05	6.57672e-08	6.15832e-06	-2.73811	39.2892	CCR1;IFNA5;IFNA7;IFNA1;IFNA16;IFNA17;IFNA2;IFNA8;IL1A;IL6;CCL2;JAK2;IFNA10
macrophage colony-stimulating factor signaling pathway	13/98	8.44517e-07	6.29953e-05	9.14542e-08	6.70817e-06	-2.80595	39.2398	CCR1;IFNA5;IFNA7;IFNA1;IFNA16;IFNA17;IFNA2;IFNA8;IL1A;IL6;CCL2;JAK2;IFNA10
interleukin-17A-mediated signaling pathway	13/95	5.86528e-07	5.49214e-05	6.57672e-08	6.15832e-06	-2.73317	39.2184	CCR1;IFNA5;IFNA7;IFNA1;IFNA16;IFNA17;IFNA2;IFNA8;IL1A;IL6;CCL2;JAK2;IFNA10
adiponectin-activated signaling pathway	13/98	8.44517e-07	6.29953e-05	9.14542e-08	6.70817e-06	-2.80029	39.1607	CCR1;IFNA5;IFNA7;IFNA1;IFNA16;IFNA17;IFNA2;IFNA8;IL1A;IL6;CCL2;JAK2;IFNA10
erythropoietin-mediated signaling pathway	13/98	8.44517e-07	6.29953e-05	9.14542e-08	6.70817e-06	-2.79321	39.0617	CCR1;IFNA5;IFNA7;IFNA1;IFNA16;IFNA17;IFNA2;IFNA8;IL1A;IL6;CCL2;JAK2;IFNA10
oncostatin-M-mediated signaling pathway	13/97	7.49074e-07	6.29953e-05	8.20351e-08	6.70817e-06	-2.76713	39.0288	CCR1;IFNA5;IFNA7;IFNA1;IFNA16;IFNA17;IFNA2;IFNA8;IL1A;IL6;CCL2;JAK2;IFNA10
interleukin-18-mediated signaling pathway	13/98	8.44517e-07	6.29953e-05	9.14542e-08	6.70817e-06	-2.78937	39.008	CCR1;IFNA5;IFNA7;IFNA1;IFNA16;IFNA17;IFNA2;IFNA8;IL1A;IL6;CCL2;JAK2;IFNA10
ciliary neurotrophic factor-mediated signaling pathway	13/97	7.49074e-07	6.29953e-05	8.20351e-08	6.70817e-06	-2.75961	38.9228	CCR1;IFNA5;IFNA7;IFNA1;IFNA16;IFNA17;IFNA2;IFNA8;IL1A;IL6;CCL2;JAK2;IFNA10
interleukin-2-mediated signaling pathway	13/96	6.63371e-07	5.95815e-05	7.34973e-08	6.46923e-06	-2.73088	38.8493	CCR1;IFNA5;IFNA7;IFNA1;IFNA16;IFNA17;IFNA2;IFNA8;IL1A;IL6;CCL2;JAK2;IFNA10
interleukin-15-mediated signaling pathway	13/98	8.44517e-07	6.29953e-05	9.14542e-08	6.70817e-06	-2.75446	38.5198	CCR1;IFNA5;IFNA7;IFNA1;IFNA16;IFNA17;IFNA2;IFNA8;IL1A;IL6;CCL2;JAK2;IFNA10
interleukin-12-mediated signaling pathway	13/96	6.63371e-07	5.95815e-05	7.34973e-08	6.46923e-06	-2.7065	38.5025	CCR1;IFNA5;IFNA7;IFNA1;IFNA16;IFNA17;IFNA2;IFNA8;IL1A;IL6;CCL2;JAK2;IFNA10
interleukin-6-mediated signaling pathway	13/105	1.87599e-06	0.000127343	1.89571e-07	1.34565e-05	-2.8624	37.7447	CCR1;IFNA5;IFNA7;IFNA1;IFNA16;IFNA17;IFNA2;IFNA8;IL1A;IL6;CCL2;JAK2;IFNA10
cellular response to interferon-alpha	8/32	8.04828e-07	6.29953e-05	4.47839e-07	2.98627e-05	-2.55265	35.8204	BST2;IFITM3;IFITM1;MX2;LAMP3;HCLS1;CXCR4;GATA3
T cell activation involved in immune response	10/56	9.7409e-07	7.14495e-05	2.50846e-07	1.75234e-05	-2.54487	35.2255	DPP4;IFNA5;IFNA7;IFNA1;IFNA16;IFNB1;IFNA17;IFNA2;IFNA8;IFNA10
natural killer cell activation involved in immune response	9/33	7.11741e-08	1.20476e-05	4.41756e-08	6.15832e-06	-2.12738	35.0126	IFNA5;IFNA7;IFNA1;IFNA16;IFNB1;IFNA17;IFNA2;IFNA8;IFNA10
negative regulation of single stranded viral RNA replication via double stranded DNA intermediate	9/44	1.02814e-06	7.41779e-05	3.69745e-07	2.50346e-05	-2.50823	34.5829	BST2;ISG20;IFITM3;IFITM1;CXCL8;APOBEC3G;RSAD2;IFNB1;CCL5
negative regulation of cell proliferation	21/399	0.000980948	0.0317438	2.27049e-05	0.00112274	-4.93067	34.1547	BTG2;IFITM1;WARS;CXCL8;GATA3;TNFRSF1B;KLF4;CXCL3;CXCL2;TNFRSF10D;ACE2;CXCL10;IL1A;CXCL11;IFNL1;SCIN;FRZB;LCK;ADAMTS1;JAK2;IER5
cellular response to lipopolysaccharide	13/132	2.36819e-05	0.00123704	2.05247e-06	0.000125457	-3.15749	33.6298	CXCL8;TNFAIP3;PTPN22;TNFRSF1B;CXCL3;CXCL2;TNFRSF10D;CXCL10;CXCL11;IL6;CCL2;LGALS9;JAK2
positive regulation of peptidyl-serine phosphorylation of STAT protein	11/74	1.88077e-06	0.000127343	3.27275e-07	2.25053e-05	-2.54507	33.5538	IFNA5;IL6;IFNA7;IFNA1;IFNA16;IFNB1;IFNA17;IFNA2;HCLS1;IFNA8;IFNA10
B cell differentiation	10/61	2.20952e-06	0.000147335	5.07533e-07	3.33381e-05	-2.55486	33.2713	LAT2;IFNA5;IFNA7;IFNA1;IFNA16;IFNB1;IFNA17;IFNA2;IFNA8;IFNA10
B cell lineage commitment	9/49	2.67089e-06	0.000172861	8.21788e-07	5.24158e-05	-2.56776	32.9523	IFNA5;IFNA7;IFNA1;IFNA16;IFNB1;IFNA17;IFNA2;IFNA8;IFNA10
mature B cell differentiation	9/49	2.67089e-06	0.000172861	8.21788e-07	5.24158e-05	-2.56489	32.9155	IFNA5;IFNA7;IFNA1;IFNA16;IFNB1;IFNA17;IFNA2;IFNA8;IFNA10
Kit signaling pathway	14/163	5.3841e-05	0.00266241	3.68442e-06	0.000222125	-3.21827	31.6339	CCR1;IFNA5;IFNA7;IFNA1;IFNA16;IFNA17;IFNA2;IFNA8;IL1A;IL6;LCK;CCL2;JAK2;IFNA10
immature B cell differentiation	9/51	3.786e-06	0.000241481	1.10579e-06	6.95229e-05	-2.52382	31.5078	IFNA5;IFNA7;IFNA1;IFNA16;IFNB1;IFNA17;IFNA2;IFNA8;IFNA10
positive regulation of innate immune response	7/31	8.34063e-06	0.000502837	4.30756e-06	0.000256184	-2.45024	28.654	GBP5;IFNL1;IFNB1;CCL5;DHX58;PTPN22;BIRC3
negative regulation of viral genome replication	8/40	4.94862e-06	0.000306745	1.94159e-06	0.000120351	-2.28177	27.875	BST2;ISG20;IFITM3;IFITM1;APOBEC3G;RSAD2;IFNB1;CCL5
PERK-mediated unfolded protein response	5/12	6.12108e-06	0.000374151	9.25231e-06	0.000484755	-2.30231	27.6364	CXCL8;HSPA5;DDIT3;CCL2;HERPUD1
cellular response to interferon-beta	7/36	2.38004e-05	0.00123704	1.01902e-05	0.000515485	-2.53062	26.9405	BST2;IFITM3;IFITM1;IFNB1;HCLS1;CXCR4;XAF1
negative regulation of fusion of virus membrane with host plasma membrane	5/15	2.18277e-05	0.00123704	2.21826e-05	0.00110938	-2.45534	26.3515	IFITM3;IFITM1;IFNA2;PTX3;TRIM31
negative regulation by host of viral genome replication	8/51	3.23102e-05	0.00163445	9.62647e-06	0.000492629	-2.39187	24.7322	BST2;IFITM3;ISG20;IFITM1;RSAD2;APOBEC3G;IFNB1;CCL5
chemokine (C-X-C motif) ligand 12 signaling pathway	8/49	2.3892e-05	0.00123704	7.39838e-06	0.000392293	-2.31272	24.6119	CCR1;CXCL10;CXCL11;CXCL8;CCL5;CCL2;CXCL3;CXCL2
C-C chemokine receptor CCR4 signaling pathway	8/49	2.3892e-05	0.00123704	7.39838e-06	0.000392293	-2.30954	24.578	CCR1;CXCL10;CXCL11;CXCL8;CCL5;CCL2;CXCL3;CXCL2
C-C chemokine receptor CCR2 signaling pathway	8/49	2.3892e-05	0.00123704	7.39838e-06	0.000392293	-2.30646	24.5452	CCR1;CXCL10;CXCL11;CXCL8;CCL5;CCL2;CXCL3;CXCL2
C-C chemokine receptor CCR7 signaling pathway	8/49	2.3892e-05	0.00123704	7.39838e-06	0.000392293	-2.30289	24.5073	CCR1;CXCL10;CXCL11;CXCL8;CCL5;CCL2;CXCL3;CXCL2
chemokine (C-C motif) ligand 21 signaling pathway	8/49	2.3892e-05	0.00123704	7.39838e-06	0.000392293	-2.30002	24.4768	CCR1;CXCL10;CXCL11;CXCL8;CCL5;CCL2;CXCL3;CXCL2
chemokine (C-C motif) ligand 19 signaling pathway	8/49	2.3892e-05	0.00123704	7.39838e-06	0.000392293	-2.29737	24.4485	CCR1;CXCL10;CXCL11;CXCL8;CCL5;CCL2;CXCL3;CXCL2
chemokine (C-C motif) ligand 5 signaling pathway	8/49	2.3892e-05	0.00123704	7.39838e-06	0.000392293	-2.29627	24.4369	CCR1;CXCL10;CXCL11;CXCL8;CCL5;CCL2;CXCL3;CXCL2
chemokine (C-C motif) ligand 2 signaling pathway	8/49	2.3892e-05	0.00123704	7.39838e-06	0.000392293	-2.29064	24.3769	CCR1;CXCL10;CXCL11;CXCL8;CCL5;CCL2;CXCL3;CXCL2
C-X-C chemokine receptor CXCR4 signaling pathway	8/49	2.3892e-05	0.00123704	7.39838e-06	0.000392293	-2.28911	24.3607	CCR1;CXCL10;CXCL11;CXCL8;CCL5;CCL2;CXCL3;CXCL2
regulation of stem cell proliferation	11/125	0.0002706	0.0128055	3.34609e-05	0.00160067	-2.9627	24.3382	CXCL10;ACE2;CXCL11;LCK;TNFRSF1B;CXCL3;JAK2;IER5;CXCL2;ZFP36L1;TNFRSF10D
regulation of epithelial cell proliferation	11/122	0.000218746	0.0104641	2.71814e-05	0.00132917	-2.87385	24.2197	CXCL10;ACE2;CXCL11;SIX4;LCK;TNFRSF1B;CXCL3;JAK2;IER5;CXCL2;TNFRSF10D
thrombopoietin-mediated signaling pathway	8/51	3.23102e-05	0.00163445	9.62647e-06	0.000492629	-2.29528	23.7335	CCR1;CXCL10;CXCL11;CXCL8;CCL5;CCL2;CXCL3;CXCL2
positive regulation of NF-kappaB import into nucleus	12/170	0.00107049	0.0336517	0.000109409	0.00491384	-3.41515	23.3584	BST2;CD74;C18ORF32;TNFSF10;CASP1;SECTM1;HCLS1;LGALS9;APOL3;TLR3;TRIM22;BIRC3
negative regulation of viral entry into host cell	5/19	7.78925e-05	0.00380895	5.73488e-05	0.00271389	-2.41872	22.8815	IFITM3;IFITM1;IFNA2;PTX3;TRIM31
positive regulation of rhodopsin gene expression	13/215	0.00271514	0.0670854	0.000243618	0.00788355	-3.72105	21.9873	WARS;CITED2;PTPN22;KLF4;IL1A;ACTA1;IL6;NAT8;ACTC1;ID2;LAMP3;LGALS9;TLR3
positive regulation of snoRNA processing	13/214	0.0026078	0.0666344	0.000233382	0.00778116	-3.6847	21.9212	WARS;CITED2;PTPN22;KLF4;IL1A;ACTA1;IL6;NAT8;ACTC1;ID2;LAMP3;LGALS9;TLR3
positive regulation of tRNA processing	13/214	0.0026078	0.0666344	0.000233382	0.00778116	-3.6813	21.901	WARS;CITED2;PTPN22;KLF4;IL1A;ACTA1;IL6;NAT8;ACTC1;ID2;LAMP3;LGALS9;TLR3
positive regulation of histone gene expression	13/214	0.0026078	0.0666344	0.000233382	0.00778116	-3.67891	21.8867	WARS;CITED2;PTPN22;KLF4;IL1A;ACTA1;IL6;NAT8;ACTC1;ID2;LAMP3;LGALS9;TLR3
positive regulation of production of siRNA involved in RNA interference	13/215	0.00271514	0.0670854	0.000243618	0.00788355	-3.69349	21.8245	WARS;CITED2;PTPN22;KLF4;IL1A;ACTA1;IL6;NAT8;ACTC1;ID2;LAMP3;LGALS9;TLR3
positive regulation of toll-like receptor signaling pathway	6/28	5.16776e-05	0.00258447	2.76626e-05	0.00133784	-2.20552	21.7695	GBP5;IFNB1;CCL5;GATA3;TLR3;BIRC3
negative regulation of mRNA catabolic process	13/215	0.00271514	0.0670854	0.000243618	0.00788355	-3.67086	21.6908	WARS;CITED2;PTPN22;KLF4;IL1A;ACTA1;IL6;NAT8;ACTC1;ID2;LAMP3;LGALS9;TLR3
positive regulation of gene expression	15/282	0.00450345	0.090916	0.000308624	0.00949828	-4.01426	21.6887	WARS;CITED2;FAM46A;PTPN22;KLF4;ZFP36L1;IL1A;ACTA1;IL6;NAT8;ACTC1;ID2;LAMP3;LGALS9;TLR3
negative regulation of gene silencing	13/216	0.00282607	0.0679646	0.000254236	0.00804959	-3.68142	21.6058	WARS;CITED2;PTPN22;KLF4;IL1A;ACTA1;IL6;NAT8;ACTC1;ID2;LAMP3;LGALS9;TLR3
lipopolysaccharide-mediated signaling pathway	8/69	0.000288085	0.0130707	6.92167e-05	0.00320656	-2.63515	21.4824	CXCL10;IL6;CXCL8;CCL5;TNFAIP3;CCL2;PTPN22;TNFRSF1B
positive regulation of rRNA processing	13/220	0.00330744	0.0786813	0.000300765	0.00938772	-3.68595	21.0526	WARS;CITED2;PTPN22;KLF4;IL1A;ACTA1;IL6;NAT8;ACTC1;ID2;LAMP3;LGALS9;TLR3
negative regulation of T cell differentiation	4/14	0.000299943	0.0133338	0.000253679	0.00804959	-2.58001	20.9288	IFNL1;IFNB1;IFNA2;PTPN22
regulation of respiratory burst involved in inflammatory response	7/56	0.000432508	0.0186615	0.000129018	0.00492379	-2.67934	20.7539	ACE2;DHX58;CASP1;TNFAIP3;PTPN22;JAK2;BIRC3
regulation of natural killer cell mediated immunity	4/14	0.000299943	0.0133338	0.000253679	0.00804959	-2.54918	20.6787	DHX58;PTPN22;HLA-E;BIRC3
positive regulation of protein maturation	13/222	0.003572	0.0790636	0.000326636	0.00991396	-3.62576	20.4298	WARS;CITED2;PTPN22;KLF4;IL1A;ACTA1;IL6;NAT8;ACTC1;ID2;LAMP3;LGALS9;TLR3
positive regulation of production of miRNAs involved in gene silencing by miRNA	13/227	0.00430914	0.0897424	0.000399754	0.0118873	-3.73469	20.3429	WARS;CITED2;PTPN22;KLF4;IL1A;ACTA1;IL6;NAT8;ACTC1;ID2;LAMP3;LGALS9;TLR3
response to lipopolysaccharide	9/89	0.000346088	0.0152314	6.51681e-05	0.00305111	-2.5433	20.2671	CXCL11;CXCL8;TNFAIP3;PTPN22;LGALS9;CXCL3;JAK2;CXCL2;TNFRSF10D
positive regulation of mRNA processing	13/224	0.00385348	0.084374	0.000354381	0.0106824	-3.59271	19.9711	WARS;CITED2;PTPN22;KLF4;IL1A;ACTA1;IL6;NAT8;ACTC1;ID2;LAMP3;LGALS9;TLR3
regulation of glial cell proliferation	10/121	0.000833029	0.0293293	0.000123935	0.00491384	-2.8037	19.8795	CXCL10;ACE2;CXCL11;LCK;TNFRSF1B;CXCL3;JAK2;IER5;CXCL2;TNFRSF10D
regulation of skeletal muscle cell proliferation	10/121	0.000833029	0.0293293	0.000123935	0.00491384	-2.80044	19.8564	CXCL10;ACE2;CXCL11;LCK;TNFRSF1B;CXCL3;JAK2;IER5;CXCL2;TNFRSF10D
regulation of mesenchymal cell proliferation	10/121	0.000833029	0.0293293	0.000123935	0.00491384	-2.79638	19.8276	CXCL10;ACE2;CXCL11;LCK;TNFRSF1B;CXCL3;JAK2;IER5;CXCL2;TNFRSF10D
regulation of hair follicle cell proliferation	10/121	0.000833029	0.0293293	0.000123935	0.00491384	-2.79439	19.8135	CXCL10;ACE2;CXCL11;LCK;TNFRSF1B;CXCL3;JAK2;IER5;CXCL2;TNFRSF10D
regulation of sebum secreting cell proliferation	10/121	0.000833029	0.0293293	0.000123935	0.00491384	-2.79199	19.7964	CXCL10;ACE2;CXCL11;LCK;TNFRSF1B;CXCL3;JAK2;IER5;CXCL2;TNFRSF10D
regulation of cell proliferation	10/121	0.000833029	0.0293293	0.000123935	0.00491384	-2.7916	19.7937	CXCL10;ACE2;CXCL11;LCK;TNFRSF1B;CXCL3;JAK2;IER5;CXCL2;TNFRSF10D
regulation of mammary stem cell proliferation	10/121	0.000833029	0.0293293	0.000123935	0.00491384	-2.78903	19.7755	CXCL10;ACE2;CXCL11;LCK;TNFRSF1B;CXCL3;JAK2;IER5;CXCL2;TNFRSF10D
regulation of cell proliferation involved in imaginal disc-derived wing morphogenesis	10/122	0.000887875	0.0298285	0.000132017	0.00492379	-2.81115	19.753	CXCL10;ACE2;CXCL11;LCK;TNFRSF1B;CXCL3;JAK2;IER5;CXCL2;TNFRSF10D
regulation of fat cell proliferation	10/121	0.000833029	0.0293293	0.000123935	0.00491384	-2.7856	19.7511	CXCL10;ACE2;CXCL11;LCK;TNFRSF1B;CXCL3;JAK2;IER5;CXCL2;TNFRSF10D
regulation of cell proliferation in bone marrow	10/121	0.000833029	0.0293293	0.000123935	0.00491384	-2.78381	19.7384	CXCL10;ACE2;CXCL11;LCK;TNFRSF1B;CXCL3;JAK2;IER5;CXCL2;TNFRSF10D
regulation of cell proliferation involved in kidney development	10/121	0.000833029	0.0293293	0.000123935	0.00491384	-2.78211	19.7264	CXCL10;ACE2;CXCL11;LCK;TNFRSF1B;CXCL3;JAK2;IER5;CXCL2;TNFRSF10D
regulation of hemocyte proliferation	10/121	0.000833029	0.0293293	0.000123935	0.00491384	-2.7789	19.7037	CXCL10;ACE2;CXCL11;LCK;TNFRSF1B;CXCL3;JAK2;IER5;CXCL2;TNFRSF10D
regulation of leukocyte proliferation	10/121	0.000833029	0.0293293	0.000123935	0.00491384	-2.77854	19.7011	CXCL10;ACE2;CXCL11;LCK;TNFRSF1B;CXCL3;JAK2;IER5;CXCL2;TNFRSF10D
regulation of cell proliferation involved in compound eye morphogenesis	10/122	0.000887875	0.0298285	0.000132017	0.00492379	-2.80154	19.6855	CXCL10;ACE2;CXCL11;LCK;TNFRSF1B;CXCL3;JAK2;IER5;CXCL2;TNFRSF10D
regulation of germ cell proliferation	10/121	0.000833029	0.0293293	0.000123935	0.00491384	-2.77497	19.6758	CXCL10;ACE2;CXCL11;LCK;TNFRSF1B;CXCL3;JAK2;IER5;CXCL2;TNFRSF10D
regulation of synoviocyte proliferation	10/121	0.000833029	0.0293293	0.000123935	0.00491384	-2.77261	19.659	CXCL10;ACE2;CXCL11;LCK;TNFRSF1B;CXCL3;JAK2;IER5;CXCL2;TNFRSF10D
regulation of osteoblast proliferation	10/124	0.00100647	0.0320978	0.000149523	0.00535002	-2.84805	19.6553	CXCL10;ACE2;CXCL11;LCK;TNFRSF1B;CXCL3;JAK2;IER5;CXCL2;TNFRSF10D
regulation of fibroblast proliferation	10/122	0.000887875	0.0298285	0.000132017	0.00492379	-2.79431	19.6347	CXCL10;ACE2;CXCL11;LCK;TNFRSF1B;CXCL3;JAK2;IER5;CXCL2;TNFRSF10D
regulation of cell proliferation involved in heart morphogenesis	10/122	0.000887875	0.0298285	0.000132017	0.00492379	-2.79226	19.6203	CXCL10;ACE2;CXCL11;LCK;TNFRSF1B;CXCL3;JAK2;IER5;CXCL2;TNFRSF10D
regulation of chorionic trophoblast cell proliferation	10/122	0.000887875	0.0298285	0.000132017	0.00492379	-2.79171	19.6164	CXCL10;ACE2;CXCL11;LCK;TNFRSF1B;CXCL3;JAK2;IER5;CXCL2;TNFRSF10D
response to interferon-alpha	6/40	0.000409973	0.0178642	0.000160964	0.00571293	-2.51319	19.6014	BST2;IFITM3;CD274;IFITM1;MX2;LAMP3
regulation of cardiac muscle cell proliferation	10/123	0.000945651	0.0308282	0.00014054	0.00511172	-2.81257	19.5857	CXCL10;ACE2;CXCL11;LCK;TNFRSF1B;CXCL3;JAK2;IER5;CXCL2;TNFRSF10D
regulation of cell proliferation involved in tissue homeostasis	10/122	0.000887875	0.0298285	0.000132017	0.00492379	-2.78706	19.5838	CXCL10;ACE2;CXCL11;LCK;TNFRSF1B;CXCL3;JAK2;IER5;CXCL2;TNFRSF10D
regulation of neural precursor cell proliferation	10/123	0.000945651	0.0308282	0.00014054	0.00511172	-2.79348	19.4528	CXCL10;ACE2;CXCL11;LCK;TNFRSF1B;CXCL3;JAK2;IER5;CXCL2;TNFRSF10D
regulation of myoblast proliferation	10/123	0.000945651	0.0308282	0.00014054	0.00511172	-2.79336	19.4519	CXCL10;ACE2;CXCL11;LCK;TNFRSF1B;CXCL3;JAK2;IER5;CXCL2;TNFRSF10D
regulation of cell proliferation involved in kidney morphogenesis	10/124	0.00100647	0.0320978	0.000149523	0.00535002	-2.79456	19.2861	CXCL10;ACE2;CXCL11;LCK;TNFRSF1B;CXCL3;JAK2;IER5;CXCL2;TNFRSF10D
regulation of growth plate cartilage chondrocyte proliferation	10/126	0.00113774	0.0340626	0.000168948	0.00594833	-2.81911	19.1099	CXCL10;ACE2;CXCL11;LCK;TNFRSF1B;CXCL3;JAK2;IER5;CXCL2;TNFRSF10D
regulation of trophectodermal cell proliferation	10/127	0.00120843	0.0354554	0.000179431	0.00616935	-2.83847	19.0701	CXCL10;ACE2;CXCL11;LCK;TNFRSF1B;CXCL3;JAK2;IER5;CXCL2;TNFRSF10D
regulation of cell proliferation involved in embryonic placenta development	10/127	0.00120843	0.0354554	0.000179431	0.00616935	-2.8362	19.0548	CXCL10;ACE2;CXCL11;LCK;TNFRSF1B;CXCL3;JAK2;IER5;CXCL2;TNFRSF10D
regulation of smooth muscle cell proliferation	10/127	0.00120843	0.0354554	0.000179431	0.00616935	-2.80966	18.8765	CXCL10;ACE2;CXCL11;LCK;TNFRSF1B;CXCL3;JAK2;IER5;CXCL2;TNFRSF10D
positive regulation of monocyte chemotaxis	5/29	0.000649174	0.026953	0.000324362	0.00991332	-2.51009	18.4236	CCR1;CXCL10;CXCL11;IL6;CCL5
positive regulation of apoptotic process	17/374	0.011879	0.177218	0.000702425	0.0194426	-4.07188	18.0506	BEX2;GADD45A;GDF15;SEPT4;TNFRSF1B;DUSP6;IFIT2;TNFRSF10D;IL6;SCIN;FRZB;TNFSF10;CASP1;PMAIP1;JAK2;BIRC3;TGM2
positive regulation of neuron apoptotic process	14/270	0.00739083	0.131689	0.000620502	0.0173661	-3.64826	17.9039	EGR1;GADD45A;FOS;SEPT4;DUSP6;IFIT2;IL6;SCIN;FRZB;DDIT3;TNFSF10;PMAIP1;CDK5R1;TGM2
regulation of chronic inflammatory response	6/44	0.000693859	0.028539	0.000257229	0.00808618	-2.44583	17.7891	ACE2;CCL5;CASP1;TNFAIP3;JAK2;BIRC3
positive regulation of translation	14/277	0.00914647	0.150302	0.000787442	0.0216596	-3.77262	17.7101	WARS;CITED2;PTPN22;KLF4;IL1A;ACTA1;IL6;NAT8;ACTC1;ID2;LAMP3;CCL5;LGALS9;TLR3
positive regulation of RNA splicing	13/248	0.00884956	0.148652	0.000877838	0.0231635	-3.67223	17.3601	WARS;CITED2;PTPN22;KLF4;IL1A;ACTA1;IL6;NAT8;ACTC1;ID2;LAMP3;LGALS9;TLR3
positive regulation of transcription, DNA-templated	34/1004	0.0384564	0.296825	0.000448681	0.0129062	-5.29154	17.241	RET;CITED2;IFNA2;PTPN22;GATA3;IFNL1;ZFP30;SIX4;LAMP3;PRDM16;ZNF286B;CD38;LGALS9;ZFP37;TRIM22;EGR1;CD74;EGR2;WARS;FZD4;FOS;KLF4;IL1A;ACTA1;IL6;NAT8;ACTC1;MAFB;ID2;DDIT3;NFE2L3;SNAI1;HCLS1;TLR3
positive regulation of interleukin-13 secretion	5/27	0.000459576	0.0196368	0.000241699	0.00788355	-2.23273	17.159	PTGER4;IL1A;GATA3;LGALS9;HLA-E
cellular response to interferon-gamma	8/82	0.000929709	0.0308282	0.000208798	0.0071234	-2.45553	17.1412	BST2;IFITM3;IFITM1;CCL5;HCLS1;CXCR4;CCL2;LGALS9
positive regulation by symbiont of host I-kappaB kinase/NF-kappaB cascade	10/148	0.00373279	0.0821401	0.0005637	0.0160054	-3.0454	17.0256	BST2;CD74;C18ORF32;TNFSF10;CASP1;SECTM1;LGALS9;APOL3;TRIM22;BIRC3
positive regulation of cerebellar granule cell migration by calcium	11/178	0.00475837	0.0956237	0.000612962	0.0172926	-3.1597	16.8976	CCR1;LAT2;RET;CXCL8;HSPA5;CCL5;SNAI1;CXCR4;ZNF304;CYR61;HBEGF
positive regulation of DNA-templated transcription, initiation	20/493	0.0209484	0.245603	0.00095275	0.0245208	-4.3697	16.8919	RET;EGR1;CD74;EGR2;WARS;FZD4;CITED2;IFNA2;GATA3;FOS;KLF4;IL6;IFNL1;SIX4;ID2;DDIT3;PRDM16;SNAI1;NFE2L3;CD38
negative regulation of inflammatory response	8/87	0.00136996	0.0396659	0.000303229	0.00939797	-2.53995	16.7458	PTGER4;ACE2;CASP1;TNFAIP3;GATA3;KLF4;JAK2;BIRC3
positive regulation of natural killer cell mediated immunity	4/16	0.000524399	0.0219798	0.000390486	0.0116907	-2.15255	16.2587	GBP5;IFNB1;CCL5;HLA-E
negative regulation of tumor necrosis factor production	5/32	0.00103595	0.0328001	0.00048637	0.0138995	-2.27857	15.6593	CD274;C5AR2;TNFAIP3;PTPN22;LGALS9
positive regulation of gene expression, epigenetic	13/261	0.0131508	0.18976	0.00136569	0.0308226	-3.51112	15.2076	WARS;CITED2;PTPN22;KLF4;IL1A;ACTA1;IL6;NAT8;ACTC1;ID2;LAMP3;LGALS9;TLR3
positive regulation of I-kappaB kinase/NF-kappaB signaling	10/162	0.00700306	0.125286	0.00108581	0.0273653	-3.04256	15.0954	BST2;CD74;C18ORF32;TNFSF10;CASP1;SECTM1;LGALS9;APOL3;TRIM22;BIRC3
positive regulation of transcription during mitotic cell cycle	19/469	0.0243049	0.254409	0.00129376	0.0296553	-4.05799	15.0839	RET;EGR1;CD74;EGR2;FZD4;CITED2;IFNA2;GATA3;FOS;KLF4;IL6;IFNL1;SIX4;ID2;DDIT3;PRDM16;SNAI1;NFE2L3;CD38
positive regulation of chromatin-mediated maintenance of transcription	19/469	0.0243049	0.254409	0.00129376	0.0296553	-4.0579	15.0835	RET;EGR1;CD74;EGR2;FZD4;CITED2;IFNA2;GATA3;FOS;KLF4;IL6;IFNL1;SIX4;ID2;DDIT3;PRDM16;SNAI1;NFE2L3;CD38
positive regulation of transcription by pheromones	19/469	0.0243049	0.254409	0.00129376	0.0296553	-4.0524	15.0631	RET;EGR1;CD74;EGR2;FZD4;CITED2;IFNA2;GATA3;FOS;KLF4;IL6;IFNL1;SIX4;ID2;DDIT3;PRDM16;SNAI1;NFE2L3;CD38
positive regulation of transcription from a mobile element promoter	19/469	0.0243049	0.254409	0.00129376	0.0296553	-4.04948	15.0523	RET;EGR1;CD74;EGR2;FZD4;CITED2;IFNA2;GATA3;FOS;KLF4;IL6;IFNL1;SIX4;ID2;DDIT3;PRDM16;SNAI1;NFE2L3;CD38
nitrogen catabolite activation of transcription	19/469	0.0243049	0.254409	0.00129376	0.0296553	-4.04738	15.0444	RET;EGR1;CD74;EGR2;FZD4;CITED2;IFNA2;GATA3;FOS;KLF4;IL6;IFNL1;SIX4;ID2;DDIT3;PRDM16;SNAI1;NFE2L3;CD38
positive regulation of antisense RNA transcription	19/469	0.0243049	0.254409	0.00129376	0.0296553	-4.0449	15.0352	RET;EGR1;CD74;EGR2;FZD4;CITED2;IFNA2;GATA3;FOS;KLF4;IL6;IFNL1;SIX4;ID2;DDIT3;PRDM16;SNAI1;NFE2L3;CD38
positive regulation of mating-type specific transcription, DNA-templated	19/469	0.0243049	0.254409	0.00129376	0.0296553	-4.04195	15.0242	RET;EGR1;CD74;EGR2;FZD4;CITED2;IFNA2;GATA3;FOS;KLF4;IL6;IFNL1;SIX4;ID2;DDIT3;PRDM16;SNAI1;NFE2L3;CD38
positive regulation of transcription from mitochondrial promoter	19/469	0.0243049	0.254409	0.00129376	0.0296553	-4.03776	15.0087	RET;EGR1;CD74;EGR2;FZD4;CITED2;IFNA2;GATA3;FOS;KLF4;IL6;IFNL1;SIX4;ID2;DDIT3;PRDM16;SNAI1;NFE2L3;CD38
positive regulation of transcription from RNA polymerase V promoter	19/469	0.0243049	0.254409	0.00129376	0.0296553	-4.03638	15.0036	RET;EGR1;CD74;EGR2;FZD4;CITED2;IFNA2;GATA3;FOS;KLF4;IL6;IFNL1;SIX4;ID2;DDIT3;PRDM16;SNAI1;NFE2L3;CD38
carbon catabolite activation of transcription	19/470	0.0247727	0.255327	0.0013248	0.0302096	-4.01514	14.848	RET;EGR1;CD74;EGR2;FZD4;CITED2;IFNA2;GATA3;FOS;KLF4;IL6;IFNL1;SIX4;ID2;DDIT3;PRDM16;SNAI1;NFE2L3;CD38
cellular response to fibroblast growth factor stimulus	5/37	0.00202705	0.0554101	0.000882521	0.0231635	-2.39128	14.8288	CXCL8;CCL5;CCL2;KLF4;ZFP36L1
positive regulation of DNA-templated transcription, termination	19/472	0.0257289	0.258522	0.0013888	0.0309552	-4.01171	14.6834	RET;EGR1;CD74;EGR2;FZD4;CITED2;IFNA2;GATA3;FOS;KLF4;IL6;IFNL1;SIX4;ID2;DDIT3;PRDM16;SNAI1;NFE2L3;CD38
melanocyte apoptotic process	11/197	0.00991887	0.159901	0.00134322	0.0304717	-3.16592	14.6054	IL1A;ACTC1;FAP;GADD45A;IFNA2;CASP1;CXCR4;PMAIP1;JAK2;SEPT4;BBC3
positive regulation of tumor necrosis factor secretion	6/49	0.00123922	0.0361179	0.000435527	0.0128055	-2.16057	14.4613	PTGER4;IL1A;LGALS9;JAK2;TLR3;HLA-E
positive regulation of cell proliferation	18/442	0.0266331	0.262807	0.00163501	0.0345945	-3.98702	14.4553	TNFRSF1B;CXCL3;CXCL2;PGF;TNFRSF10D;TNFSF13B;DPP4;ACE2;CXCL10;CXCL11;IL6;LCK;IL7;SPDYA;HCLS1;JAK2;IER5;HBEGF
response to interferon-beta	5/38	0.0022876	0.0595724	0.000984225	0.0251836	-2.35905	14.3436	BST2;IFITM3;CD274;IFITM1;XAF1
positive regulation of inflammatory response	7/79	0.00333125	0.0788218	0.000884225	0.0231635	-2.46379	14.0544	PTGER4;ACE2;CASP1;TNFAIP3;JAK2;TLR3;BIRC3
negative regulation of tumor necrosis factor secretion	5/37	0.00202705	0.0554101	0.000882521	0.0231635	-2.23357	13.8507	PTGER4;C5AR2;TNFAIP3;PTPN22;LGALS9
positive regulation of transcription involved in exit from mitosis	19/481	0.030382	0.28329	0.00171044	0.035846	-3.92066	13.6984	RET;EGR1;CD74;EGR2;FZD4;CITED2;IFNA2;GATA3;FOS;KLF4;IL6;IFNL1;SIX4;ID2;DDIT3;PRDM16;SNAI1;NFE2L3;CD38
positive regulation of transcription from RNA polymerase I promoter	19/482	0.0309355	0.28329	0.0017498	0.0363701	-3.92966	13.6589	RET;EGR1;CD74;EGR2;FZD4;CITED2;IFNA2;GATA3;FOS;KLF4;IL6;IFNL1;SIX4;ID2;DDIT3;PRDM16;SNAI1;NFE2L3;CD38
positive regulation of transcription from RNA polymerase III promoter	19/485	0.0326413	0.28329	0.00187251	0.0378024	-3.97681	13.6094	RET;EGR1;CD74;EGR2;FZD4;CITED2;IFNA2;GATA3;FOS;KLF4;IL6;IFNL1;SIX4;ID2;DDIT3;PRDM16;SNAI1;NFE2L3;CD38
positive regulation of transcription involved in G1/S transition of mitotic cell cycle	19/487	0.0338168	0.28329	0.00195831	0.0391751	-3.94306	13.3544	RET;EGR1;CD74;EGR2;FZD4;CITED2;IFNA2;GATA3;FOS;KLF4;IL6;IFNL1;SIX4;ID2;DDIT3;PRDM16;SNAI1;NFE2L3;CD38
positive regulation of interleukin-8 secretion	6/57	0.00272594	0.0670854	0.000906125	0.0235968	-2.24317	13.2458	PTGER4;IL1A;DDIT3;C5AR2;LGALS9;TLR3
regulation of viral-induced cytoplasmic pattern recognition receptor signaling pathway	4/23	0.00222565	0.0583041	0.00128179	0.0296553	-2.12495	12.9786	ACE2;DHX58;PTPN22;BIRC3
cellular response to tumor necrosis factor	8/109	0.00558154	0.105426	0.00121479	0.0296553	-2.49648	12.9525	CXCL8;CCL5;HCLS1;CXCR4;CCL2;GATA3;JAK2;ZFP36L1
positive regulation of T cell activation via T cell receptor contact with antigen bound to MHC molecule on antigen presenting cell	4/23	0.00222565	0.0583041	0.00128179	0.0296553	-2.11727	12.9317	IFNL1;LCK;CCL2;LGALS9
positive regulation of cell-cell adhesion mediated by integrin	4/24	0.00261935	0.0666344	0.00147458	0.0318118	-2.16667	12.8805	RET;DPP4;CITED2;CCL5
positive regulation of DNA-templated transcription, elongation	19/488	0.0344162	0.285576	0.00200244	0.0398766	-3.80158	12.8084	RET;EGR1;CD74;EGR2;FZD4;CITED2;IFNA2;GATA3;FOS;KLF4;IL6;IFNL1;SIX4;ID2;DDIT3;PRDM16;SNAI1;NFE2L3;CD38
response to peptidoglycan	4/11	0.00010488	0.00507229	0.00011806	0.00491384	-1.3947	12.7792	IL6;CXCL8;TNFAIP3;CXCL2
detection of lipopolysaccharide	7/80	0.00357502	0.0790636	0.000947173	0.0245207	-2.26418	12.7559	CXCL11;PTPN22;LGALS9;CXCL3;JAK2;CXCL2;TNFRSF10D
positive regulation of transcription by transcription factor localization	19/490	0.0356386	0.293718	0.00209323	0.0413108	-3.80166	12.676	RET;EGR1;CD74;EGR2;FZD4;CITED2;IFNA2;GATA3;FOS;KLF4;IL6;IFNL1;SIX4;ID2;DDIT3;PRDM16;SNAI1;NFE2L3;CD38
negative regulation of interferon-gamma secretion	4/26	0.00354484	0.0790636	0.00191908	0.0385656	-2.24537	12.669	PTGER4;CD274;PDCD1LG2;LGALS9
positive regulation of nucleotide-binding oligomerization domain containing signaling pathway	4/23	0.00222565	0.0583041	0.00128179	0.0296553	-2.05327	12.5408	GBP5;IFNB1;CCL5;BIRC3
positive regulation of apoptotic signaling pathway	12/248	0.0205642	0.241986	0.00260083	0.0455087	-3.22217	12.5156	IL6;SCIN;GADD45A;IFNB1;FRZB;TNFSF10;PMAIP1;GATA3;SEPT4;DUSP6;IFIT2;TGM2
negative regulation of stem cell proliferation	13/288	0.0270377	0.265609	0.00311283	0.0490895	-3.42389	12.362	IFITM1;BTG2;WARS;CXCL8;GATA3;KLF4;ZFP36L1;IL1A;IFNL1;SCIN;FRZB;ADAMTS1;JAK2
negative regulation of neural precursor cell proliferation	13/288	0.0270377	0.265609	0.00311283	0.0490895	-3.41511	12.3303	IFITM1;BTG2;WARS;CXCL8;GATA3;KLF4;IL1A;IFNL1;SCIN;FRZB;ADAMTS1;ID2;JAK2
regulation of neuron apoptotic process	10/182	0.0150701	0.200348	0.00246088	0.0455087	-2.84464	11.9334	BEX2;GDF15;CCL5;CASP1;PMAIP1;SEPT4;TNFRSF1B;JAK2;TNFRSF10D;BIRC3
negative regulation of apoptotic process	18/467	0.0420738	0.312254	0.00289977	0.0465762	-3.68985	11.6907	CD74;BEX2;HSPA5;CITED2;GDF15;TNFRSF1B;SEPT4;TNFRSF10D;IL6;NAT8;SIX4;IL7;CASP1;CD38;PMAIP1;ANGPTL4;JAK2;BIRC3
positive regulation of T cell chemotaxis	4/25	0.00305827	0.0731492	0.00168668	0.0355172	-2.01909	11.6903	CXCL10;CXCL11;IL6;CCL5
positive regulation of endoplasmic reticulum stress-induced intrinsic apoptotic signaling pathway	4/27	0.00408141	0.0871955	0.00217273	0.042145	-2.12225	11.6752	LCK;DDIT3;PMAIP1;SEPT4
modulation by organism of inflammatory response of other organism involved in symbiotic interaction	5/43	0.00396728	0.0855882	0.00162814	0.0345945	-2.08285	11.5175	ACE2;CASP1;TNFAIP3;JAK2;BIRC3
regulation of fat cell apoptotic process	9/153	0.0137407	0.190166	0.00260261	0.0455087	-2.68619	11.5167	BEX2;GDF15;CASP1;PMAIP1;SEPT4;TNFRSF1B;JAK2;TNFRSF10D;BIRC3
regulation of myofibroblast cell apoptotic process	9/153	0.0137407	0.190166	0.00260261	0.0455087	-2.6816	11.4971	BEX2;GDF15;CASP1;PMAIP1;SEPT4;TNFRSF1B;JAK2;TNFRSF10D;BIRC3
regulation of muscle cell apoptotic process	9/153	0.0137407	0.190166	0.00260261	0.0455087	-2.68152	11.4967	BEX2;GDF15;CASP1;PMAIP1;SEPT4;TNFRSF1B;JAK2;TNFRSF10D;BIRC3
regulation of inflammatory response	5/43	0.00396728	0.0855882	0.00162814	0.0345945	-2.07885	11.4954	ACE2;CASP1;TNFAIP3;JAK2;BIRC3
regulation of myeloid cell apoptotic process	9/153	0.0137407	0.190166	0.00260261	0.0455087	-2.67924	11.487	BEX2;GDF15;CASP1;PMAIP1;SEPT4;TNFRSF1B;JAK2;TNFRSF10D;BIRC3
regulation of acute inflammatory response	5/44	0.00438695	0.0897424	0.00178705	0.0363701	-2.11578	11.4868	ACE2;CASP1;TNFAIP3;JAK2;BIRC3
regulation of leukotriene production involved in inflammatory response	5/43	0.00396728	0.0855882	0.00162814	0.0345945	-2.07693	11.4847	ACE2;CASP1;TNFAIP3;JAK2;BIRC3
modulation of apoptotic process in other organism	9/153	0.0137407	0.190166	0.00260261	0.0455087	-2.67512	11.4693	BEX2;GDF15;CASP1;PMAIP1;SEPT4;TNFRSF1B;JAK2;TNFRSF10D;BIRC3
regulation of mesenchymal cell apoptotic process	9/153	0.0137407	0.190166	0.00260261	0.0455087	-2.67474	11.4676	BEX2;GDF15;CASP1;PMAIP1;SEPT4;TNFRSF1B;JAK2;TNFRSF10D;BIRC3
regulation of epithelial cell apoptotic process	9/153	0.0137407	0.190166	0.00260261	0.0455087	-2.67178	11.455	BEX2;GDF15;CASP1;PMAIP1;SEPT4;TNFRSF1B;JAK2;TNFRSF10D;BIRC3
regulation of apoptotic process	9/153	0.0137407	0.190166	0.00260261	0.0455087	-2.66908	11.4434	BEX2;GDF15;CASP1;PMAIP1;SEPT4;TNFRSF1B;JAK2;TNFRSF10D;BIRC3
regulation of compound eye retinal cell apoptotic process	9/153	0.0137407	0.190166	0.00260261	0.0455087	-2.66899	11.443	BEX2;GDF15;CASP1;PMAIP1;SEPT4;TNFRSF1B;JAK2;TNFRSF10D;BIRC3
regulation of leukocyte apoptotic process	9/153	0.0137407	0.190166	0.00260261	0.0455087	-2.66515	11.4265	BEX2;GDF15;CASP1;PMAIP1;SEPT4;TNFRSF1B;JAK2;TNFRSF10D;BIRC3
regulation of glial cell apoptotic process	9/153	0.0137407	0.190166	0.00260261	0.0455087	-2.6641	11.4221	BEX2;GDF15;CASP1;PMAIP1;SEPT4;TNFRSF1B;JAK2;TNFRSF10D;BIRC3
regulation of apoptotic process in bone marrow	9/153	0.0137407	0.190166	0.00260261	0.0455087	-2.66016	11.4052	BEX2;GDF15;CASP1;PMAIP1;SEPT4;TNFRSF1B;JAK2;TNFRSF10D;BIRC3
regulation of apoptotic process involved in development	9/153	0.0137407	0.190166	0.00260261	0.0455087	-2.65734	11.3931	BEX2;GDF15;CASP1;PMAIP1;SEPT4;TNFRSF1B;JAK2;TNFRSF10D;BIRC3
negative regulation of tRNA processing	7/98	0.0106955	0.167806	0.00281262	0.0455087	-2.50835	11.3827	CCR1;CITED2;ID2;IFNA2;PTPN22;LGALS9;KLF4
negative regulation of production of siRNA involved in RNA interference	7/98	0.0106955	0.167806	0.00281262	0.0455087	-2.50704	11.3768	CCR1;CITED2;ID2;IFNA2;PTPN22;LGALS9;KLF4
negative regulation of histone gene expression	7/98	0.0106955	0.167806	0.00281262	0.0455087	-2.50335	11.36	CCR1;CITED2;ID2;IFNA2;PTPN22;LGALS9;KLF4
suppression by virus of host gene expression	7/98	0.0106955	0.167806	0.00281262	0.0455087	-2.50161	11.3521	CCR1;CITED2;ID2;IFNA2;PTPN22;LGALS9;KLF4
negative regulation of snoRNA processing	7/98	0.0106955	0.167806	0.00281262	0.0455087	-2.49955	11.3428	CCR1;CITED2;ID2;IFNA2;PTPN22;LGALS9;KLF4
negative regulation of protein maturation	7/98	0.0106955	0.167806	0.00281262	0.0455087	-2.49714	11.3318	CCR1;CITED2;ID2;IFNA2;PTPN22;LGALS9;KLF4
regulation of inflammatory response to wounding	5/44	0.00438695	0.0897424	0.00178705	0.0363701	-2.08567	11.3234	ACE2;CASP1;TNFAIP3;JAK2;BIRC3
positive regulation of substrate-dependent cell migration, cell attachment to substrate	9/155	0.0148491	0.198635	0.00282647	0.0455651	-2.68499	11.3033	CCR1;RET;HSPA5;CCL5;SNAI1;ZNF304;JAK2;CYR61;HBEGF
regulation of execution phase of apoptosis	9/154	0.0142869	0.191698	0.00271271	0.0455087	-2.66037	11.3023	BEX2;GDF15;CASP1;PMAIP1;SEPT4;TNFRSF1B;JAK2;TNFRSF10D;BIRC3
regulation of apoptosis involved in tissue homeostasis	9/154	0.0142869	0.191698	0.00271271	0.0455087	-2.65035	11.2598	BEX2;GDF15;CASP1;PMAIP1;SEPT4;TNFRSF1B;JAK2;TNFRSF10D;BIRC3
regulation of fibroblast apoptotic process	9/154	0.0142869	0.191698	0.00271271	0.0455087	-2.64535	11.2385	BEX2;GDF15;CASP1;PMAIP1;SEPT4;TNFRSF1B;JAK2;TNFRSF10D;BIRC3
regulation of anoikis	9/154	0.0142869	0.191698	0.00271271	0.0455087	-2.63391	11.1899	BEX2;GDF15;CASP1;PMAIP1;SEPT4;TNFRSF1B;JAK2;TNFRSF10D;BIRC3
positive regulation of vascular wound healing	7/92	0.00767325	0.13508	0.0020135	0.0399164	-2.29004	11.1525	IL1A;CXCL8;TNFAIP3;ZNF304;ANGPTL4;PGF;HBEGF
negative regulation of rhodopsin gene expression	7/99	0.0112728	0.175305	0.00296655	0.0474756	-2.48357	11.1397	CCR1;CITED2;ID2;IFNA2;PTPN22;LGALS9;KLF4
mRNA catabolic process	8/132	0.0166646	0.215709	0.00374645	0.0539558	-2.66866	10.9267	ISG20;CCR1;CITED2;ID2;IFNA2;PTPN22;LGALS9;KLF4
positive regulation of cell migration	10/193	0.0217377	0.252421	0.0036715	0.0539558	-2.81758	10.7877	CCR1;RET;CEACAM1;HSPA5;CCL5;SNAI1;NEXN;ZNF304;CYR61;HBEGF
regulation of cysteine-type endopeptidase activity involved in apoptotic process	9/161	0.0185696	0.231508	0.00359062	0.0535671	-2.699	10.7588	BEX2;GDF15;CASP1;PMAIP1;SEPT4;TNFRSF1B;JAK2;TNFRSF10D;BIRC3
glial cell apoptotic process	10/196	0.0238793	0.254409	0.00407259	0.0556629	-2.87599	10.7411	IL1A;ACTC1;GADD45A;IFNA2;CASP1;CXCR4;PMAIP1;JAK2;SEPT4;BBC3
apoptotic process	10/196	0.0238793	0.254409	0.00407259	0.0556629	-2.87577	10.7403	IL1A;ACTC1;GADD45A;IFNA2;CASP1;CXCR4;PMAIP1;JAK2;SEPT4;BBC3
negative regulation of smooth muscle cell proliferation	13/303	0.0383234	0.296825	0.00468875	0.0603368	-3.28863	10.7265	IFITM1;BTG2;WARS;CXCL8;TNFAIP3;GATA3;KLF4;IL1A;IFNL1;SCIN;FRZB;ADAMTS1;JAK2
regulation of apoptosis by sphingosine-1-phosphate signaling pathway	9/159	0.0172615	0.222129	0.00331978	0.0500354	-2.64178	10.7237	BEX2;GDF15;CASP1;PMAIP1;SEPT4;TNFRSF1B;JAK2;TNFRSF10D;BIRC3
negative regulation of epithelial cell proliferation	13/302	0.0374812	0.296825	0.00456687	0.0596403	-3.26517	10.7225	IFITM1;BTG2;WARS;CXCL8;GATA3;KLF4;IL1A;IFNL1;SCIN;SIX4;FRZB;ADAMTS1;JAK2
hepatoblast apoptotic process	10/196	0.0238793	0.254409	0.00407259	0.0556629	-2.87102	10.7225	IL1A;ACTC1;GADD45A;IFNA2;CASP1;CXCR4;PMAIP1;JAK2;SEPT4;BBC3
epithelial cell apoptotic process	10/196	0.0238793	0.254409	0.00407259	0.0556629	-2.87026	10.7197	IL1A;ACTC1;GADD45A;IFNA2;CASP1;CXCR4;PMAIP1;JAK2;SEPT4;BBC3
myeloid cell apoptotic process	10/196	0.0238793	0.254409	0.00407259	0.0556629	-2.86856	10.7134	IL1A;ACTC1;GADD45A;IFNA2;CASP1;CXCR4;PMAIP1;JAK2;SEPT4;BBC3
myofibroblast cell apoptotic process	10/196	0.0238793	0.254409	0.00407259	0.0556629	-2.86399	10.6963	IL1A;ACTC1;GADD45A;IFNA2;CASP1;CXCR4;PMAIP1;JAK2;SEPT4;BBC3
apoptotic process in bone marrow	10/196	0.0238793	0.254409	0.00407259	0.0556629	-2.86239	10.6903	IL1A;ACTC1;GADD45A;IFNA2;CASP1;CXCR4;PMAIP1;JAK2;SEPT4;BBC3
leukocyte apoptotic process	10/196	0.0238793	0.254409	0.00407259	0.0556629	-2.85973	10.6803	IL1A;ACTC1;GADD45A;IFNA2;CASP1;CXCR4;PMAIP1;JAK2;SEPT4;BBC3
fat cell apoptotic process	10/196	0.0238793	0.254409	0.00407259	0.0556629	-2.85796	10.6737	IL1A;ACTC1;GADD45A;IFNA2;CASP1;CXCR4;PMAIP1;JAK2;SEPT4;BBC3
inflammatory cell apoptotic process	10/196	0.0238793	0.254409	0.00407259	0.0556629	-2.85573	10.6654	IL1A;ACTC1;GADD45A;IFNA2;CASP1;CXCR4;PMAIP1;JAK2;SEPT4;BBC3
retinal cell apoptotic process	10/196	0.0238793	0.254409	0.00407259	0.0556629	-2.85345	10.6569	IL1A;ACTC1;GADD45A;IFNA2;CASP1;CXCR4;PMAIP1;JAK2;SEPT4;BBC3
negative regulation of production of miRNAs involved in gene silencing by miRNA	7/103	0.0138085	0.190363	0.00364768	0.0539558	-2.47488	10.5986	CCR1;CITED2;ID2;IFNA2;PTPN22;LGALS9;KLF4
negative regulation of rRNA processing	7/101	0.0124944	0.182078	0.00329369	0.0498128	-2.4115	10.5683	CCR1;CITED2;ID2;IFNA2;PTPN22;LGALS9;KLF4
regulation of inflammatory response by sphingosine-1-phosphate signaling pathway	5/49	0.00696869	0.12518	0.00275669	0.0455087	-2.12114	10.5343	ACE2;CASP1;TNFAIP3;JAK2;BIRC3
negative regulation of chromatin silencing	19/509	0.0488935	0.33465	0.00314313	0.0490895	-3.48122	10.5067	RET;EGR1;CD74;EGR2;FZD4;CITED2;IFNA2;GATA3;FOS;KLF4;IL6;IFNL1;SIX4;ID2;DDIT3;PRDM16;SNAI1;NFE2L3;CD38
positive regulation of tyrosine phosphorylation of STAT protein	7/100	0.0118722	0.177218	0.00312685	0.0490895	-2.36422	10.4819	CD74;IL6;IFNL1;CCL5;IFNA2;HCLS1;JAK2
negative regulation of gene expression	9/169	0.0245267	0.254409	0.00485191	0.0620734	-2.81192	10.4266	CCR1;CITED2;ID2;FAM46A;IFNA2;PTPN22;LGALS9;KLF4;ZFP36L1
fibroblast apoptotic process	10/197	0.0246258	0.254409	0.00421373	0.0570603	-2.80241	10.38	IL1A;ACTC1;GADD45A;IFNA2;CASP1;CXCR4;PMAIP1;JAK2;SEPT4;BBC3
mesenchymal cell apoptotic process	10/197	0.0246258	0.254409	0.00421373	0.0570603	-2.80134	10.376	IL1A;ACTC1;GADD45A;IFNA2;CASP1;CXCR4;PMAIP1;JAK2;SEPT4;BBC3
muscle cell apoptotic process	10/197	0.0246258	0.254409	0.00421373	0.0570603	-2.78949	10.3322	IL1A;ACTC1;GADD45A;IFNA2;CASP1;CXCR4;PMAIP1;JAK2;SEPT4;BBC3
positive regulation of angiogenesis	7/100	0.0118722	0.177218	0.00312685	0.0490895	-2.31969	10.2845	IL1A;IL6;WARS;CXCL8;ZNF304;ANGPTL4;PGF
positive regulation of RIG-I signaling pathway	5/48	0.00638405	0.118379	0.00253791	0.0455087	-2.01865	10.2022	GBP5;IFNB1;CCL5;DHX58;BIRC3
branchiomeric skeletal muscle development	6/72	0.00862542	0.145442	0.00274189	0.0455087	-2.09872	9.97528	CXCL10;TRIM72;MYH3;SIX4;ITGB1BP2;HBEGF
apoptotic mitochondrial changes	12/268	0.0345697	0.28598	0.00471767	0.060532	-2.94068	9.89472	IL1A;ACTC1;GADD45A;IFNA2;CASP1;CXCR4;PMAIP1;JAK2;SEPT4;HK2;IFIT2;BBC3
regulation of apoptotic signaling pathway	9/167	0.022925	0.254409	0.00450843	0.0590523	-2.61351	9.86737	BEX2;GDF15;CASP1;PMAIP1;SEPT4;TNFRSF1B;JAK2;TNFRSF10D;BIRC3
negative regulation of chronic inflammatory response	5/46	0.00531949	0.103023	0.00213853	0.0420164	-1.86172	9.7487	PTGER4;CCL5;TNFAIP3;GATA3;KLF4
positive regulation of neutrophil chemotaxis	4/27	0.00408141	0.0871955	0.00217273	0.042145	-1.76517	9.71077	CD74;CXCL8;CXCL3;CXCL2
anoikis	10/203	0.0294612	0.277049	0.00514367	0.0650488	-2.74103	9.66125	IL1A;ACTC1;GADD45A;IFNA2;CASP1;CXCR4;PMAIP1;JAK2;SEPT4;BBC3
negative regulation of mRNA processing	7/108	0.0175219	0.224821	0.00465922	0.0603368	-2.38743	9.65551	CCR1;CITED2;ID2;IFNA2;PTPN22;LGALS9;KLF4
regulation of cytokine production involved in inflammatory response	5/53	0.00968205	0.156657	0.00376971	0.0539558	-2.06978	9.59856	ACE2;CASP1;TNFAIP3;JAK2;BIRC3
negative regulation of innate immune response	4/29	0.00531364	0.103023	0.0027476	0.0455087	-1.80427	9.44981	DHX58;TNFAIP3;PTPN22;BIRC3
positive regulation of interleukin-6 secretion	5/51	0.00824825	0.142355	0.00323471	0.0490895	-1.96224	9.41432	PTGER4;IL1A;IL6;LGALS9;TLR3
regulation of histamine secretion by mast cell	5/53	0.00968205	0.156657	0.00376971	0.0539558	-2.01258	9.33331	ACE2;CASP1;TNFAIP3;JAK2;BIRC3
cellular response to dsRNA	3/14	0.00442492	0.0897424	0.00321963	0.0490895	-1.72134	9.33054	CCL5;CCL2;PMAIP1
neuron apoptotic process	10/206	0.0321157	0.28329	0.00566537	0.0708332	-2.69979	9.283	IL1A;ACTC1;GADD45A;IFNA2;CASP1;CXCR4;PMAIP1;JAK2;SEPT4;BBC3
positive regulation of interferon-gamma secretion	5/51	0.00824825	0.142355	0.00323471	0.0490895	-1.92375	9.2297	PTGER4;IL1A;IFNL1;PTPN22;LGALS9
termination of G-protein coupled receptor signaling pathway	3/12	0.00277427	0.0670854	0.00221211	0.042145	-1.56471	9.21203	RGS2;CXCL8;CCL5
positive regulation of execution phase of apoptosis	11/241	0.0372761	0.296825	0.00586442	0.0727023	-2.76519	9.09582	IL6;SCIN;FAP;GADD45A;FRZB;TNFSF10;PMAIP1;SEPT4;DUSP6;IFIT2;TGM2
positive regulation of ERK1 and ERK2 cascade	10/207	0.0330368	0.28329	0.00584817	0.0727023	-2.64668	9.02552	CCR1;CD74;CEACAM1;IL6;CCL5;CCL2;PTPN22;LGALS9;CYR61;CTGF
negative regulation of tumor necrosis factor biosynthetic process	4/32	0.00759196	0.134186	0.0037928	0.0539558	-1.83376	8.94998	C5AR2;TNFAIP3;PTPN22;LGALS9
positive regulation of intrinsic apoptotic signaling pathway by p53 class mediator	4/32	0.00759196	0.134186	0.0037928	0.0539558	-1.83007	8.93194	LCK;PMAIP1;MSX1;SEPT4
cellular response to mycophenolic acid	3/14	0.00442492	0.0897424	0.00321963	0.0490895	-1.64534	8.91856	EGR1;CCL5;CCL2
negative regulation of respiratory burst involved in inflammatory response	5/52	0.00894534	0.149123	0.00349486	0.0523159	-1.88638	8.89734	PTGER4;DHX58;TNFAIP3;GATA3;KLF4
canonical Wnt signaling pathway involved in positive regulation of apoptotic process	12/279	0.0446652	0.320519	0.00636818	0.0755557	-2.84374	8.83994	NR4A2;IL6;SCIN;FZD4;GADD45A;FRZB;TNFSF10;PMAIP1;SEPT4;DUSP6;IFIT2;TGM2
positive regulation of activation of Janus kinase activity	7/114	0.0228445	0.254409	0.00613709	0.0735949	-2.33687	8.83115	CD74;IL6;IFNL1;CCL5;HCLS1;JAK2;CYR61
negative regulation of interleukin-6 secretion	4/29	0.00531364	0.103023	0.0027476	0.0455087	-1.68576	8.82913	PTGER4;C5AR2;TNFAIP3;PTPN22
negative regulation of sebum secreting cell proliferation	12/282	0.0477396	0.329313	0.00688963	0.0781476	-2.86018	8.70064	IL1A;IFITM1;BTG2;IFNL1;WARS;CXCL8;SCIN;FRZB;ADAMTS1;GATA3;JAK2;KLF4
negative regulation of germ cell proliferation	12/282	0.0477396	0.329313	0.00688963	0.0781476	-2.8578	8.69342	IL1A;IFITM1;BTG2;IFNL1;WARS;CXCL8;SCIN;FRZB;ADAMTS1;GATA3;JAK2;KLF4
negative regulation of hair follicle cell proliferation	12/282	0.0477396	0.329313	0.00688963	0.0781476	-2.85553	8.68652	IL1A;IFITM1;BTG2;IFNL1;WARS;CXCL8;SCIN;FRZB;ADAMTS1;GATA3;JAK2;KLF4
negative regulation of mammary stem cell proliferation	12/282	0.0477396	0.329313	0.00688963	0.0781476	-2.85222	8.67643	IL1A;IFITM1;BTG2;IFNL1;WARS;CXCL8;SCIN;FRZB;ADAMTS1;GATA3;JAK2;KLF4
negative regulation of skeletal muscle cell proliferation	12/282	0.0477396	0.329313	0.00688963	0.0781476	-2.84969	8.66873	IL1A;IFITM1;BTG2;IFNL1;WARS;CXCL8;SCIN;FRZB;ADAMTS1;GATA3;JAK2;KLF4
negative regulation of cell proliferation involved in kidney development	12/283	0.0487959	0.334503	0.00707074	0.0795866	-2.86913	8.66508	IL1A;IFITM1;BTG2;IFNL1;WARS;CXCL8;SCIN;FRZB;ADAMTS1;GATA3;JAK2;KLF4
negative regulation of cell proliferation involved in compound eye morphogenesis	12/282	0.0477396	0.329313	0.00688963	0.0781476	-2.84734	8.6616	IL1A;IFITM1;BTG2;IFNL1;WARS;CXCL8;SCIN;FRZB;ADAMTS1;GATA3;JAK2;KLF4
negative regulation of cell proliferation in bone marrow	12/282	0.0477396	0.329313	0.00688963	0.0781476	-2.84372	8.65059	IL1A;IFITM1;BTG2;IFNL1;WARS;CXCL8;SCIN;FRZB;ADAMTS1;GATA3;JAK2;KLF4
negative regulation of cell proliferation involved in heart morphogenesis	12/282	0.0477396	0.329313	0.00688963	0.0781476	-2.84325	8.64914	IL1A;IFITM1;BTG2;IFNL1;WARS;CXCL8;SCIN;FRZB;ADAMTS1;GATA3;JAK2;KLF4
negative regulation of synoviocyte proliferation	12/282	0.0477396	0.329313	0.00688963	0.0781476	-2.84091	8.64203	IL1A;IFITM1;BTG2;IFNL1;WARS;CXCL8;SCIN;FRZB;ADAMTS1;GATA3;JAK2;KLF4
muscle organ development	5/56	0.01214	0.17929	0.00468695	0.0603368	-1.95468	8.62256	CXCL10;TRIM72;MYH3;ITGB1BP2;HBEGF
negative regulation of leukocyte proliferation	12/283	0.0487959	0.334503	0.00707074	0.0795866	-2.85474	8.62162	IL1A;IFITM1;BTG2;IFNL1;WARS;CXCL8;SCIN;FRZB;ADAMTS1;GATA3;JAK2;KLF4
negative regulation of hemocyte proliferation	12/283	0.0487959	0.334503	0.00707074	0.0795866	-2.85472	8.62156	IL1A;IFITM1;BTG2;IFNL1;WARS;CXCL8;SCIN;FRZB;ADAMTS1;GATA3;JAK2;KLF4
muscle organ morphogenesis	5/56	0.01214	0.17929	0.00468695	0.0603368	-1.953	8.61517	CXCL10;TRIM72;MYH3;ITGB1BP2;HBEGF
pharyngeal muscle development	5/56	0.01214	0.17929	0.00468695	0.0603368	-1.9492	8.59841	CXCL10;TRIM72;MYH3;ITGB1BP2;HBEGF
negative regulation of histamine secretion by mast cell	5/52	0.00894534	0.149123	0.00349486	0.0523159	-1.81905	8.57978	PTGER4;TNFAIP3;GATA3;LGALS9;KLF4
negative regulation of trophectodermal cell proliferation	12/284	0.0498682	0.339211	0.00725559	0.080636	-2.85692	8.56611	IL1A;IFITM1;BTG2;IFNL1;WARS;CXCL8;SCIN;FRZB;ADAMTS1;GATA3;JAK2;KLF4
positive regulation of T cell differentiation	4/29	0.00531364	0.103023	0.0027476	0.0455087	-1.63167	8.54583	LCK;IL7;CCL2;GATA3
negative regulation of glial cell proliferation	12/284	0.0498682	0.339211	0.00725559	0.080636	-2.84453	8.52895	IL1A;IFITM1;BTG2;IFNL1;WARS;CXCL8;SCIN;FRZB;ADAMTS1;GATA3;JAK2;KLF4
positive regulation of sprouting angiogenesis	6/82	0.0157653	0.20467	0.00499049	0.0636613	-2.05405	8.52421	IL1A;CEACAM1;CXCL8;ZNF304;ANGPTL4;PGF
regulation of response to interferon-gamma	3/14	0.00442492	0.0897424	0.00321963	0.0490895	-1.57098	8.51548	DHX58;PTPN22;BIRC3
negative regulation of myoblast proliferation	12/285	0.0509564	0.343956	0.00744423	0.0812955	-2.85812	8.50801	IL1A;IFITM1;BTG2;IFNL1;WARS;CXCL8;SCIN;FRZB;ADAMTS1;GATA3;JAK2;KLF4
negative regulation of mesenchymal cell proliferation	12/284	0.0498682	0.339211	0.00725559	0.080636	-2.83001	8.48543	IL1A;IFITM1;BTG2;IFNL1;WARS;CXCL8;SCIN;FRZB;ADAMTS1;GATA3;JAK2;KLF4
positive regulation of formation of radial glial scaffolds	8/144	0.0264885	0.261968	0.00612841	0.0735949	-2.33542	8.48	CCR1;RET;HSPA5;CCL5;SNAI1;ZNF304;CYR61;HBEGF
positive regulation of metanephric mesenchymal cell migration	8/144	0.0264885	0.261968	0.00612841	0.0735949	-2.3326	8.46977	CCR1;RET;HSPA5;CCL5;SNAI1;ZNF304;CYR61;HBEGF
skeletal muscle organ development	5/57	0.0130452	0.188856	0.00502509	0.0637332	-1.95181	8.46954	CXCL10;TRIM72;MYH3;ITGB1BP2;HBEGF
negative regulation of chorionic trophoblast cell proliferation	12/285	0.0509564	0.343956	0.00744423	0.0812955	-2.84453	8.46754	IL1A;IFITM1;BTG2;IFNL1;WARS;CXCL8;SCIN;FRZB;ADAMTS1;GATA3;JAK2;KLF4
positive regulation of neuroblast migration	8/144	0.0264885	0.261968	0.00612841	0.0735949	-2.33071	8.46292	CCR1;RET;HSPA5;CCL5;SNAI1;ZNF304;CYR61;HBEGF
positive regulation of cell migration in other organism	8/144	0.0264885	0.261968	0.00612841	0.0735949	-2.32786	8.45257	CCR1;RET;HSPA5;CCL5;SNAI1;ZNF304;CYR61;HBEGF
ERK1 and ERK2 cascade	11/245	0.0411752	0.30662	0.00657715	0.0775884	-2.64929	8.45102	RET;SPTA1;PTGER4;CCL5;CCL2;LGALS9;JAK2;PSMB10;DUSP6;HBEGF;ZFP36L1
positive regulation of mesenchymal stem cell migration	8/144	0.0264885	0.261968	0.00612841	0.0735949	-2.32636	8.44711	CCR1;RET;HSPA5;CCL5;SNAI1;ZNF304;CYR61;HBEGF
positive regulation of distal tip cell migration	8/144	0.0264885	0.261968	0.00612841	0.0735949	-2.32369	8.43743	CCR1;RET;HSPA5;CCL5;SNAI1;ZNF304;CYR61;HBEGF
negative regulation of chondrocyte proliferation	12/285	0.0509564	0.343956	0.00744423	0.0812955	-2.82897	8.42124	IL1A;IFITM1;BTG2;IFNL1;WARS;CXCL8;SCIN;FRZB;ADAMTS1;GATA3;JAK2;KLF4
negative regulation of fat cell proliferation	12/287	0.0531811	0.355699	0.00783308	0.0838769	-2.86054	8.39298	IL1A;IFITM1;BTG2;IFNL1;WARS;CXCL8;SCIN;FRZB;ADAMTS1;GATA3;JAK2;KLF4
positive regulation of glial cell migration	8/145	0.0274565	0.267929	0.00636927	0.0755557	-2.33279	8.38672	CCR1;RET;HSPA5;CCL5;SNAI1;ZNF304;CYR61;HBEGF
negative regulation of cardiac muscle cell proliferation	12/287	0.0531811	0.355699	0.00783308	0.0838769	-2.84528	8.3482	IL1A;IFITM1;BTG2;IFNL1;WARS;CXCL8;SCIN;FRZB;ADAMTS1;GATA3;JAK2;KLF4
regulation of defense response to fungus, incompatible interaction	3/13	0.003541	0.0790636	0.00268678	0.0455087	-1.47778	8.33963	DHX58;PTPN22;BIRC3
negative regulation of growth plate cartilage chondrocyte proliferation	12/287	0.0531811	0.355699	0.00783308	0.0838769	-2.83692	8.32367	IL1A;IFITM1;BTG2;IFNL1;WARS;CXCL8;SCIN;FRZB;ADAMTS1;GATA3;JAK2;KLF4
positive regulation of cardiac neural crest cell migration involved in outflow tract morphogenesis	8/145	0.0274565	0.267929	0.00636927	0.0755557	-2.31272	8.3146	CCR1;RET;HSPA5;CCL5;SNAI1;ZNF304;CYR61;HBEGF
visceral muscle development	5/57	0.0130452	0.188856	0.00502509	0.0637332	-1.91414	8.30609	CXCL10;TRIM72;MYH3;ITGB1BP2;HBEGF
positive regulation of cell migration by vascular endothelial growth factor signaling pathway	8/145	0.0274565	0.267929	0.00636927	0.0755557	-2.31023	8.30564	CCR1;RET;HSPA5;CCL5;SNAI1;ZNF304;CYR61;HBEGF
regulation of antifungal innate immune response	3/13	0.003541	0.0790636	0.00268678	0.0455087	-1.46801	8.28451	DHX58;PTPN22;BIRC3
positive regulation of hematopoietic stem cell migration	8/146	0.0284488	0.271268	0.00661725	0.0775884	-2.32087	8.26147	CCR1;RET;HSPA5;CCL5;SNAI1;ZNF304;CYR61;HBEGF
positive regulation of respiratory burst involved in inflammatory response	5/61	0.0171197	0.22095	0.00655145	0.0775078	-2.02803	8.24906	PTGER4;GBP5;IFNB1;CCL5;TLR3
negative regulation of osteoblast proliferation	12/290	0.0566401	0.375411	0.00844608	0.088265	-2.84871	8.17876	IL1A;IFITM1;BTG2;IFNL1;WARS;CXCL8;SCIN;FRZB;ADAMTS1;GATA3;JAK2;KLF4
regulation of innate immunity memory response	3/13	0.003541	0.0790636	0.00268678	0.0455087	-1.44875	8.17577	DHX58;PTPN22;BIRC3
positive regulation of trophoblast cell migration	8/148	0.0305071	0.28329	0.00713508	0.0799021	-2.3408	8.16891	CCR1;RET;HSPA5;CCL5;SNAI1;ZNF304;CYR61;HBEGF
regulation of melanization defense response	3/13	0.003541	0.0790636	0.00268678	0.0455087	-1.42274	8.02902	DHX58;PTPN22;BIRC3
regulation of defense response to bacterium, incompatible interaction	3/14	0.00442492	0.0897424	0.00321963	0.0490895	-1.47819	8.0125	DHX58;PTPN22;BIRC3
regulation of age-related resistance	3/13	0.003541	0.0790636	0.00268678	0.0455087	-1.41814	8.00304	DHX58;PTPN22;BIRC3
positive regulation of smooth muscle cell migration	8/148	0.0305071	0.28329	0.00713508	0.0799021	-2.29166	7.99744	CCR1;RET;HSPA5;CCL5;SNAI1;ZNF304;CYR61;HBEGF
modulation by organism of induced systemic resistance in other organism involved in symbiotic interaction	3/13	0.003541	0.0790636	0.00268678	0.0455087	-1.4151	7.98588	DHX58;PTPN22;BIRC3
positive regulation of fibroblast chemotaxis	8/149	0.0315737	0.28329	0.00740521	0.0812955	-2.3099	7.98169	CCR1;RET;HSPA5;CCL5;SNAI1;ZNF304;CYR61;HBEGF
positive regulation of leukocyte migration	8/151	0.0337827	0.28329	0.00796851	0.0851039	-2.3556	7.98032	CCR1;RET;HSPA5;CCL5;SNAI1;ZNF304;CYR61;HBEGF
positive regulation of endothelial cell chemotaxis to vascular endothelial growth factor	8/149	0.0315737	0.28329	0.00740521	0.0812955	-2.30746	7.97327	CCR1;RET;HSPA5;CCL5;SNAI1;ZNF304;CYR61;HBEGF
positive regulation of cell chemotaxis to fibroblast growth factor	8/149	0.0315737	0.28329	0.00740521	0.0812955	-2.30533	7.96591	CCR1;RET;HSPA5;CCL5;SNAI1;ZNF304;CYR61;HBEGF
negative regulation of fibroblast proliferation	12/294	0.0614825	0.393292	0.00932113	0.0962964	-2.83519	7.90734	IL1A;IFITM1;BTG2;IFNL1;WARS;CXCL8;SCIN;FRZB;ADAMTS1;GATA3;JAK2;KLF4
modulation of complement activation in other organism	3/13	0.003541	0.0790636	0.00268678	0.0455087	-1.39427	7.86836	DHX58;PTPN22;BIRC3
negative regulation of proteinase activated receptor activity	3/11	0.00211927	0.0565266	0.0017933	0.0363701	-1.2754	7.85223	RGS2;CXCL8;CCL5
regulation of systemic acquired resistance	3/13	0.003541	0.0790636	0.00268678	0.0455087	-1.3902	7.84538	DHX58;PTPN22;BIRC3
positive regulation of T cell proliferation	5/59	0.01499	0.199912	0.00575264	0.0717205	-1.85526	7.79277	CD274;IL6;LCK;CCL5;CCL2
regulation of plant-type hypersensitive response	3/15	0.00543089	0.103023	0.00381283	0.0539558	-1.49067	7.7748	DHX58;PTPN22;BIRC3
negative regulation of memory T cell differentiation	3/11	0.00211927	0.0565266	0.0017933	0.0363701	-1.2458	7.67001	IFNL1;IFNB1;IFNA2
positive regulation of I-kappaB phosphorylation	11/252	0.0486619	0.334503	0.00798635	0.0851039	-2.508	7.58134	BST2;CD74;C18ORF32;TNFSF10;CASP1;SECTM1;LGALS9;APOL3;CYR61;TRIM22;BIRC3
cell chemotaxis to fibroblast growth factor	5/63	0.0194409	0.231508	0.00742497	0.0812955	-1.91711	7.55415	CXCL8;CCL5;CCL2;ZFP36L1;HBEGF
positive regulation of fibroblast migration	8/152	0.0349256	0.288382	0.00826195	0.0877842	-2.23292	7.49039	CCR1;RET;HSPA5;CCL5;SNAI1;ZNF304;CYR61;HBEGF
cellular response to interleukin-1	6/90	0.023833	0.254409	0.00758805	0.0824568	-1.99825	7.46683	CXCL8;CCL5;HCLS1;CXCR4;CCL2;LGALS9
chromatin-mediated maintenance of transcription	19/554	0.0934865	0.490519	0.00746549	0.0813258	-3.10574	7.3604	RET;EGR1;CD74;EGR2;FZD4;CITED2;IFNA2;GATA3;FOS;KLF4;IL6;IFNL1;SIX4;ID2;DDIT3;PRDM16;SNAI1;NFE2L3;CD38
positive regulation of tumor necrosis factor-mediated signaling pathway	4/41	0.0179849	0.229425	0.00846349	0.088265	-1.80112	7.23729	CD74;TNFAIP3;TRAF1;BIRC3
positive regulation of dendritic cell chemotaxis	3/17	0.00782544	0.136126	0.00518794	0.0650488	-1.4424	6.99619	CXCL11;IL6;LGALS9
negative regulation of dopamine receptor signaling pathway	3/14	0.00442492	0.0897424	0.00321963	0.0490895	-1.28521	6.96647	RGS2;CXCL8;CCL5
negative regulation of thrombin-activated receptor signaling pathway	3/12	0.00277427	0.0670854	0.00221211	0.042145	-1.18019	6.94819	RGS2;CXCL8;CCL5
positive regulation of complement activation, alternative pathway	3/16	0.00656315	0.118379	0.00446833	0.0587018	-1.38195	6.94608	GBP5;IFNB1;CCL5
desensitization of G-protein coupled receptor protein signaling pathway	3/10	0.00156989	0.0434533	0.00142784	0.0309552	-1.07573	6.94574	RGS2;CXCL8;CCL5
positive regulation of chemokine secretion	4/38	0.0138847	0.190363	0.00662878	0.0775884	-1.61584	6.91091	PTGER4;IL1A;IL6;TLR3
positive regulation of defense response to bacterium, incompatible interaction	3/16	0.00656315	0.118379	0.00446833	0.0587018	-1.37438	6.90801	GBP5;IFNB1;CCL5
positive regulation of wound healing, spreading of epidermal cells	8/156	0.0397584	0.298086	0.00951743	0.0980942	-2.13512	6.88564	CCR1;RET;HSPA5;CCL5;SNAI1;ZNF304;CYR61;HBEGF
myeloid dendritic cell chemotaxis	3/16	0.00656315	0.118379	0.00446833	0.0587018	-1.35102	6.79062	CCR1;CCL5;CXCR4
plasmacytoid dendritic cell chemotaxis	3/16	0.00656315	0.118379	0.00446833	0.0587018	-1.34461	6.7584	CCR1;CCL5;CXCR4
positive regulation of mast cell chemotaxis	3/16	0.00656315	0.118379	0.00446833	0.0587018	-1.33665	6.71839	CXCL11;IL6;PGF
regulation of nucleotide-binding oligomerization domain containing signaling pathway	3/14	0.00442492	0.0897424	0.00321963	0.0490895	-1.23417	6.68982	DHX58;PTPN22;BIRC3
antigen processing and presentation of exogenous peptide antigen via MHC class I, TAP-independent	3/11	0.00211927	0.0565266	0.0017933	0.0363701	-1.07618	6.62572	HLA-B;HLA-F;HLA-E
positive regulation of interleukin-10 secretion	4/38	0.0138847	0.190363	0.00662878	0.0775884	-1.53839	6.57966	PTGER4;IL1A;CD274;LGALS9
positive regulation of memory T cell differentiation	3/16	0.00656315	0.118379	0.00446833	0.0587018	-1.29991	6.53372	IFNL1;IL7;GATA3
cellular response to organic cyclic compound	3/19	0.0107524	0.167806	0.00682599	0.0781476	-1.43585	6.50815	CCL5;CASP1;CCL2
negative regulation of interleukin-13 secretion	3/13	0.003541	0.0790636	0.00268678	0.0455087	-1.15043	6.49228	PTGER4;IFNL1;IFNA2
dendritic cell chemotaxis	3/16	0.00656315	0.118379	0.00446833	0.0587018	-1.28371	6.45227	CCR1;CCL5;CXCR4
positive regulation of antifungal innate immune response	3/15	0.00543089	0.103023	0.00381283	0.0539558	-1.23699	6.45171	GBP5;IFNB1;CCL5
positive regulation of natural killer cell chemotaxis	3/15	0.00543089	0.103023	0.00381283	0.0539558	-1.23293	6.43054	CXCL11;IL6;CCL5
positive regulation of complement activation, lectin pathway	3/16	0.00656315	0.118379	0.00446833	0.0587018	-1.27422	6.40459	GBP5;IFNB1;CCL5
negative regulation of translation	8/166	0.053731	0.358832	0.013274	0.122215	-2.18844	6.39848	CCR1;BTG2;CITED2;ID2;IFNA2;PTPN22;LGALS9;KLF4
positive regulation by organism of innate immune response in other organism involved in symbiotic interaction	3/15	0.00543089	0.103023	0.00381283	0.0539558	-1.22143	6.37053	GBP5;IFNB1;CCL5
positive regulation of age-related resistance	3/15	0.00543089	0.103023	0.00381283	0.0539558	-1.22129	6.36982	GBP5;IFNB1;CCL5
positive regulation of neuron migration	8/163	0.0492495	0.336564	0.0120493	0.117321	-2.10753	6.34547	CCR1;RET;HSPA5;CCL5;SNAI1;ZNF304;CYR61;HBEGF
negative regulation of cysteine-type endopeptidase activity involved in apoptotic process	13/346	0.0881811	0.476178	0.0129578	0.121278	-2.59997	6.31366	CD74;HSPA5;CITED2;KLF4;TNFRSF10D;IL6;NAT8;SIX4;IL7;LAMP3;CD38;ANGPTL4;BIRC3
positive regulation of osteoblast differentiation	5/68	0.0261193	0.261847	0.0099575	0.101677	-1.72701	6.29508	IL6;DLX2;IFITM1;CYR61;CTGF
negative regulation of interleukin-2 secretion	3/19	0.0107524	0.167806	0.00682599	0.0781476	-1.38508	6.27803	PTGER4;TNFAIP3;GBP1
negative regulation of opioid receptor signaling pathway	3/11	0.00211927	0.0565266	0.0017933	0.0363701	-1.01482	6.24791	RGS2;CXCL8;CCL5
negative regulation of adenosine receptor signaling pathway	3/10	0.00156989	0.0434533	0.00142784	0.0309552	-0.966522	6.24059	RGS2;CXCL8;CCL5
neuron migration	4/43	0.0210947	0.245603	0.00985448	0.100859	-1.6141	6.22836	NR4A2;GPM6A;SIX4;CDK5R1
regulation of inflammatory response to antigenic stimulus	10/230	0.0595702	0.382727	0.011473	0.112206	-2.20353	6.21528	ACE2;IFITM1;COL2A1;HLA-B;CASP1;TNFAIP3;HLA-F;JAK2;HLA-E;BIRC3
positive regulation of systemic acquired resistance	3/15	0.00543089	0.103023	0.00381283	0.0539558	-1.18839	6.19825	GBP5;IFNB1;CCL5
positive regulation of myofibroblast cell apoptotic process	10/234	0.0652891	0.396875	0.012769	0.120853	-2.27026	6.19538	IL6;SCIN;GADD45A;FRZB;TNFSF10;PMAIP1;SEPT4;DUSP6;IFIT2;TGM2
positive regulation of MDA-5 signaling pathway	4/43	0.0210947	0.245603	0.00985448	0.100859	-1.60538	6.19475	GBP5;IFNB1;CCL5;DHX58
positive regulation of apoptotic process in other organism	10/234	0.0652891	0.396875	0.012769	0.120853	-2.26747	6.18775	IL6;SCIN;GADD45A;FRZB;TNFSF10;PMAIP1;SEPT4;DUSP6;IFIT2;TGM2
positive regulation of mesenchymal cell apoptotic process	10/234	0.0652891	0.396875	0.012769	0.120853	-2.26479	6.18046	IL6;SCIN;GADD45A;FRZB;TNFSF10;PMAIP1;SEPT4;DUSP6;IFIT2;TGM2
positive regulation of compound eye retinal cell apoptotic process	10/234	0.0652891	0.396875	0.012769	0.120853	-2.26298	6.17552	IL6;SCIN;GADD45A;FRZB;TNFSF10;PMAIP1;SEPT4;DUSP6;IFIT2;TGM2
positive regulation of apoptotic process involved in development	10/234	0.0652891	0.396875	0.012769	0.120853	-2.2597	6.16657	IL6;SCIN;GADD45A;FRZB;TNFSF10;PMAIP1;SEPT4;DUSP6;IFIT2;TGM2
positive regulation of muscle cell apoptotic process	10/234	0.0652891	0.396875	0.012769	0.120853	-2.25672	6.15843	IL6;SCIN;GADD45A;FRZB;TNFSF10;PMAIP1;SEPT4;DUSP6;IFIT2;TGM2
positive regulation of fat cell apoptotic process	10/234	0.0652891	0.396875	0.012769	0.120853	-2.25518	6.15423	IL6;SCIN;GADD45A;FRZB;TNFSF10;PMAIP1;SEPT4;DUSP6;IFIT2;TGM2
positive regulation of leukocyte apoptotic process	10/234	0.0652891	0.396875	0.012769	0.120853	-2.25197	6.14546	IL6;SCIN;GADD45A;FRZB;TNFSF10;PMAIP1;SEPT4;DUSP6;IFIT2;TGM2
negative regulation of interleukin-5 secretion	3/13	0.003541	0.0790636	0.00268678	0.0455087	-1.08885	6.14476	PTGER4;IFNL1;IFNA2
positive regulation of epithelial cell apoptotic process	10/234	0.0652891	0.396875	0.012769	0.120853	-2.25094	6.14267	IL6;SCIN;GADD45A;FRZB;TNFSF10;PMAIP1;SEPT4;DUSP6;IFIT2;TGM2
positive regulation of chemokine biosynthetic process	3/17	0.00782544	0.136126	0.00518794	0.0650488	-1.26539	6.13762	EGR1;IL6;TLR3
positive regulation of glial cell apoptotic process	10/234	0.0652891	0.396875	0.012769	0.120853	-2.24701	6.13194	IL6;SCIN;GADD45A;FRZB;TNFSF10;PMAIP1;SEPT4;DUSP6;IFIT2;TGM2
positive regulation of innate immunity memory response	3/15	0.00543089	0.103023	0.00381283	0.0539558	-1.1752	6.12944	GBP5;IFNB1;CCL5
positive regulation of response to interferon-gamma	3/18	0.00922096	0.150302	0.00597333	0.073024	-1.30181	6.10065	GBP5;IFNB1;CCL5
positive regulation of myeloid cell apoptotic process	10/235	0.066772	0.399271	0.0131096	0.121278	-2.23786	6.05672	IL6;SCIN;GADD45A;FRZB;TNFSF10;PMAIP1;SEPT4;DUSP6;IFIT2;TGM2
negative regulation of T cell differentiation in thymus	3/10	0.00156989	0.0434533	0.00142784	0.0309552	-0.93451	6.0339	IFNL1;IFNB1;IFNA2
negative regulation of RNA splicing	7/129	0.0407813	0.304201	0.0113377	0.111602	-1.86201	5.95756	CCR1;CITED2;ID2;IFNA2;PTPN22;LGALS9;KLF4
negative regulation of interleukin-10 secretion	3/19	0.0107524	0.167806	0.00682599	0.0781476	-1.30393	5.91024	PTGER4;CD274;PDCD1LG2
negative regulation of gene expression, epigenetic	7/133	0.0467739	0.328837	0.0131446	0.121278	-1.92799	5.90433	CCR1;CITED2;ID2;IFNA2;PTPN22;LGALS9;KLF4
negative regulation of response to interferon-gamma	3/15	0.00543089	0.103023	0.00381283	0.0539558	-1.13073	5.8975	DHX58;TNFAIP3;KLF4
positive regulation of cysteine-type endopeptidase activity involved in apoptotic signaling pathway	4/43	0.0210947	0.245603	0.00985448	0.100859	-1.52632	5.88966	IFNB1;TNFSF10;PMAIP1;LGALS9
protein kinase B signaling	3/20	0.0124221	0.181626	0.00774727	0.0835679	-1.34108	5.88505	CCL5;CCL2;ZFP36L1
positive regulation of chemokine (C-X-C motif) ligand 2 production	3/15	0.00543089	0.103023	0.00381283	0.0539558	-1.12814	5.88397	CD74;IL6;TLR3
positive regulation of thyroid hormone receptor activity	6/99	0.0357693	0.294244	0.0115422	0.112632	-1.7639	5.87497	IL6;FZD4;DDIT3;GATA3;TRIM31;TRIM22
positive regulation of fibroblast apoptotic process	10/238	0.0713491	0.414758	0.0141726	0.129674	-2.20518	5.82205	IL6;SCIN;GADD45A;FRZB;TNFSF10;PMAIP1;SEPT4;DUSP6;IFIT2;TGM2
negative regulation of viral transcription	3/18	0.00922096	0.150302	0.00597333	0.073024	-1.24141	5.81758	IFITM3;APOBEC3G;TRIM31
negative regulation of interferon-gamma biosynthetic process	3/18	0.00922096	0.150302	0.00597333	0.073024	-1.23187	5.77287	CD274;PDCD1LG2;LGALS9
positive regulation of intrinsic apoptotic signaling pathway	4/41	0.0179849	0.229425	0.00846349	0.088265	-1.41907	5.70213	LCK;IFNB1;PMAIP1;SEPT4
positive regulation of anoikis	10/240	0.074508	0.430328	0.0149162	0.132887	-2.19122	5.69026	IL6;SCIN;GADD45A;FRZB;TNFSF10;PMAIP1;SEPT4;DUSP6;IFIT2;TGM2
negative regulation of adrenergic receptor signaling pathway	3/10	0.00156989	0.0434533	0.00142784	0.0309552	-0.870114	5.61811	RGS2;CXCL8;CCL5
negative regulation of adenylate cyclase-activating glucose-activated G-protein coupled receptor signaling pathway	3/12	0.00277427	0.0670854	0.00221211	0.042145	-0.926647	5.45551	RGS2;CXCL8;CCL5
positive regulation of interleukin-12 secretion	4/44	0.0227655	0.254409	0.0106023	0.105974	-1.43975	5.44588	PTGER4;IL1A;LGALS9;TLR3
positive regulation of epithelial cell migration	8/172	0.0634565	0.396875	0.0159931	0.136407	-1.96136	5.40826	CCR1;RET;HSPA5;CCL5;SNAI1;ZNF304;CYR61;HBEGF
negative regulation of interleukin-8 secretion	3/23	0.0182764	0.230472	0.0109343	0.108139	-1.33073	5.32577	PTGER4;C5AR2;PTPN22
negative regulation of complement activation, lectin pathway	3/12	0.00277427	0.0670854	0.00221211	0.042145	-0.900871	5.30376	DHX58;SERPING1;TNFAIP3
cellular response to mechanical stimulus	4/47	0.0282505	0.271268	0.0130626	0.121278	-1.48364	5.2916	PTGER4;GADD45A;CASP1;TLR3
negative regulation of activated T cell proliferation	3/21	0.0142317	0.191698	0.00873837	0.0904884	-1.24107	5.2774	CD274;PDCD1LG2;LGALS9
activation of cysteine-type endopeptidase activity involved in apoptotic signaling pathway	3/14	0.00442492	0.0897424	0.00321963	0.0490895	-0.958284	5.19438	TNFSF10;LGALS9;JAK2
negative regulation of phospholipase C-activating G-protein coupled receptor signaling pathway	3/10	0.00156989	0.0434533	0.00142784	0.0309552	-0.804057	5.1916	RGS2;CXCL8;CCL5
negative regulation of type I interferon production	4/49	0.0323067	0.28329	0.014889	0.132887	-1.49832	5.14296	ZBP1;UBA7;DHX58;TNFAIP3
positive regulation of JAK-STAT cascade	3/16	0.00656315	0.118379	0.00446833	0.0587018	-1.01676	5.11051	IL6;IFNL1;CCL5
positive regulation of plant-type hypersensitive response	3/23	0.0182764	0.230472	0.0109343	0.108139	-1.27537	5.1042	GBP5;IFNB1;CCL5
negative regulation of interferon-gamma production	3/23	0.0182764	0.230472	0.0109343	0.108139	-1.26483	5.06205	CD274;PDCD1LG2;LGALS9
negative regulation of glial cell apoptotic process	12/330	0.117343	0.543594	0.0207285	0.166471	-2.36178	5.06047	CD74;IL6;NAT8;HSPA5;SIX4;CITED2;IL7;CD38;CCL2;ANGPTL4;TNFRSF10D;BIRC3
stress-activated MAPK cascade	10/250	0.0915993	0.490519	0.0190787	0.155492	-2.08869	4.99266	RET;SPTA1;CCL5;CCL2;MAP3K8;JAK2;PSMB10;DUSP6;HBEGF;ZFP36L1
negative regulation of leukocyte apoptotic process	12/331	0.119213	0.543594	0.02115	0.16832	-2.3363	4.96894	CD74;IL6;NAT8;HSPA5;SIX4;CITED2;IL7;CD38;HCLS1;ANGPTL4;TNFRSF10D;BIRC3
cellular response to interleukin-12	3/18	0.00922096	0.150302	0.00597333	0.073024	-1.05337	4.93639	CXCR4;HCLS1;JAK2
negative regulation of T cell receptor signaling pathway	3/14	0.00442492	0.0897424	0.00321963	0.0490895	-0.910628	4.93606	CEACAM1;PTPN22;GBP1
negative regulation of inflammatory response to wounding	4/45	0.0245146	0.254409	0.0113859	0.111602	-1.32668	4.91996	PTGER4;TNFAIP3;GATA3;KLF4
canonical Wnt signaling pathway involved in negative regulation of apoptotic process	13/371	0.130263	0.543594	0.0213691	0.169146	-2.40911	4.91025	CD74;HSPA5;FZD4;CITED2;TNFRSF10D;NR4A2;IL6;NAT8;SIX4;IL7;CD38;ANGPTL4;BIRC3
negative regulation of leukotriene production involved in inflammatory response	4/45	0.0245146	0.254409	0.0113859	0.111602	-1.32381	4.90934	PTGER4;TNFAIP3;GATA3;KLF4
negative regulation by organism of inflammatory response of other organism involved in symbiotic interaction	4/45	0.0245146	0.254409	0.0113859	0.111602	-1.32046	4.8969	PTGER4;TNFAIP3;GATA3;KLF4
positive regulation of monocyte chemotactic protein-1 production	3/17	0.00782544	0.136126	0.00518794	0.0650488	-0.997995	4.84065	IL6;LGALS9;TLR3
positive regulation of melanization defense response	3/20	0.0124221	0.181626	0.00774727	0.0835679	-1.10015	4.82776	GBP5;IFNB1;CCL5
positive regulation of macrophage chemotaxis	3/20	0.0124221	0.181626	0.00774727	0.0835679	-1.09643	4.81142	CXCL11;IL6;CCL5
B cell receptor apoptotic signaling pathway	6/110	0.0548391	0.364022	0.018118	0.152461	-1.65231	4.79724	LAT2;LCK;RFTN1;CD38;JAK2;TLR3
cellular response to thyroxine stimulus	4/48	0.0302383	0.28329	0.0139568	0.127967	-1.34065	4.69045	CCL5;SESN2;CCL2;CTSS
cellular response to interleukin-8	3/18	0.00922096	0.150302	0.00597333	0.073024	-0.981466	4.59942	EGR1;CXCR4;HCLS1
response to interferon-gamma	4/47	0.0282505	0.271268	0.0130626	0.121278	-1.28107	4.56912	BST2;IFITM3;CD274;IFITM1
positive regulation of cysteine-type endopeptidase activity involved in apoptotic process	10/258	0.106829	0.543594	0.0229792	0.177113	-2.04258	4.56829	IL6;SCIN;GADD45A;FRZB;TNFSF10;PMAIP1;SEPT4;DUSP6;IFIT2;TGM2
negative regulation of anoikis	12/336	0.128817	0.543594	0.0233539	0.179373	-2.22537	4.5606	CD74;IL6;NAT8;HSPA5;SIX4;CITED2;IL7;CD38;ZNF304;ANGPTL4;TNFRSF10D;BIRC3
negative regulation by host of symbiont G-protein coupled receptor protein signal transduction	3/9	0.00111934	0.0337412	0.00111302	0.0273653	-0.669371	4.54839	RGS2;CXCL8;CCL5
negative regulation of octopamine or tyramine signaling pathway	3/9	0.00111934	0.0337412	0.00111302	0.0273653	-0.66494	4.51827	RGS2;CXCL8;CCL5
negative regulation of G-protein coupled receptor protein signaling pathway in response to host	3/9	0.00111934	0.0337412	0.00111302	0.0273653	-0.661959	4.49802	RGS2;CXCL8;CCL5
negative regulation of apoptotic signaling pathway	12/338	0.132776	0.543594	0.0242814	0.180225	-2.19919	4.44037	NR4A2;CD74;IL6;NAT8;HSPA5;SIX4;CITED2;IL7;CD38;ANGPTL4;TNFRSF10D;BIRC3
negative regulation of cell growth involved in cardiac muscle cell development	6/113	0.0609296	0.390322	0.0202815	0.163179	-1.56872	4.38933	BST2;RGS2;FRZB;SESN2;DACT3;MSX1
G-protein coupled receptor catabolic process	3/21	0.0142317	0.191698	0.00873837	0.0904884	-1.03012	4.38034	RGS2;CXCL8;CCL5
negative regulation of acute inflammatory response	4/49	0.0323067	0.28329	0.014889	0.132887	-1.26806	4.3526	PTGER4;TNFAIP3;GATA3;KLF4
positive regulation blood vessel branching	5/78	0.0434615	0.320519	0.0166817	0.141457	-1.38006	4.32772	IL1A;CXCL8;ZNF304;ANGPTL4;PGF
positive regulation of intrinsic apoptotic signaling pathway in response to osmotic stress	3/24	0.0205132	0.241986	0.0121408	0.117433	-1.08518	4.21776	LCK;PMAIP1;SEPT4
positive regulation of nitrosative stress-induced intrinsic apoptotic signaling pathway	3/24	0.0205132	0.241986	0.0121408	0.117433	-1.07857	4.19207	LCK;PMAIP1;SEPT4
positive regulation of interleukin-5 secretion	3/23	0.0182764	0.230472	0.0109343	0.108139	-1.01988	4.0817	PTGER4;IL1A;GATA3
negative regulation of G-protein coupled receptor protein signaling pathway	4/51	0.0366865	0.296825	0.016869	0.14277	-1.22946	4.06379	RGS2;CXCL8;RGS16;CCL5
termination of T cell signal transduction	7/150	0.0782977	0.438418	0.0231633	0.17822	-1.59006	4.05027	CEACAM1;LCK;RFTN1;PTPN22;GATA3;GBP1;PSMB10
negative regulation of canonical Wnt signaling pathway involved in controlling type B pancreatic cell proliferation	14/413	0.144049	0.543594	0.0220878	0.171142	-2.08675	4.04329	BTG2;IFITM1;WARS;CXCL8;GATA3;KLF4;PSMB10;IL1A;IFNL1;SCIN;FRZB;ADAMTS1;DDIT3;JAK2
brown fat cell differentiation	4/50	0.034456	0.285576	0.0158596	0.13553	-1.19936	4.03953	NR4A2;EGR2;PRDM16;KLF4
positive regulation of interleukin-4 biosynthetic process	3/16	0.00656315	0.118379	0.00446833	0.0587018	-0.800379	4.02293	GATA3;LGALS9;HLA-E
negative regulation of pheromone-dependent signal transduction involved in conjugation with cellular fusion	3/9	0.00111934	0.0337412	0.00111302	0.0273653	-0.589276	4.00414	RGS2;CXCL8;CCL5
negative regulation of T-helper 2 cell cytokine production	3/8	0.000760112	0.0293293	0.000845929	0.0227008	-0.555154	3.98714	IFNL1;IFNB1;IFNA2
regulation of mitochondrial membrane permeability involved in apoptotic process	3/21	0.0142317	0.191698	0.00873837	0.0904884	-0.929194	3.95119	PMAIP1;HK2;IFIT2
positive regulation of ERK1 and ERK2 cascade via TNFSF11-mediated signaling	7/151	0.0804616	0.444864	0.0238809	0.180225	-1.56078	3.93313	CCR1;CD74;CCL5;CCL2;PTPN22;LGALS9;CTGF
activation of Janus kinase activity	5/83	0.0542122	0.361497	0.0209599	0.16711	-1.34873	3.93133	IL6;IFNL1;LCK;CCL5;JAK2
negative regulation by host of viral transcription	3/24	0.0205132	0.241986	0.0121408	0.117433	-0.987556	3.83832	IFITM3;CCL5;TRIM31
negative regulation by symbiont of host G-protein coupled receptor protein signal transduction	3/9	0.00111934	0.0337412	0.00111302	0.0273653	-0.563978	3.83224	RGS2;CXCL8;CCL5
membrane protein proteolysis involved in retrograde protein transport, ER to cytosol	4/50	0.034456	0.285576	0.0158596	0.13553	-1.12847	3.80076	RET;FAP;CTSS;HERPUD1
MAPK cascade	9/232	0.121214	0.543594	0.0300218	0.195452	-1.7847	3.76606	RET;SPTA1;CCL5;CCL2;JAK2;PSMB10;DUSP6;HBEGF;ZFP36L1
MAPK cascade involved in osmosensory signaling pathway	9/232	0.121214	0.543594	0.0300218	0.195452	-1.78224	3.76088	RET;SPTA1;CCL5;CCL2;JAK2;PSMB10;DUSP6;HBEGF;ZFP36L1
ERK5 cascade	9/232	0.121214	0.543594	0.0300218	0.195452	-1.78015	3.75647	RET;SPTA1;CCL5;CCL2;JAK2;PSMB10;DUSP6;HBEGF;ZFP36L1
MAPK cascade involved in innate immune response	9/232	0.121214	0.543594	0.0300218	0.195452	-1.77671	3.74921	RET;SPTA1;CCL5;CCL2;JAK2;PSMB10;DUSP6;HBEGF;ZFP36L1
cellular response to cytokine stimulus	4/54	0.0438659	0.320519	0.020135	0.162297	-1.19707	3.74277	CD274;CASP1;HCLS1;CXCR4
negative regulation of cell growth	7/155	0.0894602	0.481314	0.0269045	0.189295	-1.54723	3.73495	BST2;CEACAM1;FRZB;SESN2;DACT3;MSX1;RASGRP2
cellular response to molecule of bacterial origin	3/12	0.00277427	0.0670854	0.00221211	0.042145	-0.628947	3.70284	CXCL8;TNFAIP3;CXCL2
positive regulation of T cell activation	3/26	0.0254171	0.255974	0.0147747	0.132431	-0.990028	3.63571	LCK;CCL5;CCL2
regulation of ERK1 and ERK2 cascade	4/55	0.0464218	0.326884	0.0213041	0.168936	-1.11917	3.43584	CEACAM1;GDF15;KCTD11;CYR61
MAPK cascade involved in axon regeneration	9/237	0.132976	0.543594	0.033593	0.206196	-1.6968	3.42343	RET;SPTA1;CCL5;CCL2;JAK2;PSMB10;DUSP6;HBEGF;ZFP36L1
negative regulation of cell migration	6/126	0.0917619	0.490519	0.0316759	0.200381	-1.41925	3.38995	BST2;IFITM1;CEACAM1;CITED2;NEXN;GATA3
negative regulation of inflammatory response to antigenic stimulus	4/53	0.0413914	0.307709	0.0190063	0.155189	-1.04183	3.31791	PTGER4;TNFAIP3;GATA3;KLF4
neutrophil chemotaxis	4/55	0.0464218	0.326884	0.0213041	0.168936	-1.07843	3.31077	CXCL8;CCL5;CCL2;CXCL3
p38MAPK cascade	3/26	0.0254171	0.255974	0.0147747	0.132431	-0.895788	3.28963	MAP3K8;LGALS9;ZFP36L1
regulation of innate immune response	8/201	0.124979	0.543594	0.0349721	0.211709	-1.57913	3.28397	IFITM1;COL2A1;DHX58;HLA-B;PTPN22;HLA-F;HLA-E;BIRC3
positive regulation of extrathymic T cell differentiation	3/9	0.00111934	0.0337412	0.00111302	0.0273653	-0.477749	3.24631	IL7;PRDM1;GATA3
positive regulation of phosphatidylinositol 3-kinase signaling	6/126	0.0917619	0.490519	0.0316759	0.200381	-1.35568	3.23812	CEACAM1;LCK;CCL5;HCLS1;JAK2;HBEGF
cellular response to interleukin-4	3/25	0.0228934	0.254409	0.0134208	0.123309	-0.847107	3.19945	HCLS1;CXCR4;GATA3
activation of cysteine-type endopeptidase activity involved in apoptotic process	5/89	0.0689687	0.411289	0.0269669	0.189295	-1.19547	3.19682	IFI27;LCK;TNFSF10;PMAIP1;JAK2
positive regulation of B cell proliferation	5/90	0.0716237	0.414758	0.028064	0.189295	-1.19865	3.16003	CD74;IL6;IL7;CD38;TNFSF13B
positive regulation of sequence-specific DNA binding transcription factor activity	5/89	0.0689687	0.411289	0.0269669	0.189295	-1.15783	3.09616	IL6;FZD4;DDIT3;TRIM31;TRIM22
negative regulation of natural killer cell mediated immunity	3/10	0.00156989	0.0434533	0.00142784	0.0309552	-0.472525	3.05097	DHX58;TNFAIP3;HLA-E
inactivation of MAPK activity involved in innate immune response	3/28	0.0308937	0.28329	0.0177064	0.149283	-0.867968	3.0181	DHX58;TNFAIP3;DUSP6
positive regulation of STAT protein import into nucleus	3/26	0.0254171	0.255974	0.0147747	0.132431	-0.820952	3.01481	IL6;IFNL1;CCL5
DNA damage response, signal transduction by p53 class mediator resulting in cell cycle arrest	5/92	0.0770997	0.438418	0.0303422	0.196666	-1.13776	2.91569	BTG2;FAP;GADD45A;ID2;SESN2
positive regulation of hh target transcription factor activity	5/92	0.0770997	0.438418	0.0303422	0.196666	-1.13651	2.91249	IL6;FZD4;DDIT3;TRIM31;TRIM22
cardiac muscle contraction	4/57	0.0517769	0.347893	0.023765	0.180225	-0.965146	2.85761	DTNA;ACTC1;PGAM2;SLC8A1
regulation of cardiac muscle contraction by calcium ion signaling	4/54	0.0438659	0.320519	0.020135	0.162297	-0.912196	2.85209	LAT2;CXCL8;CXCR4;SLC8A1
positive regulation of cytotoxic T cell degranulation	3/27	0.0280841	0.271268	0.0162031	0.137664	-0.793701	2.83554	LCK;CCL2;HLA-E
response to molecule of bacterial origin	3/8	0.000760112	0.0293293	0.000845929	0.0227008	-0.393701	2.82758	CXCL8;TNFAIP3;CXCL2
cytosolic calcium ion transport	4/58	0.0545756	0.36282	0.0250574	0.180225	-0.965393	2.80752	CCR1;CACNG6;CCL5;SLC8A1
regulation of toll-like receptor signaling pathway	3/30	0.0369377	0.296825	0.0209385	0.16711	-0.836643	2.75969	DHX58;PTPN22;BIRC3
positive regulation of calcium ion import	3/29	0.0338453	0.28329	0.0192848	0.156015	-0.800257	2.70964	CCR1;CCL5;CCL2
negative regulation of cytokine production involved in inflammatory response	4/60	0.0604133	0.387579	0.0277674	0.189295	-0.954713	2.67945	PTGER4;TNFAIP3;GATA3;KLF4
positive regulation of androgen receptor activity	5/95	0.085724	0.465307	0.0339723	0.207945	-1.07242	2.63452	IL6;FZD4;DDIT3;TRIM31;TRIM22
heat shock-mediated polytene chromosome puffing	3/26	0.0254171	0.255974	0.0147747	0.132431	-0.699866	2.57014	IL1A;HSPA6;IER5
trehalose metabolism in response to heat stress	3/26	0.0254171	0.255974	0.0147747	0.132431	-0.688719	2.52921	IL1A;HSPA6;IER5
cellular response to heat	3/26	0.0254171	0.255974	0.0147747	0.132431	-0.677078	2.48646	IL1A;HSPA6;IER5
positive regulation of fat cell differentiation	4/61	0.0634515	0.396875	0.0291854	0.191138	-0.887811	2.44812	DLX2;FRZB;ZFP36L1;CTGF
detection of molecule of bacterial origin	3/10	0.00156989	0.0434533	0.00142784	0.0309552	-0.379127	2.44793	CXCL8;TNFAIP3;CXCL2
positive regulation of interferon-beta production	4/62	0.0665684	0.398595	0.0306457	0.198341	-0.899991	2.43855	ZBP1;DHX58;PTPN22;TLR3
response to bacterial lipoprotein	3/8	0.000760112	0.0293293	0.000845929	0.0227008	-0.338218	2.4291	CXCL8;TNFAIP3;CXCL2
regulation of sprouting angiogenesis	3/26	0.0254171	0.255974	0.0147747	0.132431	-0.657189	2.41342	IL6;CEACAM1;WARS
peptide antigen assembly with MHC class I protein complex	3/26	0.0254171	0.255974	0.0147747	0.132431	-0.646141	2.37285	HLA-B;HLA-F;HLA-E
cellular heat acclimation	3/27	0.0280841	0.271268	0.0162031	0.137664	-0.661099	2.36181	IL1A;HSPA6;IER5
neuron projection morphogenesis	5/104	0.114452	0.543594	0.0464282	0.254142	-1.08422	2.35015	GPM6A;IL6;BTG2;MAP2;CDK5R1
positive regulation of transcription from RNA polymerase II promoter in response to hydrogen peroxide	3/30	0.0369377	0.296825	0.0209385	0.16711	-0.693021	2.28595	IL6;SESN2;TNFAIP3
response to unfolded protein	3/29	0.0338453	0.28329	0.0192848	0.156015	-0.674554	2.28401	DDIT3;HSPA6;HERPUD1
antigen processing and presentation of endogenous peptide antigen via MHC class I	3/26	0.0254171	0.255974	0.0147747	0.132431	-0.617945	2.2693	HLA-B;HLA-F;HLA-E
regulation of vascular wound healing	3/29	0.0338453	0.28329	0.0192848	0.156015	-0.669587	2.26719	IL6;WARS;TNFAIP3
detection of unfolded protein	3/29	0.0338453	0.28329	0.0192848	0.156015	-0.669333	2.26633	DDIT3;HSPA6;HERPUD1
negative regulation of unidimensional cell growth	5/104	0.114452	0.543594	0.0464282	0.254142	-1.0395	2.25323	BST2;FRZB;SESN2;DACT3;MSX1
negative regulation of chondrocyte hypertrophy	5/104	0.114452	0.543594	0.0464282	0.254142	-1.03445	2.24228	BST2;FRZB;SESN2;DACT3;MSX1
positive regulation of CREB transcription factor activity	5/103	0.111055	0.543594	0.0449267	0.246845	-1.01793	2.23714	IL6;FZD4;DDIT3;TRIM31;TRIM22
negative regulation of pseudohyphal growth	5/103	0.111055	0.543594	0.0449267	0.246845	-1.01566	2.23214	BST2;FRZB;SESN2;DACT3;MSX1
negative regulation of direction of cell growth	5/103	0.111055	0.543594	0.0449267	0.246845	-1.01385	2.22817	BST2;FRZB;SESN2;DACT3;MSX1
antigen processing and presentation of peptide antigen via MHC class I	3/26	0.0254171	0.255974	0.0147747	0.132431	-0.605108	2.22216	HLA-B;HLA-F;HLA-E
calcium ion import	4/64	0.073036	0.42238	0.0336936	0.206526	-0.828917	2.16911	CCR1;CACNG6;CCL5;SLC8A1
negative regulation of ERK1 and ERK2 cascade	4/63	0.0697635	0.414758	0.0321483	0.200381	-0.804567	2.14228	CEACAM1;GBP1;DUSP6;CYR61
striated muscle contraction	5/102	0.107709	0.543594	0.0434548	0.246767	-0.95523	2.12856	TRIM72;ACTA1;DTNA;PGAM2;SLC8A1
negative regulation of root hair elongation	5/105	0.117897	0.543594	0.0479592	0.260578	-0.994934	2.12711	BST2;FRZB;SESN2;DACT3;MSX1
antigen processing and presentation of exogenous peptide antigen via MHC class I	3/28	0.0308937	0.28329	0.0177064	0.149283	-0.608862	2.11713	HLA-B;HLA-F;HLA-E
response to lipoteichoic acid	3/8	0.000760112	0.0293293	0.000845929	0.0227008	-0.290105	2.08355	CXCL8;TNFAIP3;CXCL2
positive regulation of activated T cell autonomous cell death	3/7	0.00048392	0.0204782	0.000623459	0.0173661	-0.250751	1.91413	CCL5;LGALS9;IDO1
positive regulation of protein tyrosine kinase activity	5/109	0.132159	0.543594	0.0543798	0.281229	-0.93592	1.89407	CD74;IL6;HCLS1;JAK2;CYR61
membrane protein proteolysis	7/179	0.154503	0.543594	0.0505627	0.268752	-0.968892	1.80944	RET;MMP25;FAP;CASP1;KCTD11;LAP3;CTSS
muscle filament sliding	5/108	0.128523	0.543594	0.0527301	0.278669	-0.881372	1.80827	TRIM72;ACTA1;MYH3;ACTC1;SLC8A1
retrograde extension	4/72	0.101905	0.52332	0.0475949	0.258919	-0.765739	1.74873	IL6;BTG2;MAP2;CDK5R1
neuron projection fasciculation	4/72	0.101905	0.52332	0.0475949	0.258919	-0.763175	1.74287	IL6;BTG2;MAP2;CDK5R1
activation of cysteine-type endopeptidase activity involved in apoptotic process by cytochrome c	4/67	0.0833108	0.460039	0.0385854	0.229479	-0.691823	1.7193	IFI27;LCK;TNFSF10;JAK2
positive regulation of peptidyl-tyrosine autophosphorylation	4/73	0.105836	0.541608	0.0495251	0.263555	-0.748246	1.68046	CD74;IL6;HCLS1;JAK2
axon development	4/75	0.113899	0.543594	0.0535133	0.278669	-0.75193	1.63353	IL6;BTG2;MAP2;CDK5R1
inner ear receptor stereocilium organization	4/75	0.113899	0.543594	0.0535133	0.278669	-0.742992	1.61411	IL6;BTG2;MAP2;CDK5R1
neuron projection regeneration	4/76	0.118029	0.543594	0.055571	0.286379	-0.733152	1.56662	IL6;BTG2;MAP2;CDK5R1
T cell differentiation in thymus	3/30	0.0369377	0.296825	0.0209385	0.16711	-0.46717	1.54097	LCK;PTPN22;ZFP36L1
positive regulation of transcription from RNA polymerase II promoter in response to endoplasmic reticulum stress	4/72	0.101905	0.52332	0.0475949	0.258919	-0.64979	1.48393	CXCL8;HSPA5;DDIT3;HERPUD1
negative regulation of compound eye retinal cell apoptotic process	11/325	0.181093	0.557727	0.0402269	0.234213	-0.839967	1.43529	CD74;IL6;NAT8;HSPA5;SIX4;CITED2;IL7;CD38;ANGPTL4;TNFRSF10D;BIRC3
regulation of tumor necrosis factor-mediated signaling pathway	3/35	0.0544613	0.362609	0.0303375	0.196666	-0.493139	1.43516	TNFAIP3;TRAF1;BIRC3
negative regulation of fat cell apoptotic process	11/325	0.181093	0.557727	0.0402269	0.234213	-0.83797	1.43188	CD74;IL6;NAT8;HSPA5;SIX4;CITED2;IL7;CD38;ANGPTL4;TNFRSF10D;BIRC3
positive regulation of chemokine production	3/33	0.0470463	0.329175	0.0263521	0.186757	-0.467644	1.42941	IL6;ACKR1;TLR3
negative regulation of apoptotic process involved in development	11/325	0.181093	0.557727	0.0402269	0.234213	-0.835067	1.42692	CD74;IL6;NAT8;HSPA5;SIX4;CITED2;IL7;CD38;ANGPTL4;TNFRSF10D;BIRC3
negative regulation of apoptotic process in bone marrow	11/325	0.181093	0.557727	0.0402269	0.234213	-0.832504	1.42254	CD74;IL6;NAT8;HSPA5;SIX4;CITED2;IL7;CD38;ANGPTL4;TNFRSF10D;BIRC3
negative regulation of mesenchymal cell apoptotic process	11/327	0.186072	0.567722	0.0416877	0.237038	-0.845011	1.42099	CD74;IL6;NAT8;HSPA5;SIX4;CITED2;IL7;CD38;ANGPTL4;TNFRSF10D;BIRC3
negative regulation of myeloid cell apoptotic process	11/327	0.186072	0.567722	0.0416877	0.237038	-0.844961	1.4209	CD74;IL6;NAT8;HSPA5;SIX4;CITED2;IL7;CD38;ANGPTL4;TNFRSF10D;BIRC3
negative regulation of myofibroblast cell apoptotic process	11/325	0.181093	0.557727	0.0402269	0.234213	-0.829664	1.41768	CD74;IL6;NAT8;HSPA5;SIX4;CITED2;IL7;CD38;ANGPTL4;TNFRSF10D;BIRC3
negative regulation of epithelial cell apoptotic process	11/325	0.181093	0.557727	0.0402269	0.234213	-0.826402	1.41211	CD74;IL6;NAT8;HSPA5;SIX4;CITED2;IL7;CD38;ANGPTL4;TNFRSF10D;BIRC3
negative regulation of muscle cell apoptotic process	11/326	0.183575	0.564579	0.0409528	0.235599	-0.831353	1.40925	CD74;IL6;NAT8;HSPA5;SIX4;CITED2;IL7;CD38;ANGPTL4;TNFRSF10D;BIRC3
negative regulation of fibroblast apoptotic process	11/326	0.183575	0.564579	0.0409528	0.235599	-0.826988	1.40185	CD74;IL6;NAT8;HSPA5;SIX4;CITED2;IL7;CD38;ANGPTL4;TNFRSF10D;BIRC3
positive regulation of cytokine biosynthetic process	3/37	0.0623981	0.395128	0.0346216	0.209876	-0.49294	1.36752	CCL5;GATA3;KLF4
negative regulation of execution phase of apoptosis	11/330	0.193657	0.577684	0.0439474	0.246845	-0.809709	1.32927	CD74;IL6;NAT8;HSPA5;SIX4;CITED2;IL7;CD38;ANGPTL4;TNFRSF10D;BIRC3
positive regulation of tumor necrosis factor production	3/32	0.0435397	0.320519	0.0244722	0.180225	-0.424025	1.32893	JAK2;TLR3;HLA-E
positive regulation of interleukin-4 production	3/33	0.0470463	0.329175	0.0263521	0.186757	-0.430856	1.31696	GATA3;LGALS9;HLA-E
endoplasmic reticulum calcium ion homeostasis	4/78	0.126481	0.543594	0.0598129	0.299499	-0.585484	1.21058	CCR1;CCL5;SLC30A1;HERPUD1
positive regulation of vascular smooth muscle cell proliferation	3/31	0.0401696	0.300147	0.0226676	0.175018	-0.370363	1.19059	IL6;ID2;CCL5
negative regulation of insulin secretion	4/78	0.126481	0.543594	0.0598129	0.299499	-0.568123	1.17469	DPP4;RSAD2;CCL5;GCG
suppression by virus of host type I interferon production	3/33	0.0470463	0.329175	0.0263521	0.186757	-0.382773	1.16999	UBA7;DHX58;TNFAIP3
negative regulation of sprouting of injured axon	5/111	0.139568	0.543594	0.0577683	0.295696	-0.591836	1.16545	BST2;FRZB;SESN2;DACT3;MSX1
positive regulation of transcription from RNA polymerase II promoter in response to heat stress	3/32	0.0435397	0.320519	0.0244722	0.180225	-0.359541	1.12683	IL1A;HSPA6;IER5
antigen processing and presentation of exogenous peptide antigen via MHC class I, TAP-dependent	4/78	0.126481	0.543594	0.0598129	0.299499	-0.531572	1.09911	HLA-B;HLA-F;PSMB10;HLA-E
negative regulation of interferon-alpha production	3/36	0.0583656	0.375537	0.0324424	0.200381	-0.371565	1.05563	UBA7;DHX58;TNFAIP3
ERAD pathway	4/80	0.135179	0.543594	0.0642223	0.302799	-0.50948	1.01955	CXCL8;DDIT3;PMAIP1;HERPUD1
phosphatidylinositol 3-kinase signaling	5/114	0.151013	0.543594	0.0630733	0.299499	-0.529321	1.00062	PRR5;LCK;GATA3;ZFP36L1;HBEGF
cellular response to estradiol stimulus	3/39	0.070838	0.414758	0.0392014	0.231578	-0.369328	0.977745	CCL5;CCL2;CCDC62
neuron migration involved in retrograde extension	3/36	0.0583656	0.375537	0.0324424	0.200381	-0.341082	0.969024	NR4A2;GPM6A;CDK5R1
sensory neuron migration	3/36	0.0583656	0.375537	0.0324424	0.200381	-0.332206	0.943807	NR4A2;GPM6A;CDK5R1
gonadotrophin-releasing hormone neuronal migration to the hypothalamus	3/36	0.0583656	0.375537	0.0324424	0.200381	-0.32762	0.930777	NR4A2;GPM6A;CDK5R1
interneuron migration	3/36	0.0583656	0.375537	0.0324424	0.200381	-0.321707	0.913977	NR4A2;GPM6A;CDK5R1
cellular response to 3,3',5-triiodo-L-thyronine	3/38	0.0665564	0.398595	0.0368748	0.219602	-0.330602	0.895834	CCL5;SESN2;CCL2
inward migration of deep nuclear neurons	3/37	0.0623981	0.395128	0.0346216	0.209876	-0.320305	0.888596	NR4A2;GPM6A;CDK5R1
positive regulation of oxidative stress-induced intrinsic apoptotic signaling pathway	3/31	0.0401696	0.300147	0.0226676	0.175018	-0.275338	0.885115	LCK;PMAIP1;SEPT4
outward migration of deep nuclear neurons	3/37	0.0623981	0.395128	0.0346216	0.209876	-0.31701	0.879456	NR4A2;GPM6A;CDK5R1
positive regulation of vasculogenesis	3/36	0.0583656	0.375537	0.0324424	0.200381	-0.308239	0.875715	CEACAM1;DLX2;CTGF
cellular response to proline	3/38	0.0665564	0.398595	0.0368748	0.219602	-0.320102	0.867382	CCL5;SESN2;CCL2
positive regulation of extrinsic apoptotic signaling pathway	3/34	0.0506875	0.343722	0.0283073	0.189295	-0.286049	0.853021	IFNB1;TNFSF10;TRAF1
cellular response to phenylalanine	3/38	0.0665564	0.398595	0.0368748	0.219602	-0.312648	0.847183	CCL5;SESN2;CCL2
positive regulation of chronic inflammatory response	3/39	0.070838	0.414758	0.0392014	0.231578	-0.315593	0.835488	PTGER4;CCL5;TLR3
positive regulation of immature T cell proliferation	3/37	0.0623981	0.395128	0.0346216	0.209876	-0.301009	0.835065	CD274;IL6;CCL5
cellular response to kainic acid	3/38	0.0665564	0.398595	0.0368748	0.219602	-0.307836	0.834145	CCL5;SESN2;CCL2
TNFSF11-mediated signaling pathway	5/115	0.154913	0.543594	0.0649009	0.304818	-0.447267	0.834104	TNFRSF1B;JAK2;PSMB10;BIRC3;TNFSF13B
cellular response to unfolded protein	3/36	0.0583656	0.375537	0.0324424	0.200381	-0.291454	0.828029	DDIT3;HSPA6;HERPUD1
positive regulation of release of cytochrome c from mitochondria	3/39	0.070838	0.414758	0.0392014	0.231578	-0.312659	0.82772	IFNB1;TNFSF10;PMAIP1
cellular response to histidine	3/38	0.0665564	0.398595	0.0368748	0.219602	-0.3041	0.824021	CCL5;SESN2;CCL2
positive regulation of T cell homeostatic proliferation	3/37	0.0623981	0.395128	0.0346216	0.209876	-0.295723	0.820401	CD274;IL6;CCL5
skeletal muscle contraction	3/37	0.0623981	0.395128	0.0346216	0.209876	-0.282355	0.783315	DTNA;MYH3;PGAM2
positive regulation of inositol 1,4,5-trisphosphate-sensitive calcium-release channel activity	3/40	0.0752402	0.430601	0.0416009	0.237038	-0.285499	0.738606	CXCL10;CXCL11;CTSS
positive regulation of transcription from RNA polymerase II promoter in response to glucose starvation	3/38	0.0665564	0.398595	0.0368748	0.219602	-0.268864	0.728543	HSPA5;SESN2;PMAIP1
motor neuron migration	3/38	0.0665564	0.398595	0.0368748	0.219602	-0.267094	0.723745	NR4A2;GPM6A;CDK5R1
positive regulation of inflammatory response to antigenic stimulus	3/41	0.0797604	0.441541	0.0440727	0.246845	-0.285507	0.721969	PTGER4;IFNL1;TLR3
positive regulation of intrinsic apoptotic signaling pathway in response to DNA damage	3/34	0.0506875	0.343722	0.0283073	0.189295	-0.241165	0.719171	LCK;PMAIP1;SEPT4
positive regulation of immunoglobulin secretion	3/38	0.0665564	0.398595	0.0368748	0.219602	-0.258928	0.701619	IL1A;IL6;HLA-E
positive regulation of tumor necrosis factor biosynthetic process	3/36	0.0583656	0.375537	0.0324424	0.200381	-0.240088	0.682096	JAK2;TLR3;HLA-E
regulation of cyclin-dependent protein serine/threonine kinase activity involved in G1/S transition of mitotic cell cycle	3/40	0.0752402	0.430601	0.0416009	0.237038	-0.239094	0.618554	GADD45A;ID2;CDK5R1
regulation of muscle cell chemotaxis toward tendon cell	3/47	0.109197	0.543594	0.0603832	0.299499	-0.279015	0.617908	CEACAM1;NEXN;CXCR4
positive regulation of gamma-delta T cell proliferation	3/38	0.0665564	0.398595	0.0368748	0.219602	-0.225827	0.611925	CD274;IL6;CCL5
cytosolic calcium signaling involved in initiation of cell movement in glial-mediated radial cell migration	3/37	0.0623981	0.395128	0.0346216	0.209876	-0.217221	0.602618	LAT2;CXCL8;CXCR4
regulation of fibroblast chemotaxis	3/47	0.109197	0.543594	0.0603832	0.299499	-0.271898	0.602147	CEACAM1;NEXN;CXCR4
regulation of endothelial cell chemotaxis to vascular endothelial growth factor	3/47	0.109197	0.543594	0.0603832	0.299499	-0.270384	0.598794	CEACAM1;NEXN;CXCR4
positive regulation of G-protein coupled receptor protein signaling pathway	3/41	0.0797604	0.441541	0.0440727	0.246845	-0.232561	0.588084	RGS2;RGS16;GATA3
positive regulation of kinase activity	3/36	0.0583656	0.375537	0.0324424	0.200381	-0.194844	0.553557	CD74;CCL5;IFNA2
pyramidal neuron migration	3/40	0.0752402	0.430601	0.0416009	0.237038	-0.209836	0.542861	NR4A2;GPM6A;CDK5R1
positive regulation of alpha-beta T cell proliferation	3/40	0.0752402	0.430601	0.0416009	0.237038	-0.205233	0.530951	CD274;IL6;CCL5
positive regulation of protein export from nucleus in response to glucose starvation	3/46	0.10403	0.532987	0.0574926	0.29559	-0.220393	0.498765	HSPA5;SESN2;PMAIP1
regulation of chemokine activity	3/48	0.114461	0.543594	0.0633408	0.299499	-0.225206	0.48814	CEACAM1;NEXN;CXCR4
regulation of cell chemotaxis to fibroblast growth factor	3/50	0.125267	0.543594	0.0694528	0.317406	-0.229673	0.477101	CEACAM1;NEXN;CXCR4
adenylate cyclase-modulating G-protein coupled receptor signaling pathway	4/81	0.139617	0.543594	0.0664892	0.310307	-0.242002	0.476465	CCR1;PTGER4;CNR2;CCL2
negative regulation of interferon-beta production	3/41	0.0797604	0.441541	0.0440727	0.246845	-0.186499	0.471605	UBA7;DHX58;TNFAIP3
trigeminal sensory nucleus development	4/85	0.157932	0.543594	0.0759667	0.340458	-0.255187	0.470971	DLX2;EGR2;TBR1;CDK5R1
negative regulation of neuron apoptotic process by negative regulation of transcription from RNA polymerase II promoter	16/534	0.24659	0.618371	0.0394276	0.232602	-0.336372	0.470931	CITED2;FST;PRDM1;KLF4;NR4A2;ETV7;RIPPLY2;IFI27;SIX4;DDIT3;PRDM16;SNAI1;FOSB;CCL2;MXD1;HAMP
brain segmentation	4/85	0.157932	0.543594	0.0759667	0.340458	-0.252853	0.466663	DLX2;EGR2;TBR1;CDK5R1
calcium-mediated signaling using extracellular calcium source	3/39	0.070838	0.414758	0.0392014	0.231578	-0.173954	0.460519	LAT2;CXCL8;CXCR4
positive regulation of cell-substrate adhesion	3/48	0.114461	0.543594	0.0633408	0.299499	-0.210832	0.456983	CCL5;JAK2;TGM2
positive regulation of cysteine-type endopeptidase activity involved in execution phase of apoptosis	3/41	0.0797604	0.441541	0.0440727	0.246845	-0.177556	0.44899	FAP;TNFSF10;PMAIP1
positive regulation of neuron death	3/48	0.114461	0.543594	0.0633408	0.299499	-0.199351	0.432098	EGR1;CCL5;FOS
positive regulation of cell-cell adhesion	3/50	0.125267	0.543594	0.0694528	0.317406	-0.199384	0.414182	CITED2;CCL5;TGM2
CAMKK-AMPK signaling cascade	3/39	0.070838	0.414758	0.0392014	0.231578	-0.156055	0.413135	LAT2;CXCL8;CXCR4
positive regulation of acute inflammatory response	3/45	0.0989634	0.516652	0.0546697	0.282065	-0.176163	0.407466	PTGER4;IL6;TLR3
positive regulation of NF-kappaB transcription factor activity	7/189	0.186673	0.56894	0.0633949	0.299499	-0.233179	0.391366	IL6;FZD4;DDIT3;TRAF1;LGALS9;TRIM31;TRIM22
B cell receptor signaling pathway	4/83	0.148665	0.543594	0.0711466	0.324809	-0.203746	0.388353	LAT2;LCK;RFTN1;CD38
calcineurin-mediated signaling	3/38	0.0665564	0.398595	0.0368748	0.219602	-0.113199	0.306735	LAT2;CXCL8;CXCR4
activation of phospholipase A2 activity by calcium-mediated signaling	3/40	0.0752402	0.430601	0.0416009	0.237038	-0.114128	0.295257	LAT2;CXCL8;CXCR4
positive regulation of chondrocyte differentiation	3/43	0.0891432	0.480195	0.0492308	0.262486	-0.114292	0.276302	DLX2;SCIN;CTGF
positive regulation of cell differentiation	3/48	0.114461	0.543594	0.0633408	0.299499	-0.126211	0.273565	DLX2;KLF4;CTGF
fat cell differentiation	3/44	0.0940001	0.491908	0.0519155	0.275609	-0.115251	0.272505	NR4A2;EGR2;KLF4
white fat cell differentiation	3/50	0.125267	0.543594	0.0694528	0.317406	-0.128694	0.267338	NR4A2;EGR2;KLF4
regulation of skeletal muscle contraction by calcium ion signaling	3/41	0.0797604	0.441541	0.0440727	0.246845	-0.103562	0.26188	LAT2;CXCL8;CXCR4
toll-like receptor 3 signaling pathway	3/47	0.109197	0.543594	0.0603832	0.299499	-0.113868	0.252172	RFTN1;TLR3;CTSS
positive regulation of interferon-beta secretion	3/42	0.0843957	0.464863	0.0466163	0.254539	-0.0995557	0.246125	PTGER4;IL1A;TLR3
cellular response to cAMP	3/50	0.125267	0.543594	0.0694528	0.317406	-0.115715	0.240375	CCL5;CCL2;ZFP36L1
skeletal muscle thin filament assembly	3/46	0.10403	0.532987	0.0574926	0.29559	-0.102356	0.23164	SPTA1;ACTA1;ACTC1
calcium-mediated signaling	3/40	0.0752402	0.430601	0.0416009	0.237038	-0.081115	0.20985	LAT2;CXCL8;CXCR4
regulation of complement activation, alternative pathway	5/121	0.179156	0.557727	0.0764831	0.342075	-0.110693	0.190337	C5AR2;DHX58;SERPING1;PTPN22;BIRC3
regulation of complement activation, lectin pathway	5/121	0.179156	0.557727	0.0764831	0.342075	-0.108998	0.187421	C5AR2;DHX58;SERPING1;PTPN22;BIRC3
canonical Wnt signaling pathway involved in metanephric kidney development	3/52	0.136424	0.543594	0.0758209	0.340458	-0.0906492	0.180572	NR4A2;FZD4;GATA3
G-protein coupled receptor signaling pathway coupled to cGMP nucleotide second messenger	3/47	0.109197	0.543594	0.0603832	0.299499	-0.0795186	0.176102	CCR1;CNR2;CCL2
regulation of inhibitory G-protein coupled receptor phosphorylation	3/50	0.125267	0.543594	0.0694528	0.317406	-0.0768925	0.159729	RGS2;RGS16;SESN2
negative regulation of tumor necrosis factor-mediated signaling pathway	3/52	0.136424	0.543594	0.0758209	0.340458	-0.0787407	0.15685	TNFAIP3;TRAF1;BIRC3
monocyte chemotaxis	3/40	0.0752402	0.430601	0.0416009	0.237038	-0.0602569	0.155889	IL6;CCL5;CCL2
negative regulation of collateral sprouting	5/120	0.175019	0.557727	0.0744797	0.335845	-0.0838207	0.146088	BST2;FRZB;SESN2;DACT3;MSX1
MAPK import into nucleus	9/273	0.23326	0.604452	0.0681459	0.314196	-0.0943644	0.137357	RET;SPTA1;CCL5;CCL2;JAK2;PSMB10;DUSP6;HBEGF;ZFP36L1
G-protein coupled receptor signaling pathway, coupled to cyclic nucleotide second messenger	3/45	0.0989634	0.516652	0.0546697	0.282065	-0.0476381	0.110187	CCR1;CNR2;CCL2
biosynthetic process of antibacterial peptides active against Gram-positive bacteria	3/42	0.0843957	0.464863	0.0466163	0.254539	-0.0345	0.0852922	IL6;HIST2H2BE;HLA-E
heart contraction	3/49	0.119818	0.543594	0.0663643	0.310052	-0.0375078	0.0795833	CXCL10;ACTC1;SERPING1
neutrophil mediated killing of gram-positive bacterium	3/43	0.0891432	0.480195	0.0492308	0.262486	-0.0305611	0.0738819	IL6;HIST2H2BE;HLA-E
protein ubiquitination involved in ubiquitin-dependent protein catabolic process	1/344	0.999827	0.999827	0.998213	0.998213	6.57623	-0.00113885	VHLL
protein polyubiquitination involved in nucleus-associated proteasomal ubiquitin-dependent protein catabolic process	1/292	0.999352	0.99958	0.995314	0.99554	6.36795	-0.0041253	PSMB10
protein polyubiquitination	2/381	0.999269	0.99958	0.992773	0.993224	6.65541	-0.00486939	VHLL;PSMB10
protein autoubiquitination	1/253	0.998262	0.998943	0.990365	0.99104	6.07939	-0.010573	VHLL
mRNA splicing, via spliceosome	1/252	0.998218	0.998943	0.990185	0.99104	6.1227	-0.0109212	DQX1
spliceosomal snRNP assembly	1/246	0.997926	0.998943	0.989037	0.990162	6.17332	-0.0128166	DQX1
spliceosomal complex assembly	1/241	0.997647	0.998943	0.987978	0.989327	6.20739	-0.014625	DQX1
detection of chemical stimulus involved in sensory perception of smell	1/239	0.997525	0.998943	0.987526	0.9891	6.27515	-0.0155519	BEST2
protein K63-linked ubiquitination	1/238	0.997461	0.998943	0.987294	0.989092	6.27533	-0.0159508	PSMB10
alternative mRNA splicing, via spliceosome	1/237	0.997396	0.998943	0.987058	0.989081	6.1915	-0.0161409	DQX1
protein monoubiquitination	1/237	0.997396	0.998943	0.987058	0.989081	6.19247	-0.0161434	VHLL
mRNA cis splicing, via spliceosome	1/236	0.99733	0.998943	0.986817	0.989081	6.15615	-0.0164598	DQX1
protein K11-linked ubiquitination	1/236	0.99733	0.998943	0.986817	0.989081	6.17045	-0.016498	PSMB10
histone ubiquitination	1/235	0.997262	0.998943	0.986572	0.989081	6.19849	-0.0169976	VHLL
spliceosomal complex disassembly	1/234	0.997191	0.998943	0.986322	0.989081	6.15914	-0.0173223	DQX1
spliceosomal conformational changes to generate catalytic conformation	1/234	0.997191	0.998943	0.986322	0.989081	6.17352	-0.0173627	DQX1
mRNA trans splicing, via spliceosome	1/233	0.99712	0.998943	0.986068	0.989081	6.17221	-0.0178037	DQX1
protein ubiquitination	1/226	0.996563	0.998943	0.98415	0.987967	6.04271	-0.020806	VHLL
regulation of SREBP signaling pathway	2/318	0.996928	0.998943	0.980136	0.985382	6.77942	-0.0208585	NFE2L3;FOS
isopeptide cross-linking via N6-glycyl-L-lysine	1/226	0.996563	0.998943	0.98415	0.987967	6.06573	-0.0208853	VHLL
actin ubiquitination	1/226	0.996563	0.998943	0.98415	0.987967	6.07819	-0.0209282	VHLL
dephosphorylation of RNA polymerase II C-terminal domain	3/387	0.996488	0.998943	0.972867	0.982702	6.6954	-0.0235542	NFE2L3;PTPN22;FOS
regulation of transcription elongation from RNA polymerase II promoter	2/311	0.996404	0.998943	0.977817	0.983628	6.72926	-0.02424	NFE2L3;FOS
protein K6-linked ubiquitination	1/220	0.996001	0.998943	0.982299	0.986784	6.11662	-0.0245115	PSMB10
regulation of BMP signaling pathway	2/309	0.996239	0.998943	0.977108	0.98314	6.66001	-0.025094	NFE2L3;FOS
regulation of androgen receptor activity	2/309	0.996239	0.998943	0.977108	0.98314	6.76146	-0.0254763	NFE2L3;FOS
regulation of transcription from RNA polymerase II promoter in response to copper ion	2/309	0.996239	0.998943	0.977108	0.98314	6.7722	-0.0255167	NFE2L3;FOS
protein K27-linked ubiquitination	1/217	0.995686	0.998943	0.981294	0.985999	6.08252	-0.0262961	PSMB10
protein K29-linked ubiquitination	1/217	0.995686	0.998943	0.981294	0.985999	6.08401	-0.0263025	PSMB10
regulation of transcription involved in cell fate commitment	2/306	0.995978	0.998943	0.976003	0.982702	6.73391	-0.0271413	NFE2L3;FOS
BMP signaling pathway	3/381	0.996025	0.998943	0.970484	0.982702	6.81686	-0.0271533	GDF15;NFE2L3;FOS
regulation of transcription from RNA polymerase II promoter in response to iron	2/306	0.995978	0.998943	0.976003	0.982702	6.75371	-0.0272211	NFE2L3;FOS
regulation of transcription from RNA polymerase II promoter by histone modification	2/306	0.995978	0.998943	0.976003	0.982702	6.80892	-0.0274437	NFE2L3;FOS
regulation of cAMP-mediated signaling by regulation of transcription from RNA polymerase II promoter	2/305	0.995886	0.998943	0.975624	0.982702	6.69833	-0.0276108	NFE2L3;FOS
protein linear polyubiquitination	1/214	0.995347	0.998943	0.980233	0.985382	6.03045	-0.028126	PSMB10
regulation of glucose import by regulation of transcription from RNA polymerase II promoter	2/304	0.995793	0.998943	0.975239	0.982702	6.6934	-0.0282165	NFE2L3;FOS
protein K33-linked ubiquitination	1/214	0.995347	0.998943	0.980233	0.985382	6.06623	-0.0282929	PSMB10
regulation of cellular ketone metabolic process by regulation of transcription from RNA polymerase II promoter	2/303	0.995698	0.998943	0.974847	0.982702	6.65981	-0.0287117	NFE2L3;FOS
regulation of replicative cell aging by regulation of transcription from RNA polymerase II promoter in response to caloric restriction	2/303	0.995698	0.998943	0.974847	0.982702	6.69436	-0.0288607	NFE2L3;FOS
regulation of lipid transport by regulation of transcription from RNA polymerase II promoter	2/303	0.995698	0.998943	0.974847	0.982702	6.69548	-0.0288655	NFE2L3;FOS
regulation of transcription initiation from RNA polymerase II promoter	2/303	0.995698	0.998943	0.974847	0.982702	6.69928	-0.0288819	NFE2L3;FOS
regulation of cellular response to oxidative stress by regulation of transcription from RNA polymerase II promoter	2/303	0.995698	0.998943	0.974847	0.982702	6.70058	-0.0288875	NFE2L3;FOS
regulation of carbohydrate metabolic process by regulation of transcription from RNA polymerase II promoter	2/302	0.995601	0.998943	0.97445	0.982702	6.66959	-0.0294058	NFE2L3;FOS
regulation of iron ion transport by regulation of transcription from RNA polymerase II promoter	2/301	0.995501	0.998943	0.974047	0.982702	6.65024	-0.0299851	NFE2L3;FOS
regulation of transcription from RNA polymerase II promoter in response to methionine	2/301	0.995501	0.998943	0.974047	0.982702	6.65268	-0.0299961	NFE2L3;FOS
regulation of fungal-type cell wall biogenesis by regulation of transcription from RNA polymerase II promoter	2/301	0.995501	0.998943	0.974047	0.982702	6.6616	-0.0300363	NFE2L3;FOS
nitrogen catabolite regulation of transcription from RNA polymerase II promoter	2/301	0.995501	0.998943	0.974047	0.982702	6.66163	-0.0300365	NFE2L3;FOS
carbon catabolite regulation of transcription from RNA polymerase II promoter	2/301	0.995501	0.998943	0.974047	0.982702	6.66522	-0.0300526	NFE2L3;FOS
regulation of transcription from RNA polymerase II promoter involved in somitogenesis	2/301	0.995501	0.998943	0.974047	0.982702	6.66927	-0.0300709	NFE2L3;FOS
positive regulation of phenotypic switching by regulation of transcription from RNA polymerase II promoter	2/301	0.995501	0.998943	0.974047	0.982702	6.67128	-0.0300799	NFE2L3;FOS
regulation of mating-type specific transcription from RNA polymerase II promoter	2/301	0.995501	0.998943	0.974047	0.982702	6.6728	-0.0300868	NFE2L3;FOS
regulation of transcription involved in anterior neural plate formation	2/301	0.995501	0.998943	0.974047	0.982702	6.6776	-0.0301084	NFE2L3;FOS
regulation of telomeric RNA transcription from RNA pol II promoter	2/301	0.995501	0.998943	0.974047	0.982702	6.68028	-0.0301205	NFE2L3;FOS
regulation of snRNA transcription from RNA polymerase II promoter	2/301	0.995501	0.998943	0.974047	0.982702	6.6864	-0.0301481	NFE2L3;FOS
regulation of transcription involved in posterior neural plate formation	2/301	0.995501	0.998943	0.974047	0.982702	6.68656	-0.0301488	NFE2L3;FOS
regulation of transcription from RNA polymerase II promoter during mitotic cell cycle	2/301	0.995501	0.998943	0.974047	0.982702	6.68776	-0.0301543	NFE2L3;FOS
regulation of thyroid hormone receptor activity	2/301	0.995501	0.998943	0.974047	0.982702	6.68788	-0.0301548	NFE2L3;FOS
regulation of termination of RNA polymerase II transcription	2/301	0.995501	0.998943	0.974047	0.982702	6.69094	-0.0301686	NFE2L3;FOS
regulation of conjugation with cellular fusion by regulation of transcription from RNA polymerase II promoter	2/301	0.995501	0.998943	0.974047	0.982702	6.69149	-0.0301711	NFE2L3;FOS
regulation of transcription from RNA polymerase II promoter involved in spinal cord anterior-posterior patterning	2/301	0.995501	0.998943	0.974047	0.982702	6.6983	-0.0302018	NFE2L3;FOS
positive regulation of mating type switching by regulation of transcription from RNA polymerase II promoter	2/301	0.995501	0.998943	0.974047	0.982702	6.70041	-0.0302113	NFE2L3;FOS
regulation of ribosomal protein gene transcription from RNA polymerase II promoter	2/301	0.995501	0.998943	0.974047	0.982702	6.70193	-0.0302181	NFE2L3;FOS
regulation of pyrimidine nucleotide biosynthetic process by positive regulation of transcription from RNA polymerase II promoter	2/301	0.995501	0.998943	0.974047	0.982702	6.70453	-0.0302299	NFE2L3;FOS
regulation of phenotypic switching by regulation of transcription from RNA polymerase II promoter	2/301	0.995501	0.998943	0.974047	0.982702	6.70535	-0.0302336	NFE2L3;FOS
regulation of ergosterol biosynthetic process by regulation of transcription from RNA polymerase II promoter	2/301	0.995501	0.998943	0.974047	0.982702	6.71193	-0.0302633	NFE2L3;FOS
regulation of oligopeptide transport by regulation of transcription from RNA polymerase II promoter	2/301	0.995501	0.998943	0.974047	0.982702	6.71393	-0.0302723	NFE2L3;FOS
regulation of transcription from RNA polymerase II promoter by pheromones	2/301	0.995501	0.998943	0.974047	0.982702	6.71551	-0.0302794	NFE2L3;FOS
regulation of transcription from RNA polymerase II promoter involved in lung bud formation	2/301	0.995501	0.998943	0.974047	0.982702	6.72374	-0.0303165	NFE2L3;FOS
negative regulation of leucine import by regulation of transcription from RNA polymerase II promoter	2/301	0.995501	0.998943	0.974047	0.982702	6.72427	-0.0303189	NFE2L3;FOS
regulation of thiamine biosynthetic process by regulation of transcription from RNA polymerase II promoter	2/301	0.995501	0.998943	0.974047	0.982702	6.72595	-0.0303265	NFE2L3;FOS
regulation of pri-miRNA transcription from RNA polymerase II promoter	2/301	0.995501	0.998943	0.974047	0.982702	6.72844	-0.0303377	NFE2L3;FOS
regulation of nodal signaling pathway involved in determination of left/right asymmetry	2/301	0.995501	0.998943	0.974047	0.982702	6.72996	-0.0303445	NFE2L3;FOS
regulation of transcription from RNA polymerase II promoter involved in mammary gland formation	2/301	0.995501	0.998943	0.974047	0.982702	6.73576	-0.0303707	NFE2L3;FOS
ion transmembrane transport	3/372	0.995216	0.998943	0.966538	0.982702	6.57792	-0.0315435	SLC15A3;PSMB10;SLC8A1
torso signaling pathway	3/371	0.995117	0.998943	0.96607	0.982702	6.78952	-0.0332345	LCK;NFE2L3;FOS
endosome to plasma membrane protein transport	1/203	0.993859	0.998943	0.975801	0.982702	6.30061	-0.0388123	CD74
regulation of transcription from RNA polymerase II promoter	9/736	0.994647	0.998943	0.923596	0.948255	7.64542	-0.0410386	MAFB;ZFP30;DDIT3;NFE2L3;ZNF286B;HCLS1;FOS;ZFP37;TRIM22
sarcomere organization	3/51	0.130803	0.543594	0.0726053	0.330441	0.0207932	-0.0422947	MYH3;ACTC1;SIX4
protein import into nucleus, translocation	1/198	0.993034	0.998943	0.973471	0.982702	6.25532	-0.0437289	CD74
regulation of translation by machinery localization	1/194	0.992295	0.998943	0.971448	0.982702	6.07582	-0.0469977	WARS
intracellular protein transport	1/188	0.991037	0.998943	0.968122	0.982702	6.44572	-0.0580348	CD74
regulation of transcription involved in G2/M transition of mitotic cell cycle	7/583	0.990198	0.998943	0.909632	0.943504	7.15929	-0.0705233	MAFB;ZFP30;DDIT3;ZNF286B;HCLS1;ZFP37;TRIM22
tRNA aminoacylation for protein translation	1/179	0.988756	0.998943	0.962396	0.980214	6.24387	-0.0706055	WARS
mitochondrial transmembrane transport	1/180	0.989035	0.998943	0.963079	0.980683	6.42663	-0.0708546	PSMB10
regulation of transcription from RNA polymerase II promoter involved in determination of left/right symmetry	3/324	0.987395	0.998943	0.935755	0.95733	6.6489	-0.0843434	CITED2;NFE2L3;FOS
regulation of phosphorylation of RNA polymerase II C-terminal domain	3/322	0.986885	0.998943	0.934029	0.955968	6.66364	-0.08797	SESN2;NFE2L3;FOS
protein transmembrane transport	1/169	0.985536	0.998943	0.954825	0.972728	6.33128	-0.0922441	PSMB10
protein K48-linked ubiquitination	2/243	0.98385	0.998943	0.936757	0.957869	5.94485	-0.0967935	TNFAIP3;PSMB10
mitochondrial translation	1/167	0.984789	0.998943	0.953137	0.971233	6.39145	-0.097966	WARS
negative regulation of substrate-dependent cell migration, cell attachment to substrate	4/87	0.167406	0.557727	0.0809472	0.356962	0.0556023	-0.0993799	BST2;IFITM1;CITED2;FZD4
regulation of transcription from RNA polymerase II promoter involved in heart development	4/378	0.984689	0.998943	0.915293	0.948255	6.93104	-0.106939	CITED2;SHOX2;NFE2L3;FOS
regulation of transcription involved in anterior/posterior axis specification	3/311	0.983711	0.998943	0.923754	0.948255	6.51145	-0.106942	DDIT3;NFE2L3;FOS
translational elongation	1/162	0.982749	0.998943	0.948639	0.966874	6.44442	-0.11214	WARS
regulation of transcription from RNA polymerase II promoter in response to stress	3/308	0.982724	0.998943	0.920709	0.948255	6.56305	-0.114371	DDIT3;NFE2L3;FOS
translational termination	1/159	0.981397	0.998943	0.945737	0.964139	6.34918	-0.119227	WARS
post-translational protein acetylation	4/368	0.981644	0.998943	0.904795	0.939373	6.57619	-0.121835	IL6;APOL1;PSMB10;CYR61
sensory perception of smell	1/156	0.979938	0.998943	0.942671	0.961459	6.15725	-0.12478	BEST2
post-translational protein modification	5/429	0.981896	0.998943	0.893496	0.928738	6.84687	-0.125092	IL6;UBA7;APOL1;CYR61;PSMB10
cytoplasmic translation	1/157	0.980437	0.998943	0.943712	0.962298	6.39719	-0.12639	WARS
protein transport to vacuole involved in ubiquitin-dependent protein catabolic process via the multivesicular body sorting pathway	1/156	0.979938	0.998943	0.942671	0.961459	6.27159	-0.127097	CD74
cytoskeletal rearrangement involved in phagocytosis, engulfment	1/155	0.979427	0.998943	0.941611	0.961046	6.12212	-0.127262	CCL2
protein targeting	1/156	0.979938	0.998943	0.942671	0.961459	6.30636	-0.127802	CD74
protein arginylation	1/155	0.979427	0.998943	0.941611	0.961046	6.41186	-0.133285	UBA7
ER to Golgi vesicle-mediated transport	1/152	0.977815	0.998943	0.938314	0.958347	6.13738	-0.137692	SPTA1
N-terminal peptidyl-proline dimethylation involved in translation	1/153	0.978366	0.998943	0.939433	0.959268	6.3602	-0.139108	WARS
plastid translation	1/152	0.977815	0.998943	0.938314	0.958347	6.37865	-0.143105	WARS
maintenance of translational fidelity	1/152	0.977815	0.998943	0.938314	0.958347	6.38075	-0.143152	WARS
endoplasmic reticulum-derived vesicle fusion with endoplasmic reticulum-Golgi intermediate compartment (ERGIC) membrane	1/151	0.97725	0.998943	0.937174	0.958072	6.27212	-0.144341	SPTA1
protein targeting to mitochondrion	1/152	0.977815	0.998943	0.938314	0.958347	6.43611	-0.144394	HK2
COPII-coated vesicle budding	1/150	0.97667	0.998943	0.936013	0.95733	6.16168	-0.145454	SPTA1
C-terminal protein amino acid modification	4/355	0.976825	0.998943	0.889448	0.924967	6.45042	-0.151246	IL6;APOL1;PSMB10;CYR61
N-terminal protein amino acid propionylation	4/355	0.976825	0.998943	0.889448	0.924967	6.45347	-0.151318	IL6;APOL1;PSMB10;CYR61
CAAX-box protein modification	4/355	0.976825	0.998943	0.889448	0.924967	6.45465	-0.151346	IL6;APOL1;PSMB10;CYR61
drug transmembrane transport	1/150	0.97667	0.998943	0.936013	0.95733	6.41403	-0.151411	PSMB10
ciliary basal body-plasma membrane docking	2/224	0.975682	0.998943	0.916051	0.948255	6.25321	-0.153948	BBS1;AVIL
COPII vesicle uncoating	1/147	0.974842	0.998943	0.9324	0.954523	6.21025	-0.158235	SPTA1
vesicle targeting, rough ER to cis-Golgi	1/146	0.974202	0.998943	0.931151	0.953466	6.21417	-0.16242	SPTA1
endoplasmic reticulum-Golgi intermediate compartment (ERGIC) derived vesicle fusion with Golgi cis cisterna membrane	1/146	0.974202	0.998943	0.931151	0.953466	6.21709	-0.162497	SPTA1
nucleoside transmembrane transport	1/143	0.97218	0.998498	0.927265	0.949929	6.34464	-0.179007	PSMB10
heme transmembrane transport	1/143	0.97218	0.998498	0.927265	0.949929	6.36783	-0.179661	PSMB10
vitamin transmembrane transport	1/143	0.97218	0.998498	0.927265	0.949929	6.44878	-0.181945	PSMB10
carbon dioxide transmembrane transport	1/143	0.97218	0.998498	0.927265	0.949929	6.49527	-0.183257	PSMB10
siderophore transmembrane transport	1/142	0.971472	0.998498	0.925922	0.949437	6.33823	-0.183445	PSMB10
protein stabilization	1/141	0.970746	0.99819	0.924554	0.948255	6.32142	-0.187686	MSX1
positive regulation of canonical Wnt signaling pathway	1/141	0.970746	0.99819	0.924554	0.948255	6.34394	-0.188355	PSMB10
autoinducer AI-2 transmembrane transport	1/141	0.970746	0.99819	0.924554	0.948255	6.38242	-0.189497	PSMB10
oligopeptide transmembrane transport	1/141	0.970746	0.99819	0.924554	0.948255	6.4119	-0.190373	PSMB10
sterol transmembrane transport	1/141	0.970746	0.99819	0.924554	0.948255	6.41244	-0.190389	PSMB10
S-adenosyl-L-methionine transmembrane transport	1/141	0.970746	0.99819	0.924554	0.948255	6.41762	-0.190542	PSMB10
carbohydrate transmembrane transport	1/141	0.970746	0.99819	0.924554	0.948255	6.42074	-0.190635	PSMB10
reduced folate transmembrane transport	1/141	0.970746	0.99819	0.924554	0.948255	6.4241	-0.190735	PSMB10
protein exit from endoplasmic reticulum	1/140	0.970001	0.99819	0.923161	0.948255	6.29072	-0.191602	CD74
ATP hydrolysis coupled transmembrane transport	1/141	0.970746	0.99819	0.924554	0.948255	6.47155	-0.192143	PSMB10
regulation of transcription from RNA polymerase II promoter involved in kidney development	4/340	0.969797	0.99819	0.869108	0.906814	6.34325	-0.194539	NFE2L3;KCTD11;GATA3;FOS
5-amino-1-ribofuranosylimidazole-4-carboxamide transmembrane transport	1/140	0.970001	0.99819	0.923161	0.948255	6.41901	-0.19551	PSMB10
peptide pheromone export by transmembrane transport	1/140	0.970001	0.99819	0.923161	0.948255	6.42169	-0.195591	PSMB10
organic acid transmembrane transport	1/140	0.970001	0.99819	0.923161	0.948255	6.42273	-0.195623	PSMB10
polyamine transmembrane transport	1/140	0.970001	0.99819	0.923161	0.948255	6.42583	-0.195718	PSMB10
intracellular protein transmembrane transport	1/139	0.969238	0.99819	0.921742	0.948255	6.26734	-0.195826	CD74
urea transmembrane transport	1/140	0.970001	0.99819	0.923161	0.948255	6.42969	-0.195835	PSMB10
triose phosphate transmembrane transport	1/140	0.970001	0.99819	0.923161	0.948255	6.43053	-0.195861	PSMB10
purine nucleotide-sugar transmembrane transport	1/140	0.970001	0.99819	0.923161	0.948255	6.43413	-0.19597	PSMB10
vacuolar transmembrane transport	1/140	0.970001	0.99819	0.923161	0.948255	6.43588	-0.196024	PSMB10
nucleotide transmembrane transport	1/140	0.970001	0.99819	0.923161	0.948255	6.43665	-0.196047	PSMB10
hydrogen peroxide transmembrane transport	1/140	0.970001	0.99819	0.923161	0.948255	6.43809	-0.196091	PSMB10
import across plasma membrane	1/140	0.970001	0.99819	0.923161	0.948255	6.44229	-0.196219	PSMB10
purine-containing compound transmembrane transport	1/140	0.970001	0.99819	0.923161	0.948255	6.44676	-0.196355	PSMB10
sulfathiazole transmembrane transport	1/140	0.970001	0.99819	0.923161	0.948255	6.44847	-0.196407	PSMB10
phytochelatin transmembrane transport	1/140	0.970001	0.99819	0.923161	0.948255	6.44861	-0.196411	PSMB10
pyrimidine-containing compound transmembrane transport	1/140	0.970001	0.99819	0.923161	0.948255	6.45178	-0.196508	PSMB10
(+)-abscisic acid D-glucopyranosyl ester transmembrane transport	1/140	0.970001	0.99819	0.923161	0.948255	6.45238	-0.196526	PSMB10
transmembrane transport	1/140	0.970001	0.99819	0.923161	0.948255	6.45758	-0.196684	PSMB10
protein transport along microtubule	1/137	0.967652	0.99819	0.918826	0.948255	6.28511	-0.206673	CD74
establishment of protein localization to mast cell secretory granule	1/137	0.967652	0.99819	0.918826	0.948255	6.2864	-0.206716	CD74
protein-DNA complex transport	1/137	0.967652	0.99819	0.918826	0.948255	6.29019	-0.20684	CD74
misfolded protein transport	1/137	0.967652	0.99819	0.918826	0.948255	6.29123	-0.206874	CD74
endocytosed protein transport to vacuole	1/137	0.967652	0.99819	0.918826	0.948255	6.29336	-0.206944	CD74
establishment of protein localization to T cell secretory granule	1/137	0.967652	0.99819	0.918826	0.948255	6.29686	-0.20706	CD74
protein transport within lipid bilayer	1/137	0.967652	0.99819	0.918826	0.948255	6.3008	-0.207189	CD74
microtubule polymerization based protein transport	1/137	0.967652	0.99819	0.918826	0.948255	6.3008	-0.207189	CD74
intracellular protein transport in other organism involved in symbiotic interaction	1/137	0.967652	0.99819	0.918826	0.948255	6.30477	-0.20732	CD74
polyubiquitinated protein transport	1/137	0.967652	0.99819	0.918826	0.948255	6.30634	-0.207371	CD74
positive regulation of small GTPase mediated signal transduction	1/136	0.966828	0.99819	0.917328	0.948255	6.28537	-0.212032	ARHGAP30
ventricular system development	4/87	0.167406	0.557727	0.0809472	0.356962	0.123744	-0.221172	DLX2;EGR2;TBR1;CDK5R1
regulation of DNA damage response, signal transduction by p53 class mediator	1/134	0.965119	0.99819	0.914248	0.947399	6.36536	-0.225997	CDK5R1
regulation of Ras protein signal transduction	1/134	0.965119	0.99819	0.914248	0.947399	6.36568	-0.226008	ARHGAP30
positive regulation of signal transduction by p53 class mediator	1/134	0.965119	0.99819	0.914248	0.947399	6.39728	-0.22713	CDK5R1
regulation of transcription involved in G1/S transition of mitotic cell cycle	8/557	0.966806	0.99819	0.800035	0.849446	6.82986	-0.230557	MAFB;ZFP30;DDIT3;SPDYA;ZNF286B;HCLS1;ZFP37;TRIM22
negative regulation of small GTPase mediated signal transduction	1/132	0.963321	0.99819	0.911054	0.944757	6.31667	-0.236046	ARHGAP30
anaphase-promoting complex-dependent catabolic process	2/201	0.960391	0.99819	0.882529	0.91864	5.86421	-0.236998	DDIT3;PSMB10
ubiquitin-dependent catabolism of misfolded proteins by nucleus-associated proteasome	2/200	0.959551	0.99819	0.880823	0.917081	5.86172	-0.24203	DDIT3;PSMB10
synaptic transmission, cholinergic	2/200	0.959551	0.99819	0.880823	0.917081	5.96663	-0.246361	DTNA;GRIK4
endocytosis	1/131	0.962388	0.99819	0.909413	0.943499	6.45265	-0.247381	LRP2
regulation of small GTPase mediated signal transduction	1/130	0.961431	0.99819	0.907741	0.941987	6.36512	-0.250358	ARHGAP30
ubiquitin-dependent catabolism of misfolded proteins by cytoplasm-associated proteasome	2/198	0.957818	0.997718	0.877341	0.913889	5.83927	-0.251655	DDIT3;PSMB10
modulation by symbiont of host small GTPase mediated signal transduction	1/129	0.960449	0.99819	0.906039	0.940443	6.37445	-0.257234	ARHGAP30
negative regulation of signal transduction by p53 class mediator	1/128	0.959443	0.99819	0.904306	0.939087	6.44288	-0.266748	CDK5R1
ubiquitin-dependent protein catabolic process via the N-end rule pathway	2/195	0.955086	0.995343	0.871944	0.908697	5.90308	-0.27127	DDIT3;PSMB10
regulation of intrinsic apoptotic signaling pathway by p53 class mediator	1/127	0.958412	0.9981	0.90254	0.937696	6.48193	-0.275339	CDK5R1
transcription factor catabolic process	2/194	0.954138	0.994591	0.870097	0.907632	5.90032	-0.277002	DDIT3;PSMB10
peptide cross-linking	1/128	0.959443	0.99819	0.904306	0.939087	6.7239	-0.278383	UBA7
neuromuscular synaptic transmission	2/193	0.953171	0.993818	0.868226	0.906109	5.80614	-0.278467	DTNA;GRIK4
mitochondria-associated ubiquitin-dependent protein catabolic process	2/193	0.953171	0.993818	0.868226	0.906109	5.86443	-0.281263	DDIT3;PSMB10
protein denaturation involved in proteasomal ubiquitin-dependent protein catabolic process	2/192	0.952185	0.993496	0.86633	0.904774	5.87858	-0.288028	DDIT3;PSMB10
ribosome-associated ubiquitin-dependent protein catabolic process	2/192	0.952185	0.993496	0.86633	0.904774	5.87986	-0.288091	DDIT3;PSMB10
regulation of signal transduction by p53 class mediator	1/125	0.956269	0.99634	0.898912	0.934147	6.53996	-0.292441	CDK5R1
phosphorylation of RNA polymerase II C-terminal domain	9/596	0.960126	0.99819	0.763215	0.827744	7.2881	-0.296558	RET;MEX3B;LCK;GMFG;NFE2L3;CCL2;MAP3K8;FOS;JAK2
cellular calcium ion homeostasis	4/87	0.167406	0.557727	0.0809472	0.356962	0.167057	-0.298587	CCR1;CCL5;SLC30A1;SLC8A1
synaptic transmission, dopaminergic	2/188	0.948038	0.989873	0.858495	0.897443	5.85912	-0.31265	DTNA;GRIK4
stimulatory C-type lectin receptor signaling pathway	1/122	0.952847	0.993818	0.893216	0.928666	6.548	-0.316277	PSMB10
positive regulation of synapse maturation by synaptic transmission	2/188	0.948038	0.989873	0.858495	0.897443	5.93306	-0.316596	DTNA;GRIK4
proteasome-mediated ubiquitin-dependent protein catabolic process	3/249	0.947007	0.989266	0.833919	0.87738	5.89883	-0.321186	DDIT3;PMAIP1;PSMB10
regulation of DNA-templated transcription, initiation	7/474	0.949515	0.99118	0.76467	0.829099	6.45111	-0.334196	MAFB;ZFP30;DDIT3;ZNF286B;HCLS1;ZFP37;TRIM22
chemical synaptic transmission, postsynaptic	2/185	0.944705	0.988033	0.852346	0.891863	5.88476	-0.334743	DTNA;GRIK4
neuron-neuron synaptic transmission	2/184	0.943549	0.987086	0.850244	0.89051	5.81821	-0.338078	DTNA;GRIK4
synaptic transmission, glycinergic	2/184	0.943549	0.987086	0.850244	0.89051	5.84181	-0.339449	DTNA;GRIK4
regulation of DNA-templated transcription, elongation	7/469	0.945871	0.988549	0.755243	0.822525	6.39366	-0.355802	MAFB;ZFP30;DDIT3;ZNF286B;HCLS1;ZFP37;TRIM22
protein dephosphorylation	2/186	0.945838	0.988549	0.854422	0.893823	6.39306	-0.355994	UBA7;PTPN22
synaptic transmission, GABAergic	2/182	0.941169	0.986446	0.845956	0.88686	5.88189	-0.356633	DTNA;GRIK4
regulation of transcription from RNA polymerase III promoter	7/469	0.945871	0.988549	0.755243	0.822525	6.41213	-0.35683	MAFB;ZFP30;DDIT3;ZNF286B;HCLS1;ZFP37;TRIM22
mRNA export from nucleus	1/117	0.946539	0.989012	0.883003	0.918916	6.49836	-0.357041	ZFP36L1
synaptic transmission, glutamatergic	2/182	0.941169	0.986446	0.845956	0.88686	5.89127	-0.357202	DTNA;GRIK4
synaptic transmission, serotonergic	2/180	0.938694	0.985458	0.841558	0.882674	5.86801	-0.371244	DTNA;GRIK4
excitatory chemical synaptic transmission	2/180	0.938694	0.985458	0.841558	0.882674	5.86888	-0.371299	DTNA;GRIK4
inhibitory chemical synaptic transmission	2/180	0.938694	0.985458	0.841558	0.882674	5.87022	-0.371384	DTNA;GRIK4
phenylethylamine metabolic process involved in synaptic transmission	2/180	0.938694	0.985458	0.841558	0.882674	5.87733	-0.371834	DTNA;GRIK4
spontaneous synaptic transmission	2/180	0.938694	0.985458	0.841558	0.882674	5.87755	-0.371848	DTNA;GRIK4
synaptic transmission, noradrenergic	2/180	0.938694	0.985458	0.841558	0.882674	5.88032	-0.372023	DTNA;GRIK4
chemical synaptic transmission	2/180	0.938694	0.985458	0.841558	0.882674	5.88184	-0.372119	DTNA;GRIK4
regulation of transcription from RNA polymerase I promoter	7/466	0.943574	0.987086	0.749459	0.819471	6.40999	-0.372293	MAFB;ZFP30;DDIT3;ZNF286B;HCLS1;ZFP37;TRIM22
regulation of chromatin silencing	7/465	0.94279	0.986969	0.74751	0.818466	6.35691	-0.374497	MAFB;ZFP30;DDIT3;ZNF286B;HCLS1;ZFP37;TRIM22
regulation of DNA-templated transcription in response to stress	7/465	0.94279	0.986969	0.74751	0.818466	6.38146	-0.375943	MAFB;ZFP30;DDIT3;ZNF286B;HCLS1;ZFP37;TRIM22
Golgi to plasma membrane protein transport	1/114	0.942357	0.986969	0.876415	0.913139	6.43276	-0.381921	BBS1
nitrogen catabolite regulation of transcription	7/464	0.941996	0.986842	0.74555	0.818042	6.4054	-0.382752	MAFB;ZFP30;DDIT3;ZNF286B;HCLS1;ZFP37;TRIM22
carbon catabolite regulation of transcription	7/464	0.941996	0.986842	0.74555	0.818042	6.41667	-0.383425	MAFB;ZFP30;DDIT3;ZNF286B;HCLS1;ZFP37;TRIM22
axoneme assembly	2/180	0.938694	0.985458	0.841558	0.882674	6.13903	-0.38839	BBS1;AVIL
regulation of chromatin-mediated maintenance of transcription	7/462	0.940378	0.986086	0.741599	0.81697	6.36045	-0.390996	MAFB;ZFP30;DDIT3;ZNF286B;HCLS1;ZFP37;TRIM22
regulation of transcription by glucose	7/461	0.939555	0.985458	0.739608	0.816407	6.40085	-0.399088	MAFB;ZFP30;DDIT3;ZNF286B;HCLS1;ZFP37;TRIM22
charged-tRNA amino acid modification	1/112	0.939389	0.985458	0.871818	0.908697	6.38304	-0.399102	UBA7
regulation of DNA-templated transcription, termination	7/461	0.939555	0.985458	0.739608	0.816407	6.40414	-0.399293	MAFB;ZFP30;DDIT3;ZNF286B;HCLS1;ZFP37;TRIM22
regulation of transcription from RNA polymerase V promoter	7/460	0.938721	0.985458	0.737606	0.815424	6.36317	-0.402387	MAFB;ZFP30;DDIT3;ZNF286B;HCLS1;ZFP37;TRIM22
regulation of antisense RNA transcription	7/460	0.938721	0.985458	0.737606	0.815424	6.36723	-0.402644	MAFB;ZFP30;DDIT3;ZNF286B;HCLS1;ZFP37;TRIM22
regulation of transcription from mitochondrial promoter	7/460	0.938721	0.985458	0.737606	0.815424	6.37078	-0.402868	MAFB;ZFP30;DDIT3;ZNF286B;HCLS1;ZFP37;TRIM22
regulation of transcription by galactose	7/460	0.938721	0.985458	0.737606	0.815424	6.37134	-0.402903	MAFB;ZFP30;DDIT3;ZNF286B;HCLS1;ZFP37;TRIM22
chromatin organization involved in regulation of transcription	7/460	0.938721	0.985458	0.737606	0.815424	6.37451	-0.403104	MAFB;ZFP30;DDIT3;ZNF286B;HCLS1;ZFP37;TRIM22
regulation of transcription by pheromones	7/460	0.938721	0.985458	0.737606	0.815424	6.37853	-0.403358	MAFB;ZFP30;DDIT3;ZNF286B;HCLS1;ZFP37;TRIM22
regulation of transcription by carbon monoxide	7/460	0.938721	0.985458	0.737606	0.815424	6.38333	-0.403662	MAFB;ZFP30;DDIT3;ZNF286B;HCLS1;ZFP37;TRIM22
regulation of mating-type specific transcription, DNA-templated	7/460	0.938721	0.985458	0.737606	0.815424	6.38379	-0.403691	MAFB;ZFP30;DDIT3;ZNF286B;HCLS1;ZFP37;TRIM22
regulation of transcription during mitotic cell cycle	7/460	0.938721	0.985458	0.737606	0.815424	6.38392	-0.403699	MAFB;ZFP30;DDIT3;ZNF286B;HCLS1;ZFP37;TRIM22
inhibition of cysteine-type endopeptidase activity involved in apoptotic process	3/54	0.147906	0.543594	0.0824369	0.359338	0.211584	-0.404374	LAMP3;KLF4;BIRC3
positive regulation of protein kinase activity	2/176	0.933445	0.984681	0.832421	0.876012	6.07021	-0.418077	CD74;CYR61
translation	5/348	0.93309	0.984543	0.763232	0.827744	6.05764	-0.419512	IL6;WARS;NAT8;APOL1;CYR61
fibroblast growth factor receptor signaling pathway involved in hemopoiesis	1/112	0.939389	0.985458	0.871818	0.908697	6.80261	-0.425336	LCK
establishment of endothelial blood-brain barrier	1/112	0.939389	0.985458	0.871818	0.908697	6.91695	-0.432486	TAGLN3
attachment of GPI anchor to protein	1/108	0.932988	0.984543	0.862109	0.901007	6.36238	-0.441311	UBA7
microglia differentiation	1/110	0.936269	0.985458	0.867052	0.905313	6.82624	-0.449525	TAGLN3
mitochondrial fusion	1/109	0.934649	0.985458	0.864603	0.903399	6.66123	-0.450193	MX2
positive regulation of interferon-alpha production	3/53	0.142126	0.543594	0.0790984	0.349861	0.23892	-0.466142	ZBP1;DHX58;PTPN22
GPI anchor biosynthetic process	1/106	0.929539	0.981267	0.856982	0.896288	6.44849	-0.471166	PLEKHA4
COPII vesicle coating	2/168	0.921646	0.974805	0.812715	0.858559	5.94206	-0.484837	CD74;TRAF1
intraciliary transport involved in cilium assembly	2/170	0.924768	0.977168	0.817826	0.86313	6.28082	-0.491239	BBS1;AVIL
positive regulation of cell adhesion mediated by integrin	3/56	0.159688	0.543594	0.0892922	0.376336	0.268011	-0.491677	RET;CCL5;TGM2
positive regulation of Wnt signaling pathway by BMP signaling pathway	1/104	0.925913	0.977674	0.851667	0.891364	6.43476	-0.495314	GDF15
protein export from nucleus	2/168	0.921646	0.974805	0.812715	0.858559	6.0706	-0.495325	CD74;EGR2
negative regulation of neuron apoptotic process	12/399	0.281659	0.638608	0.067196	0.313273	0.395072	-0.500579	CD74;IL6;NAT8;HSPA5;SIX4;CITED2;IL7;CCL2;CD38;ANGPTL4;TNFRSF10D;BIRC3
regulation of transcription from RNA polymerase II promoter by calcium-mediated signaling	5/338	0.922183	0.974905	0.740964	0.81697	6.21091	-0.503154	LAT2;CXCL8;NFE2L3;CXCR4;FOS
protein import into nucleus	3/224	0.91679	0.971069	0.777443	0.83861	5.88659	-0.511411	CD74;SIX4;MSX1
DNA repair	4/279	0.915785	0.970637	0.751179	0.82078	5.86685	-0.516128	BTG2;GADD45A;DDIT3;SPDYA
double-strand break repair	2/164	0.915033	0.970143	0.802108	0.850007	5.85343	-0.519754	BTG2;GADD45A
oligodendrocyte differentiation	1/104	0.925913	0.977674	0.851667	0.891364	6.84431	-0.52684	TAGLN3
central nervous system development	5/333	0.916162	0.970637	0.729273	0.813034	6.06935	-0.531447	MAFB;MDK;AVIL;SHOX2;TAGLN3
SRP-dependent cotranslational protein targeting to membrane, signal sequence recognition	1/102	0.922101	0.974905	0.846154	0.88686	6.57924	-0.533582	CCL5
spinal cord development	1/104	0.925913	0.977674	0.851667	0.891364	7.05128	-0.542771	TAGLN3
astrocyte differentiation	1/103	0.924031	0.976623	0.848935	0.889563	6.92843	-0.547414	TAGLN3
positive regulation of ryanodine-sensitive calcium-release channel activity	3/54	0.147906	0.543594	0.0824369	0.359338	0.292208	-0.558461	CXCL10;CXCL11;CTSS
positive regulation of axon extension	1/100	0.918093	0.971514	0.840438	0.882674	6.5691	-0.561375	PLXNC1
non-motile cilium assembly	2/163	0.9133	0.968538	0.799375	0.84895	6.22898	-0.56491	BBS1;AVIL
cytoskeletal anchoring at plasma membrane	1/99	0.916012	0.970637	0.8375	0.880937	6.45018	-0.565847	CCL2
positive regulation of canonical Wnt signaling pathway involved in heart development	1/100	0.918093	0.971514	0.840438	0.882674	6.6444	-0.567811	PSMB10
positive regulation of canonical Wnt signaling pathway involved in neural crest cell differentiation	1/100	0.918093	0.971514	0.840438	0.882674	6.64992	-0.568282	PSMB10
neurogenesis	4/272	0.905843	0.964106	0.733514	0.814967	5.79483	-0.573044	MAFB;MDK;AVIL;SHOX2
protein deglycosylation	1/100	0.918093	0.971514	0.840438	0.882674	6.75606	-0.577352	UBA7
motile cilium assembly	2/162	0.911534	0.967065	0.796608	0.847239	6.24117	-0.578097	BBS1;AVIL
viral DNA repair	2/160	0.9079	0.964206	0.790974	0.841857	6.03315	-0.582928	BTG2;GADD45A
negative regulation of cysteine-type endopeptidase activity involved in apoptotic signaling pathway	3/53	0.142126	0.543594	0.0790984	0.349861	0.298843	-0.583056	NR4A2;LAMP3;KLF4
cytoskeletal anchoring at nuclear membrane	1/97	0.911691	0.967065	0.831464	0.875215	6.4216	-0.593702	CCL2
UV-damage excision repair	2/158	0.904127	0.962754	0.785204	0.83861	5.91763	-0.59641	BTG2;GADD45A
cilium assembly	2/160	0.9079	0.964206	0.790974	0.841857	6.22387	-0.601356	BBS1;AVIL
positive regulation of ubiquitin-protein ligase activity involved in regulation of mitotic cell cycle transition	1/97	0.911691	0.967065	0.831464	0.875215	6.61164	-0.611272	PSMB10
negative regulation of axon extension	5/127	0.204708	0.58199	0.0891081	0.376336	0.389298	-0.617492	BST2;FRZB;SESN2;DACT3;MSX1
axonogenesis	1/95	0.907149	0.964106	0.825204	0.869457	6.34621	-0.618431	GPM6A
protein sulfation	1/96	0.909448	0.965384	0.828362	0.872367	6.67828	-0.633883	UBA7
regulation of transcription, DNA-templated	9/529	0.907844	0.964206	0.632509	0.739355	6.58029	-0.636203	MAFB;ZFP30;DDIT3;FAM46A;ZNF286B;HCLS1;ZFP37;TRIM22;ZFP36L1
collagen fibril organization	2/154	0.896145	0.955642	0.773243	0.835717	5.84298	-0.640703	COL2A1;COL9A3
T cell differentiation	3/55	0.153761	0.543594	0.0858351	0.366758	0.347646	-0.650917	DPP4;LCK;PTPN22
preganglionic parasympathetic fiber development	1/96	0.909448	0.965384	0.828362	0.872367	6.93835	-0.658567	TAGLN3
histone H4 acetylation involved in response to DNA damage stimulus	3/209	0.89182	0.953148	0.736572	0.815424	5.83215	-0.66773	BTG2;DDIT3;SPDYA
calcium ion transport into cytosol	4/92	0.191922	0.577684	0.0940828	0.393578	0.408495	-0.674289	CCR1;C5AR2;CXCR4;SLC8A1
positive regulation of activated T cell proliferation	3/55	0.153761	0.543594	0.0858351	0.366758	0.360389	-0.674776	CD274;IL6;CCL5
SCF-dependent proteasomal ubiquitin-dependent protein catabolic process	3/207	0.888025	0.951606	0.7307	0.813923	5.68379	-0.674979	DDIT3;FBXO39;PSMB10
neural tube development	4/259	0.884603	0.950473	0.698263	0.789583	5.51937	-0.676765	MAFB;MDK;AVIL;SHOX2
histone dephosphorylation	1/92	0.899894	0.958478	0.815377	0.860752	6.44617	-0.679932	PTPN22
cortical cytoskeleton organization	1/92	0.899894	0.958478	0.815377	0.860752	6.45016	-0.680353	CCL2
larval central nervous system remodeling	1/95	0.907149	0.964106	0.825204	0.869457	6.98517	-0.680698	TAGLN3
negative regulation of gene silencing by miRNA	1/95	0.907149	0.964106	0.825204	0.869457	6.98599	-0.680777	IL6
ventral cord development	1/95	0.907149	0.964106	0.825204	0.869457	6.98753	-0.680927	TAGLN3
central nervous system maturation	1/95	0.907149	0.964106	0.825204	0.869457	6.98763	-0.680937	TAGLN3
central nervous system segmentation	1/95	0.907149	0.964106	0.825204	0.869457	6.99747	-0.681896	TAGLN3
telomere maintenance in response to DNA damage	3/207	0.888025	0.951606	0.7307	0.813923	5.74726	-0.682516	BTG2;DDIT3;SPDYA
cytosolic ciliogenesis	2/153	0.894055	0.954381	0.770164	0.832692	6.19713	-0.694007	BBS1;AVIL
ciliary transition zone assembly	2/153	0.894055	0.954381	0.770164	0.832692	6.20045	-0.694379	BBS1;AVIL
extracellular matrix assembly	2/149	0.885298	0.950756	0.757482	0.823537	5.70031	-0.694475	COL2A1;COL9A3
vesicle targeting, trans-Golgi to periciliary membrane compartment	2/153	0.894055	0.954381	0.770164	0.832692	6.20257	-0.694616	BBS1;AVIL
Ras protein signal transduction	4/93	0.196956	0.577684	0.0968243	0.396754	0.431717	-0.701443	ARHGAP30;RRAD;ZNF304;RASGRP2
septin cytoskeleton organization	1/91	0.897352	0.956466	0.811981	0.858196	6.49981	-0.703975	CCL2
regulation of mitophagy	1/95	0.907149	0.964106	0.825204	0.869457	7.23368	-0.704915	CDK5R1
calcium ion transmembrane transport	4/91	0.18693	0.569328	0.0913789	0.384473	0.42269	-0.70886	CCR1;CACNG6;CCL5;SLC8A1
integrin-mediated signaling pathway	3/54	0.147906	0.543594	0.0824369	0.359338	0.371758	-0.710496	CEACAM1;ADAMTS1;ZNF304
intrinsic apoptotic signaling pathway in response to endoplasmic reticulum stress	4/92	0.191922	0.577684	0.0940828	0.393578	0.430856	-0.711199	CXCL8;DDIT3;PMAIP1;HERPUD1
clathrin-dependent endocytosis	2/150	0.887548	0.951606	0.760707	0.826524	5.97055	-0.712243	MRC1;APOL1
regulation of MAPK cascade	3/56	0.159688	0.543594	0.0892922	0.376336	0.39172	-0.718624	GDF15;SESN2;KCTD11
microtubule cytoskeleton attachment to nuclear envelope	1/90	0.894746	0.954381	0.808522	0.854951	6.49276	-0.722097	CCL2
cytoskeleton organization	1/90	0.894746	0.954381	0.808522	0.854951	6.49476	-0.722319	CCL2
G1/S transition of mitotic cell cycle	1/91	0.897352	0.956466	0.811981	0.858196	6.68217	-0.723726	SPDYA
gene expression involved in extracellular matrix organization	2/146	0.878296	0.946469	0.747579	0.818466	5.59197	-0.725678	COL2A1;COL9A3
negative regulation of snRNA transcription from RNA polymerase II promoter	14/481	0.300414	0.641184	0.0625956	0.299499	0.608005	-0.731183	CITED2;FST;PRDM1;KLF4;NR4A2;ETV7;RIPPLY2;IFI27;DDIT3;PRDM16;SNAI1;FOSB;MXD1;HAMP
calcium-mediated signaling using intracellular calcium source	3/53	0.142126	0.543594	0.0790984	0.349861	0.374952	-0.731546	LAT2;CXCL8;CXCR4
negative regulation of termination of RNA polymerase II transcription, poly(A)-coupled	14/481	0.300414	0.641184	0.0625956	0.299499	0.609197	-0.732616	CITED2;FST;PRDM1;KLF4;NR4A2;ETV7;RIPPLY2;IFI27;DDIT3;PRDM16;SNAI1;FOSB;MXD1;HAMP
ubiquitin-dependent endocytosis	1/92	0.899894	0.958478	0.815377	0.860752	6.96228	-0.73437	LRP2
peptidyl-threonine dephosphorylation	1/89	0.892074	0.953148	0.805	0.852046	6.43513	-0.734936	PTPN22
negative regulation of transcription from RNA polymerase II promoter in response to iron	14/481	0.300414	0.641184	0.0625956	0.299499	0.611862	-0.735822	CITED2;FST;PRDM1;KLF4;NR4A2;ETV7;RIPPLY2;IFI27;DDIT3;PRDM16;SNAI1;FOSB;MXD1;HAMP
regulation of cellular ketone metabolic process by negative regulation of transcription from RNA polymerase II promoter	14/481	0.300414	0.641184	0.0625956	0.299499	0.615551	-0.740258	CITED2;FST;PRDM1;KLF4;NR4A2;ETV7;RIPPLY2;IFI27;DDIT3;PRDM16;SNAI1;FOSB;MXD1;HAMP
RNA polymerase II transcriptional preinitiation complex assembly	2/149	0.885298	0.950756	0.757482	0.823537	6.09287	-0.7423	NR4A2;CTGF
negative regulation of oligopeptide transport by negative regulation of transcription from RNA polymerase II promoter	14/481	0.300414	0.641184	0.0625956	0.299499	0.61983	-0.745404	CITED2;FST;PRDM1;KLF4;NR4A2;ETV7;RIPPLY2;IFI27;DDIT3;PRDM16;SNAI1;FOSB;MXD1;HAMP
negative regulation of phosphatidylcholine biosynthetic process by negative regulation of transcription from RNA polymerase II promoter	14/481	0.300414	0.641184	0.0625956	0.299499	0.621463	-0.747368	CITED2;FST;PRDM1;KLF4;NR4A2;ETV7;RIPPLY2;IFI27;DDIT3;PRDM16;SNAI1;FOSB;MXD1;HAMP
negative regulation of mating type switching by negative regulation of transcription from RNA polymerase II promoter	14/481	0.300414	0.641184	0.0625956	0.299499	0.623464	-0.749774	CITED2;FST;PRDM1;KLF4;NR4A2;ETV7;RIPPLY2;IFI27;DDIT3;PRDM16;SNAI1;FOSB;MXD1;HAMP
negative regulation of invasive growth in response to glucose limitation by negative regulation of transcription from RNA polymerase II promoter	14/481	0.300414	0.641184	0.0625956	0.299499	0.62609	-0.752933	CITED2;FST;PRDM1;KLF4;NR4A2;ETV7;RIPPLY2;IFI27;DDIT3;PRDM16;SNAI1;FOSB;MXD1;HAMP
DNA-templated transcription, initiation	1/90	0.894746	0.954381	0.808522	0.854951	6.78222	-0.754288	NR4A2
transcriptional start site selection at RNA polymerase II promoter	2/148	0.883006	0.949453	0.754218	0.821816	6.06879	-0.755095	NR4A2;CTGF
transcriptional open complex formation at RNA polymerase II promoter	2/148	0.883006	0.949453	0.754218	0.821816	6.0712	-0.755395	NR4A2;CTGF
basement membrane organization	2/144	0.873411	0.946017	0.740787	0.81697	5.58346	-0.755713	COL2A1;COL9A3
fibronectin fibril organization	2/144	0.873411	0.946017	0.740787	0.81697	5.58742	-0.756249	COL2A1;COL9A3
regulation of glycolytic process by negative regulation of transcription from RNA polymerase II promoter	14/481	0.300414	0.641184	0.0625956	0.299499	0.630132	-0.757793	CITED2;FST;PRDM1;KLF4;NR4A2;ETV7;RIPPLY2;IFI27;DDIT3;PRDM16;SNAI1;FOSB;MXD1;HAMP
positive regulation of transcription from RNA polymerase II promoter in response to hypoxia	1/89	0.892074	0.953148	0.805	0.852046	6.63664	-0.757949	PSMB10
transcription from RNA polymerase III promoter	1/89	0.892074	0.953148	0.805	0.852046	6.63975	-0.758304	NR4A2
interstrand cross-link repair	2/147	0.880673	0.947425	0.750918	0.82078	5.97782	-0.759597	BTG2;GADD45A
extracellular matrix disassembly	3/198	0.869444	0.946017	0.703007	0.794335	5.43056	-0.759745	COL2A1;COL9A3;CTSS
negative regulation of filamentous growth of a population of unicellular organisms in response to starvation by negative regulation of transcription from RNA polymerase II promoter	14/481	0.300414	0.641184	0.0625956	0.299499	0.63394	-0.762373	CITED2;FST;PRDM1;KLF4;NR4A2;ETV7;RIPPLY2;IFI27;DDIT3;PRDM16;SNAI1;FOSB;MXD1;HAMP
carbon catabolite repression of transcription from RNA polymerase II promoter	14/481	0.300414	0.641184	0.0625956	0.299499	0.634661	-0.76324	CITED2;FST;PRDM1;KLF4;NR4A2;ETV7;RIPPLY2;IFI27;DDIT3;PRDM16;SNAI1;FOSB;MXD1;HAMP
negative regulation of transcription from RNA polymerase II promoter during mitotic cell cycle	14/482	0.30304	0.644527	0.0634248	0.299499	0.639397	-0.763371	CITED2;FST;PRDM1;KLF4;NR4A2;ETV7;RIPPLY2;IFI27;DDIT3;PRDM16;SNAI1;FOSB;MXD1;HAMP
biofilm matrix organization	2/143	0.870902	0.946017	0.737332	0.815424	5.53074	-0.764491	COL2A1;COL9A3
extracellular matrix organization in marginal zone involved in cerebral cortex radial glia guided migration	2/143	0.870902	0.946017	0.737332	0.815424	5.53199	-0.764663	COL2A1;COL9A3
vascular endothelial growth factor signaling pathway	1/90	0.894746	0.954381	0.808522	0.854951	6.88065	-0.765236	LCK
extracellular matrix organization involved in endocardium development	2/143	0.870902	0.946017	0.737332	0.815424	5.53791	-0.765482	COL2A1;COL9A3
cellulose microfibril organization	2/143	0.870902	0.946017	0.737332	0.815424	5.53928	-0.765671	COL2A1;COL9A3
extracellular matrix organization	2/143	0.870902	0.946017	0.737332	0.815424	5.54065	-0.76586	COL2A1;COL9A3
negative regulation of transcription from RNA polymerase II promoter involved in meiotic cell cycle	14/481	0.300414	0.641184	0.0625956	0.299499	0.637637	-0.766819	CITED2;FST;PRDM1;KLF4;NR4A2;ETV7;RIPPLY2;IFI27;DDIT3;PRDM16;SNAI1;FOSB;MXD1;HAMP
peptidyl-serine dephosphorylation	1/88	0.889334	0.951606	0.801414	0.849475	6.55383	-0.768652	PTPN22
negative regulation of telomeric RNA transcription from RNA pol II promoter	14/482	0.30304	0.644527	0.0634248	0.299499	0.645422	-0.770564	CITED2;FST;PRDM1;KLF4;NR4A2;ETV7;RIPPLY2;IFI27;DDIT3;PRDM16;SNAI1;FOSB;MXD1;HAMP
negative regulation of induction of conjugation with cellular fusion by negative regulation of transcription from RNA polymerase II promoter	14/481	0.300414	0.641184	0.0625956	0.299499	0.641207	-0.771111	CITED2;FST;PRDM1;KLF4;NR4A2;ETV7;RIPPLY2;IFI27;DDIT3;PRDM16;SNAI1;FOSB;MXD1;HAMP
negative regulation of transcription from RNA polymerase II promoter by histone modification	14/482	0.30304	0.644527	0.0634248	0.299499	0.647381	-0.772903	CITED2;FST;PRDM1;KLF4;NR4A2;ETV7;RIPPLY2;IFI27;DDIT3;PRDM16;SNAI1;FOSB;MXD1;HAMP
negative regulation of phosphatidylserine biosynthetic process by negative regulation of transcription from RNA polymerase II promoter	14/481	0.300414	0.641184	0.0625956	0.299499	0.644637	-0.775237	CITED2;FST;PRDM1;KLF4;NR4A2;ETV7;RIPPLY2;IFI27;DDIT3;PRDM16;SNAI1;FOSB;MXD1;HAMP
DNA damage checkpoint	3/197	0.867219	0.946017	0.699801	0.791118	5.45338	-0.776906	BTG2;DDIT3;SPDYA
negative regulation of cellular hyperosmotic salinity response by negative regulation of transcription from RNA polymerase II promoter	14/481	0.300414	0.641184	0.0625956	0.299499	0.646948	-0.778016	CITED2;FST;PRDM1;KLF4;NR4A2;ETV7;RIPPLY2;IFI27;DDIT3;PRDM16;SNAI1;FOSB;MXD1;HAMP
dendritic spine morphogenesis	5/131	0.222377	0.592423	0.0980901	0.396754	0.517571	-0.778105	GPM6A;IL6;BTG2;MAP2;CDK5R1
phosphatidylinositol biosynthetic process	1/88	0.889334	0.951606	0.801414	0.849475	6.63646	-0.778343	PLEKHA4
negative regulation of inositol biosynthetic process by negative regulation of transcription from RNA polymerase II promoter	14/482	0.30304	0.644527	0.0634248	0.299499	0.652081	-0.778513	CITED2;FST;PRDM1;KLF4;NR4A2;ETV7;RIPPLY2;IFI27;DDIT3;PRDM16;SNAI1;FOSB;MXD1;HAMP
negative regulation of transcription from RNA polymerase II promoter by pheromones	14/481	0.300414	0.641184	0.0625956	0.299499	0.649535	-0.781127	CITED2;FST;PRDM1;KLF4;NR4A2;ETV7;RIPPLY2;IFI27;DDIT3;PRDM16;SNAI1;FOSB;MXD1;HAMP
negative regulation of transcription from RNA polymerase II promoter in response to UV-induced DNA damage	14/484	0.308311	0.644527	0.0651054	0.304818	0.666833	-0.784627	CITED2;FST;PRDM1;KLF4;NR4A2;ETV7;RIPPLY2;IFI27;DDIT3;PRDM16;SNAI1;FOSB;MXD1;HAMP
negative regulation of pseudohyphal growth by negative regulation of transcription from RNA polymerase II promoter	14/481	0.300414	0.641184	0.0625956	0.299499	0.653207	-0.785543	CITED2;FST;PRDM1;KLF4;NR4A2;ETV7;RIPPLY2;IFI27;DDIT3;PRDM16;SNAI1;FOSB;MXD1;HAMP
regulation of transport by negative regulation of transcription from RNA polymerase II promoter	14/481	0.300414	0.641184	0.0625956	0.299499	0.656543	-0.789555	CITED2;FST;PRDM1;KLF4;NR4A2;ETV7;RIPPLY2;IFI27;DDIT3;PRDM16;SNAI1;FOSB;MXD1;HAMP
negative regulation of transcription from RNA polymerase II promoter involved in smooth muscle cell differentiation	14/484	0.308311	0.644527	0.0651054	0.304818	0.671227	-0.789797	CITED2;FST;PRDM1;KLF4;NR4A2;ETV7;RIPPLY2;IFI27;DDIT3;PRDM16;SNAI1;FOSB;MXD1;HAMP
negative regulation of transcription from RNA polymerase II promoter in response to stress	14/485	0.310956	0.644527	0.0659567	0.308476	0.677203	-0.791044	CITED2;FST;PRDM1;KLF4;NR4A2;ETV7;RIPPLY2;IFI27;DDIT3;PRDM16;SNAI1;FOSB;MXD1;HAMP
protein lipidation	1/88	0.889334	0.951606	0.801414	0.849475	6.74688	-0.791294	UBA7
protein deglycation	1/89	0.892074	0.953148	0.805	0.852046	6.92893	-0.79133	UBA7
regulation of lipid transport by negative regulation of transcription from RNA polymerase II promoter	14/481	0.300414	0.641184	0.0625956	0.299499	0.658161	-0.791501	CITED2;FST;PRDM1;KLF4;NR4A2;ETV7;RIPPLY2;IFI27;DDIT3;PRDM16;SNAI1;FOSB;MXD1;HAMP
negative regulation of ceramide biosynthetic process by negative regulation of transcription from RNA Polymerase II promoter	14/484	0.308311	0.644527	0.0651054	0.304818	0.675557	-0.794892	CITED2;FST;PRDM1;KLF4;NR4A2;ETV7;RIPPLY2;IFI27;DDIT3;PRDM16;SNAI1;FOSB;MXD1;HAMP
transfer RNA gene-mediated silencing	14/481	0.300414	0.641184	0.0625956	0.299499	0.66141	-0.795408	CITED2;FST;PRDM1;KLF4;NR4A2;ETV7;RIPPLY2;IFI27;DDIT3;PRDM16;SNAI1;FOSB;MXD1;HAMP
histone deubiquitination	4/250	0.867558	0.946017	0.671985	0.767162	5.60181	-0.795862	TNFAIP3;GATA3;PSMB10;BIRC3
positive regulation of gluconeogenesis by negative regulation of transcription from RNA polymerase II promoter	14/484	0.308311	0.644527	0.0651054	0.304818	0.679002	-0.798946	CITED2;FST;PRDM1;KLF4;NR4A2;ETV7;RIPPLY2;IFI27;DDIT3;PRDM16;SNAI1;FOSB;MXD1;HAMP
negative regulation of transcription from RNA polymerase II promoter in response to copper ion	14/481	0.300414	0.641184	0.0625956	0.299499	0.664353	-0.798947	CITED2;FST;PRDM1;KLF4;NR4A2;ETV7;RIPPLY2;IFI27;DDIT3;PRDM16;SNAI1;FOSB;MXD1;HAMP
negative regulation of mitochondrial unfolded protein response by negative regulation of transcription from RNA polymerase II promoter	14/483	0.305672	0.644527	0.0642614	0.302799	0.67426	-0.799162	CITED2;FST;PRDM1;KLF4;NR4A2;ETV7;RIPPLY2;IFI27;DDIT3;PRDM16;SNAI1;FOSB;MXD1;HAMP
negative regulation of transcription initiation from RNA polymerase II promoter	14/484	0.308311	0.644527	0.0651054	0.304818	0.680287	-0.800458	CITED2;FST;PRDM1;KLF4;NR4A2;ETV7;RIPPLY2;IFI27;DDIT3;PRDM16;SNAI1;FOSB;MXD1;HAMP
focal adhesion assembly	1/87	0.886524	0.950912	0.797762	0.847441	6.64885	-0.800834	LYPD3
ISG15-protein conjugation	1/88	0.889334	0.951606	0.801414	0.849475	6.83712	-0.801877	UBA7
peptidyl-histidine autophosphorylation	2/145	0.875876	0.946017	0.744202	0.81697	6.05519	-0.802499	MEX3B;JAK2
peptidyl-aspartic acid autophosphorylation	2/145	0.875876	0.946017	0.744202	0.81697	6.05787	-0.802855	MEX3B;JAK2
negative regulation of cellular response to alkaline pH by negative regulation of transcription from RNA polymerase II promoter	14/481	0.300414	0.641184	0.0625956	0.299499	0.667654	-0.802916	CITED2;FST;PRDM1;KLF4;NR4A2;ETV7;RIPPLY2;IFI27;DDIT3;PRDM16;SNAI1;FOSB;MXD1;HAMP
protein cis-autophosphorylation	2/145	0.875876	0.946017	0.744202	0.81697	6.06086	-0.803251	MEX3B;JAK2
protein trans-autophosphorylation	2/145	0.875876	0.946017	0.744202	0.81697	6.06309	-0.803546	MEX3B;JAK2
negative regulation of ribosomal protein gene transcription from RNA polymerase II promoter	14/481	0.300414	0.641184	0.0625956	0.299499	0.668699	-0.804173	CITED2;FST;PRDM1;KLF4;NR4A2;ETV7;RIPPLY2;IFI27;DDIT3;PRDM16;SNAI1;FOSB;MXD1;HAMP
N-terminal protein amino acid modification	1/88	0.889334	0.951606	0.801414	0.849475	6.86406	-0.805036	UBA7
phagocytosis	1/89	0.892074	0.953148	0.805	0.852046	7.0562	-0.805866	LRP2
negative regulation of transcription from RNA polymerase II promoter involved in heart development	14/481	0.300414	0.641184	0.0625956	0.299499	0.672923	-0.809254	CITED2;FST;PRDM1;KLF4;NR4A2;ETV7;RIPPLY2;IFI27;DDIT3;PRDM16;SNAI1;FOSB;MXD1;HAMP
protein delipidation	1/88	0.889334	0.951606	0.801414	0.849475	6.91735	-0.811287	UBA7
DNA synthesis involved in DNA repair	2/142	0.868347	0.946017	0.733839	0.814967	5.75583	-0.812515	BTG2;GADD45A
histone modification	1/88	0.889334	0.951606	0.801414	0.849475	6.9623	-0.816559	UBA7
autonomic nervous system development	4/245	0.857187	0.944515	0.656727	0.754123	5.30258	-0.817124	MAFB;MDK;AVIL;SHOX2
receptor-mediated endocytosis involved in cholesterol transport	2/143	0.870902	0.946017	0.737332	0.815424	5.91227	-0.817228	MRC1;APOL1
ubiquitin-dependent ERAD pathway	4/247	0.861416	0.946017	0.662887	0.758642	5.47896	-0.817341	HSPA5;DDIT3;DNAJB9;PSMB10
nervous system development	4/244	0.855032	0.943816	0.653619	0.75244	5.27197	-0.82568	MAFB;MDK;AVIL;SHOX2
stomatogastric nervous system development	4/244	0.855032	0.943816	0.653619	0.75244	5.27567	-0.826259	MAFB;MDK;AVIL;SHOX2
ganglion development	4/244	0.855032	0.943816	0.653619	0.75244	5.27716	-0.826493	MAFB;MDK;AVIL;SHOX2
co-translational protein modification	1/87	0.886524	0.950912	0.797762	0.847441	6.88085	-0.828777	UBA7
receptor-mediated endocytosis	3/195	0.862671	0.946017	0.69331	0.786203	5.61381	-0.829284	MRC1;LRP2;APOL1
regulation of mRNA stability involved in cellular response to UV	2/142	0.868347	0.946017	0.733839	0.814967	5.88685	-0.831011	PSMB10;ZFP36L1
oxidative stress-induced premature senescence	1/86	0.883644	0.949674	0.794043	0.844714	6.76777	-0.837183	SESN2
negative regulation of protein kinase activity	2/141	0.865746	0.946017	0.730307	0.813897	5.83109	-0.840634	CEACAM1;WARS
protein hydroxylation	1/87	0.886524	0.950912	0.797762	0.847441	7.01155	-0.84452	UBA7
regulation of autophagosome assembly	1/87	0.886524	0.950912	0.797762	0.847441	7.02087	-0.845642	CDK5R1
protein sialylation	1/87	0.886524	0.950912	0.797762	0.847441	7.02218	-0.8458	UBA7
mismatch repair	2/140	0.863097	0.946017	0.726735	0.812179	5.75615	-0.847465	BTG2;GADD45A
self proteolysis	6/175	0.263653	0.633482	0.107604	0.396754	0.641238	-0.854848	MMP25;FAP;CASP1;KCTD11;LAP3;CTSS
proteolysis	6/174	0.259496	0.626464	0.105523	0.396754	0.634404	-0.855819	MMP25;FAP;CASP1;KCTD11;LAP3;CTSS
protein modification by small protein removal	6/175	0.263653	0.633482	0.107604	0.396754	0.64213	-0.856037	MMP25;FAP;CASP1;KCTD11;LAP3;CTSS
histone-serine phosphorylation	2/140	0.863097	0.946017	0.726735	0.812179	5.81713	-0.856443	DCLK3;CDK5R1
regulation of translational initiation by eIF2 alpha dephosphorylation	1/84	0.877662	0.946017	0.786399	0.83861	6.58204	-0.858917	PTPN22
protein de-ADP-ribosylation	1/86	0.883644	0.949674	0.794043	0.844714	6.95313	-0.860113	UBA7
protein deubiquitination	4/243	0.852849	0.943536	0.650493	0.750426	5.44494	-0.866687	TNFAIP3;GATA3;PSMB10;BIRC3
platelet-derived growth factor receptor signaling pathway	1/85	0.88069	0.947425	0.790256	0.841499	6.82825	-0.867526	LCK
nucleotide-excision repair	2/138	0.857657	0.944515	0.719472	0.806519	5.66401	-0.869716	BTG2;GADD45A
protein K27-linked deubiquitination	4/243	0.852849	0.943536	0.650493	0.750426	5.46891	-0.870504	TNFAIP3;GATA3;PSMB10;BIRC3
protein K29-linked deubiquitination	4/243	0.852849	0.943536	0.650493	0.750426	5.47373	-0.871271	TNFAIP3;GATA3;PSMB10;BIRC3
protein K33-linked deubiquitination	4/243	0.852849	0.943536	0.650493	0.750426	5.47506	-0.871482	TNFAIP3;GATA3;PSMB10;BIRC3
protein K11-linked deubiquitination	4/243	0.852849	0.943536	0.650493	0.750426	5.47918	-0.872138	TNFAIP3;GATA3;PSMB10;BIRC3
peptidyl-N-phospho-arginine dephosphorylation	1/83	0.874557	0.946017	0.782472	0.83861	6.50737	-0.872237	PTPN22
protein K48-linked deubiquitination	4/243	0.852849	0.943536	0.650493	0.750426	5.4892	-0.873732	TNFAIP3;GATA3;PSMB10;BIRC3
peptidyl-histidine dephosphorylation	1/83	0.874557	0.946017	0.782472	0.83861	6.52336	-0.87438	PTPN22
base-excision repair	2/139	0.860401	0.946017	0.723123	0.809955	5.81907	-0.874935	BTG2;GADD45A
protein linear deubiquitination	4/243	0.852849	0.943536	0.650493	0.750426	5.50613	-0.876427	TNFAIP3;GATA3;PSMB10;BIRC3
DNA-templated transcription, termination	1/83	0.874557	0.946017	0.782472	0.83861	6.5577	-0.878982	NR4A2
protein sulfhydration	1/85	0.88069	0.947425	0.790256	0.841499	6.95077	-0.883092	UBA7
serine phosphorylation of STAT protein	2/138	0.857657	0.944515	0.719472	0.806519	5.75639	-0.883902	DCLK3;CDK5R1
mRNA transcription	1/83	0.874557	0.946017	0.782472	0.83861	6.59772	-0.884347	NR4A2
protein K6-linked deubiquitination	4/242	0.850638	0.942987	0.647348	0.750426	5.47184	-0.88517	TNFAIP3;GATA3;PSMB10;BIRC3
monoubiquitinated protein deubiquitination	4/242	0.850638	0.942987	0.647348	0.750426	5.47412	-0.885539	TNFAIP3;GATA3;PSMB10;BIRC3
actin filament reorganization	1/84	0.877662	0.946017	0.786399	0.83861	6.80275	-0.887719	SPTA1
transcription from mitochondrial promoter	1/83	0.874557	0.946017	0.782472	0.83861	6.63103	-0.888811	NR4A2
receptor-mediated endocytosis of virus by host cell	2/139	0.860401	0.946017	0.723123	0.809955	5.94787	-0.8943	MRC1;APOL1
transcription from RNA polymerase I promoter	1/81	0.868109	0.946017	0.774401	0.836764	6.33447	-0.895938	NR4A2
protein deglutathionylation	1/85	0.88069	0.947425	0.790256	0.841499	7.05354	-0.896149	UBA7
actin modification	1/85	0.88069	0.947425	0.790256	0.841499	7.055	-0.896334	UBA7
protein biotinylation	1/85	0.88069	0.947425	0.790256	0.841499	7.07646	-0.89906	UBA7
protein deamination	1/85	0.88069	0.947425	0.790256	0.841499	7.11825	-0.90437	UBA7
hepatocyte growth factor receptor signaling pathway	1/83	0.874557	0.946017	0.782472	0.83861	6.75918	-0.905989	LCK
activation of MAPK activity	2/137	0.854863	0.943816	0.715779	0.802994	5.78396	-0.907007	CXCR4;DUSP6
regulation of transcription from RNA polymerase II promoter in response to oxidative stress	1/83	0.874557	0.946017	0.782472	0.83861	6.76748	-0.907102	SESN2
transcription, DNA-templated	1/82	0.871373	0.946017	0.778473	0.83861	6.61314	-0.910532	NR4A2
protein halogenation	1/84	0.877662	0.946017	0.786399	0.83861	6.99165	-0.912369	UBA7
protein acylation	1/84	0.877662	0.946017	0.786399	0.83861	6.99271	-0.912508	UBA7
protein glucuronidation	1/84	0.877662	0.946017	0.786399	0.83861	6.99745	-0.913126	UBA7
platelet degranulation	2/136	0.852019	0.943536	0.712047	0.800439	5.70294	-0.913303	PCDH7;SERPING1
activation of JNKK activity	1/82	0.871373	0.946017	0.778473	0.83861	6.63703	-0.913821	PTGER4
protein alkylation	1/84	0.877662	0.946017	0.786399	0.83861	7.00968	-0.914722	UBA7
protein-cofactor linkage	1/84	0.877662	0.946017	0.786399	0.83861	7.01116	-0.914915	UBA7
nucleic acid-protein covalent cross-linking	1/84	0.877662	0.946017	0.786399	0.83861	7.0155	-0.915481	UBA7
protein carboxylation	1/84	0.877662	0.946017	0.786399	0.83861	7.01822	-0.915837	UBA7
sulfur incorporation into metallo-sulfur cluster	1/84	0.877662	0.946017	0.786399	0.83861	7.01977	-0.916039	UBA7
protein denucleotidylation	1/84	0.877662	0.946017	0.786399	0.83861	7.0226	-0.916408	UBA7
trans-translation-dependent protein tagging	1/84	0.877662	0.946017	0.786399	0.83861	7.02417	-0.916612	UBA7
protein prenylation	1/84	0.877662	0.946017	0.786399	0.83861	7.02742	-0.917036	UBA7
protein amidation	1/84	0.877662	0.946017	0.786399	0.83861	7.0279	-0.9171	UBA7
protein dealkylation	1/84	0.877662	0.946017	0.786399	0.83861	7.02807	-0.917122	UBA7
protein flavinylation	1/84	0.877662	0.946017	0.786399	0.83861	7.03143	-0.91756	UBA7
protein glutathionylation	1/84	0.877662	0.946017	0.786399	0.83861	7.03316	-0.917785	UBA7
protein-tetrapyrrole linkage	1/84	0.877662	0.946017	0.786399	0.83861	7.034	-0.917895	UBA7
formation of oxidatively modified proteins involved in replicative cell aging	1/84	0.877662	0.946017	0.786399	0.83861	7.0374	-0.918339	UBA7
metal incorporation into metallo-sulfur cluster	1/84	0.877662	0.946017	0.786399	0.83861	7.03898	-0.918545	UBA7
protein dehydration	1/84	0.877662	0.946017	0.786399	0.83861	7.03956	-0.918621	UBA7
enzyme active site formation	1/84	0.877662	0.946017	0.786399	0.83861	7.04039	-0.91873	UBA7
protein nitrosylation	1/84	0.877662	0.946017	0.786399	0.83861	7.04206	-0.918947	UBA7
protein tyrosinylation	1/84	0.877662	0.946017	0.786399	0.83861	7.04256	-0.919012	UBA7
protein-chromophore linkage	1/84	0.877662	0.946017	0.786399	0.83861	7.04343	-0.919126	UBA7
protein initiator methionine removal	1/84	0.877662	0.946017	0.786399	0.83861	7.04545	-0.91939	UBA7
protein deacylation	1/84	0.877662	0.946017	0.786399	0.83861	7.05837	-0.921076	UBA7
protein phosphopantetheinylation	1/84	0.877662	0.946017	0.786399	0.83861	7.05842	-0.921082	UBA7
protein desulfurization	1/84	0.877662	0.946017	0.786399	0.83861	7.06045	-0.921347	UBA7
protein polyamination	1/84	0.877662	0.946017	0.786399	0.83861	7.06465	-0.921894	UBA7
protein nucleotidylation	1/84	0.877662	0.946017	0.786399	0.83861	7.07075	-0.922692	UBA7
insulin-like growth factor receptor signaling pathway	1/82	0.871373	0.946017	0.778473	0.83861	6.70365	-0.922993	LCK
protein modification by small protein conjugation or removal	1/84	0.877662	0.946017	0.786399	0.83861	7.07461	-0.923195	UBA7
protein carbamoylation	1/84	0.877662	0.946017	0.786399	0.83861	7.07615	-0.923396	UBA7
metal incorporation into metallo-oxygen cluster	1/84	0.877662	0.946017	0.786399	0.83861	7.07703	-0.923511	UBA7
metal incorporation into metallo-molybdopterin complex	1/84	0.877662	0.946017	0.786399	0.83861	7.08477	-0.924521	UBA7
peptidyl-amino acid modification	1/84	0.877662	0.946017	0.786399	0.83861	7.09365	-0.92568	UBA7
negative regulation of translational initiation	1/82	0.871373	0.946017	0.778473	0.83861	6.75262	-0.929737	BTG2
ribonucleoprotein complex export from nucleus	1/82	0.871373	0.946017	0.778473	0.83861	6.75549	-0.930131	EGR2
positive regulation of collateral sprouting	1/82	0.871373	0.946017	0.778473	0.83861	6.77172	-0.932366	PLXNC1
viral genome replication	1/83	0.874557	0.946017	0.782472	0.83861	6.97879	-0.935425	CCL2
mitochondrial respiratory chain complex assembly	1/82	0.871373	0.946017	0.778473	0.83861	6.80996	-0.937631	CCL5
cellular response to hydroperoxide	1/82	0.871373	0.946017	0.778473	0.83861	6.81586	-0.938443	SESN2
synapse assembly	5/285	0.834636	0.938371	0.59835	0.714222	5.2091	-0.941593	GPM6A;MAFB;MDK;AVIL;SHOX2
neutrophil mediated killing of bacterium	2/132	0.840131	0.940482	0.696706	0.789242	5.43813	-0.947309	HAMP;TLR3
peptidyl-serine autophosphorylation	4/240	0.846133	0.94148	0.641002	0.747101	5.71492	-0.954843	MEX3B;DCLK3;JAK2;CDK5R1
enzyme active site formation via O-phospho-L-serine	2/134	0.846179	0.94148	0.704459	0.795363	5.7496	-0.96032	DCLK3;CDK5R1
histone H2A SQE motif phosphorylation	2/134	0.846179	0.94148	0.704459	0.795363	5.75232	-0.960775	DCLK3;CDK5R1
DNA-templated transcription, elongation	1/80	0.864762	0.946017	0.770255	0.832692	6.61443	-0.961087	NR4A2
regulation of transcription from RNA polymerase II promoter in response to DNA damage	3/183	0.832415	0.938371	0.65216	0.75135	5.25468	-0.963834	BTG2;DDIT3;SPDYA
defense response to bacterium	2/131	0.837027	0.939254	0.692768	0.785791	5.42723	-0.9655	HAMP;TLR3
induced systemic resistance	2/131	0.837027	0.939254	0.692768	0.785791	5.43139	-0.96624	HAMP;TLR3
peptidoglycan recognition protein signaling pathway	2/131	0.837027	0.939254	0.692768	0.785791	5.43148	-0.966256	HAMP;TLR3
defense response to bacterium, incompatible interaction	2/131	0.837027	0.939254	0.692768	0.785791	5.43361	-0.966636	HAMP;TLR3
male-specific defense response to bacterium	2/131	0.837027	0.939254	0.692768	0.785791	5.43942	-0.967668	HAMP;TLR3
histone H3-K56 acetylation in response to DNA damage	3/182	0.829653	0.937121	0.64856	0.750426	5.2169	-0.974247	BTG2;DDIT3;SPDYA
cellular response to DNA damage stimulus	3/182	0.829653	0.937121	0.64856	0.750426	5.2193	-0.974695	BTG2;DDIT3;SPDYA
SOS response	3/182	0.829653	0.937121	0.64856	0.750426	5.22101	-0.975015	BTG2;DDIT3;SPDYA
negative regulation of pri-miRNA transcription from RNA polymerase II promoter	14/488	0.318927	0.651136	0.0685555	0.31494	0.853291	-0.975135	CITED2;FST;PRDM1;KLF4;NR4A2;ETV7;RIPPLY2;IFI27;DDIT3;PRDM16;SNAI1;FOSB;MXD1;HAMP
positive regulation of mast cell activation by Fc-epsilon receptor signaling pathway	3/183	0.832415	0.938371	0.65216	0.75135	5.36153	-0.983431	LAT2;FOS;PSMB10
negative regulation of transcription elongation from RNA polymerase II promoter	14/487	0.316264	0.647988	0.0676818	0.314196	0.857527	-0.987166	CITED2;FST;PRDM1;KLF4;NR4A2;ETV7;RIPPLY2;IFI27;DDIT3;PRDM16;SNAI1;FOSB;MXD1;HAMP
negative regulation of cell-cell adhesion by negative regulation of transcription from RNA polymerase II promoter	14/491	0.32695	0.651136	0.0712216	0.324815	0.88592	-0.990412	CITED2;FST;PRDM1;KLF4;NR4A2;ETV7;RIPPLY2;IFI27;DDIT3;PRDM16;SNAI1;FOSB;MXD1;HAMP
regulation of translation in response to oxidative stress	1/80	0.864762	0.946017	0.770255	0.832692	6.82805	-0.992126	SESN2
Fc-epsilon receptor signaling pathway	3/182	0.829653	0.937121	0.64856	0.750426	5.31305	-0.992203	LAT2;FOS;PSMB10
brain morphogenesis	4/94	0.20203	0.579618	0.0996031	0.396754	0.622247	-0.995184	DLX2;EGR2;TBR1;CDK5R1
keratinocyte differentiation	1/80	0.864762	0.946017	0.770255	0.832692	6.91268	-1.00442	TXNIP
vascular endothelial growth factor receptor signaling pathway	2/133	0.843182	0.940644	0.700603	0.791822	5.90039	-1.00645	LCK;PGF
neurotrophin TRK receptor signaling pathway	1/80	0.864762	0.946017	0.770255	0.832692	6.92671	-1.00646	LCK
beta-catenin-TCF complex assembly	2/132	0.840131	0.940482	0.696706	0.789242	5.7998	-1.01031	CD74;TRAF1
positive regulation of peptidyl-threonine phosphorylation	2/131	0.837027	0.939254	0.692768	0.785791	5.68521	-1.01139	CD74;CYR61
negative regulation of ubiquitin-protein ligase activity involved in mitotic cell cycle	1/79	0.86133	0.946017	0.766032	0.829758	6.78335	-1.0126	PSMB10
recombinational repair	2/132	0.840131	0.940482	0.696706	0.789242	5.84577	-1.01832	BTG2;GADD45A
positive regulation of dendrite extension	2/131	0.837027	0.939254	0.692768	0.785791	5.7325	-1.01981	RET;AVIL
regulation of eIF2 alpha phosphorylation by amino acid starvation	1/80	0.864762	0.946017	0.770255	0.832692	7.02173	-1.02027	SESN2
DNA ligation involved in DNA repair	2/132	0.840131	0.940482	0.696706	0.789242	5.86115	-1.021	BTG2;GADD45A
negative regulation of dendrite extension	5/137	0.249687	0.623591	0.112383	0.396754	0.741036	-1.02822	BST2;FRZB;SESN2;DACT3;MSX1
protein deubiquitination involved in ubiquitin-dependent protein catabolic process	6/329	0.82427	0.936158	0.559428	0.691644	5.32766	-1.02961	FAP;TNFAIP3;GATA3;PSMB10;CTSS;BIRC3
axon guidance	3/182	0.829653	0.937121	0.64856	0.750426	5.58637	-1.04324	RET;SPTA1;CDK5R1
promoter clearance during DNA-templated transcription	1/77	0.854203	0.943816	0.757354	0.823537	6.62536	-1.04406	NR4A2
positive regulation of MAPKKK cascade by fibroblast growth factor receptor signaling pathway	2/129	0.830655	0.937121	0.684764	0.780333	5.6509	-1.04848	CD74;IL6
basement membrane disassembly	1/79	0.86133	0.946017	0.766032	0.829758	7.02567	-1.04878	CTSS
protein import into mitochondrial matrix	1/79	0.86133	0.946017	0.766032	0.829758	7.04018	-1.05094	HK2
mitochondrial fission	1/79	0.86133	0.946017	0.766032	0.829758	7.05781	-1.05357	MX2
mitochondrial respiratory chain supercomplex assembly	1/78	0.857811	0.944515	0.761732	0.826524	6.88358	-1.05574	CCL5
age-dependent response to oxidative stress involved in replicative cell aging	1/78	0.857811	0.944515	0.761732	0.826524	6.88816	-1.05645	SESN2
cellular response to oxidative stress	1/78	0.857811	0.944515	0.761732	0.826524	6.89052	-1.05681	SESN2
age-dependent response to oxidative stress involved in chronological cell aging	1/78	0.857811	0.944515	0.761732	0.826524	6.89087	-1.05686	SESN2
regulation of hair cycle by BMP signaling pathway	1/78	0.857811	0.944515	0.761732	0.826524	6.89183	-1.05701	GDF15
positive regulation of protein autophosphorylation	2/128	0.827385	0.937036	0.680699	0.776303	5.58505	-1.05828	CD74;CYR61
BMP signaling pathway involved in mesodermal cell fate specification	1/78	0.857811	0.944515	0.761732	0.826524	6.91552	-1.06064	GDF15
fibroblast growth factor receptor signaling pathway involved in ureteric bud formation	1/78	0.857811	0.944515	0.761732	0.826524	6.97851	-1.0703	GATA3
regulation of autophagy of mitochondrion	1/77	0.854203	0.943816	0.757354	0.823537	6.84701	-1.07899	LAMP3
postreplication repair	2/128	0.827385	0.937036	0.680699	0.776303	5.69447	-1.07902	BTG2;GADD45A
engulfment of apoptotic cell	1/77	0.854203	0.943816	0.757354	0.823537	6.85288	-1.07992	TGM2
transcription from RNA polymerase V promoter	1/76	0.850504	0.942987	0.752895	0.82078	6.66969	-1.08	NR4A2
transcription from bacterial-type RNA polymerase promoter	1/76	0.850504	0.942987	0.752895	0.82078	6.67333	-1.08059	NR4A2
DNA dealkylation involved in DNA repair	2/128	0.827385	0.937036	0.680699	0.776303	5.70606	-1.08121	BTG2;GADD45A
ncRNA transcription	1/76	0.850504	0.942987	0.752895	0.82078	6.67742	-1.08125	NR4A2
transcription from RNA polymerase IV promoter	1/76	0.850504	0.942987	0.752895	0.82078	6.67953	-1.08159	NR4A2
antisense RNA transcription	1/76	0.850504	0.942987	0.752895	0.82078	6.68133	-1.08188	NR4A2
telomeric repeat-containing RNA transcription	1/76	0.850504	0.942987	0.752895	0.82078	6.68512	-1.08249	NR4A2
transcription from plastid promoter	1/76	0.850504	0.942987	0.752895	0.82078	6.6899	-1.08327	NR4A2
peptidyl-tyrosine autophosphorylation	3/178	0.818208	0.929753	0.633899	0.740587	5.41625	-1.08671	MEX3B;LCK;JAK2
insulin receptor signaling pathway	3/177	0.815247	0.928306	0.630168	0.738109	5.37679	-1.09828	CEACAM1;LCK;ZFP36L1
BMP signaling pathway involved in spinal cord dorsal/ventral patterning	1/76	0.850504	0.942987	0.752895	0.82078	6.78777	-1.09912	GDF15
collagen-activated tyrosine kinase receptor signaling pathway	1/76	0.850504	0.942987	0.752895	0.82078	6.88737	-1.11524	LCK
determination of left/right asymmetry in nervous system	5/270	0.798566	0.917305	0.550985	0.688106	4.97336	-1.1187	MAFB;CITED2;MDK;AVIL;SHOX2
positive regulation of posterior neural plate formation by Wnt signaling pathway	1/74	0.842823	0.940482	0.743731	0.81697	6.56385	-1.12241	FZD4
ERBB signaling pathway	1/76	0.850504	0.942987	0.752895	0.82078	6.97805	-1.12993	LCK
negative regulation of phosphoprotein phosphatase activity	1/75	0.846711	0.94148	0.748355	0.818466	6.82674	-1.13594	PPP1R27
T cell receptor signaling pathway	5/141	0.268345	0.633482	0.12244	0.396754	0.864649	-1.13743	LCK;RFTN1;PTPN22;GATA3;PSMB10
phosphatidylinositol 5-phosphate biosynthetic process	1/75	0.846711	0.94148	0.748355	0.818466	6.87001	-1.14314	PLEKHA4
phosphatidylinositol-3-phosphate biosynthetic process	1/75	0.846711	0.94148	0.748355	0.818466	6.87601	-1.14414	PLEKHA4
1-phosphatidyl-1D-myo-inositol 4,5-bisphosphate biosynthetic process	1/75	0.846711	0.94148	0.748355	0.818466	6.88481	-1.1456	PLEKHA4
1-phosphatidyl-1D-myo-inositol 3,5-bisphosphate biosynthetic process	1/75	0.846711	0.94148	0.748355	0.818466	6.88735	-1.14602	PLEKHA4
BMP signaling pathway involved in ureter morphogenesis	1/75	0.846711	0.94148	0.748355	0.818466	6.9	-1.14813	GDF15
neuron projection development	4/99	0.227947	0.604452	0.11404	0.396754	0.776764	-1.14856	IL6;BTG2;MAP2;CDK5R1
Wnt signaling pathway involved in wound healing, spreading of epidermal cells	1/73	0.838835	0.940325	0.739024	0.816171	6.54421	-1.15009	FZD4
negative regulation of mitotic cell cycle	1/77	0.854203	0.943816	0.757354	0.823537	7.30744	-1.15155	GATA3
brain-derived neurotrophic factor receptor signaling pathway	1/75	0.846711	0.94148	0.748355	0.818466	6.98121	-1.16164	LCK
epidermal cell differentiation	2/124	0.813733	0.926821	0.664011	0.759042	5.63778	-1.16208	KRT17;CTGF
positive regulation of cellular response to heat	1/77	0.854203	0.943816	0.757354	0.823537	7.37756	-1.1626	IER5
translesion synthesis	1/75	0.846711	0.94148	0.748355	0.818466	6.99199	-1.16343	UBA7
phospholipase C-activating dopamine receptor signaling pathway	1/74	0.842823	0.940482	0.743731	0.81697	6.80469	-1.16359	C5AR2
basal lamina disassembly	1/75	0.846711	0.94148	0.748355	0.818466	7.01785	-1.16774	CTSS
biofilm matrix disassembly	1/75	0.846711	0.94148	0.748355	0.818466	7.02367	-1.16871	CTSS
positive regulation of phosphorylation of RNA polymerase II C-terminal domain	2/122	0.806551	0.923421	0.655408	0.754105	5.46633	-1.17519	CD74;CYR61
regulation of reactive oxygen species metabolic process by negative regulation of transcription from RNA polymerase II promoter	14/492	0.329635	0.651425	0.0721254	0.328596	1.06322	-1.17993	CITED2;FST;PRDM1;KLF4;NR4A2;ETV7;RIPPLY2;IFI27;DDIT3;PRDM16;SNAI1;FOSB;MXD1;HAMP
BMP signaling pathway involved in heart induction	1/74	0.842823	0.940482	0.743731	0.81697	6.90839	-1.18133	GDF15
negative regulation of G1/S transition of mitotic cell cycle by negative regulation of transcription from RNA polymerase II promoter	14/496	0.340425	0.660983	0.0758159	0.340458	1.09646	-1.18151	CITED2;FST;PRDM1;KLF4;NR4A2;ETV7;RIPPLY2;IFI27;DDIT3;PRDM16;SNAI1;FOSB;MXD1;HAMP
BMP signaling pathway involved in heart development	1/74	0.842823	0.940482	0.743731	0.81697	6.9118	-1.18191	GDF15
negative regulation of branch elongation involved in ureteric bud branching by BMP signaling pathway	1/74	0.842823	0.940482	0.743731	0.81697	6.91816	-1.183	GDF15
BMP signaling pathway involved in renal system segmentation	1/74	0.842823	0.940482	0.743731	0.81697	6.92378	-1.18396	GDF15
BMP signaling pathway involved in determination of left/right symmetry	1/74	0.842823	0.940482	0.743731	0.81697	6.92707	-1.18452	GDF15
specification of ureteric bud anterior/posterior symmetry by BMP signaling pathway	1/74	0.842823	0.940482	0.743731	0.81697	6.92753	-1.1846	GDF15
single strand break repair	2/124	0.813733	0.926821	0.664011	0.759042	5.7481	-1.18482	BTG2;GADD45A
BMP signaling pathway involved in forebrain neuron fate commitment	1/74	0.842823	0.940482	0.743731	0.81697	6.92927	-1.1849	GDF15
BMP signaling pathway involved in growth plate cartilage chondrocyte development	1/74	0.842823	0.940482	0.743731	0.81697	6.9301	-1.18504	GDF15
BMP signaling pathway involved in Malpighian tubule cell chemotaxis	1/74	0.842823	0.940482	0.743731	0.81697	6.93589	-1.18603	GDF15
hepatocyte differentiation	1/72	0.834747	0.938371	0.73423	0.814967	6.5921	-1.19071	CITED2
mitochondrial DNA repair	2/123	0.810172	0.926125	0.659731	0.756902	5.68712	-1.19719	BTG2;GADD45A
ERBB2-EGFR signaling pathway	1/73	0.838835	0.940325	0.739024	0.816171	6.82051	-1.19864	HBEGF
regulation of autophagosome maturation	1/74	0.842823	0.940482	0.743731	0.81697	7.0181	-1.20009	CDK5R1
glial cell-derived neurotrophic factor receptor signaling pathway	1/74	0.842823	0.940482	0.743731	0.81697	7.06151	-1.20751	LCK
respiratory basal cell differentiation	1/71	0.830555	0.937121	0.729348	0.813034	6.50988	-1.20863	GPM6A
protein glycosylation	2/122	0.806551	0.923421	0.655408	0.754105	5.62185	-1.20863	UBA7;OAS2
Tie signaling pathway	1/74	0.842823	0.940482	0.743731	0.81697	7.09107	-1.21256	LCK
positive regulation of histone phosphorylation	2/120	0.799125	0.917305	0.646631	0.750426	5.42603	-1.21672	CD74;CYR61
positive regulation of autophagy of mitochondrion	1/73	0.838835	0.940325	0.739024	0.816171	6.95195	-1.22174	TRIM22
cellular protein modification process	5/271	0.80115	0.91939	0.554226	0.691644	5.51415	-1.22253	IL6;NAT8;UBA7;APOL1;CYR61
Wnt signaling pathway involved in dorsal/ventral axis specification	1/72	0.834747	0.938371	0.73423	0.814967	6.78857	-1.22619	FZD4
DNA replication proofreading	2/121	0.802869	0.919927	0.651041	0.750454	5.65742	-1.24216	BTG2;GADD45A
smooth muscle cell-matrix adhesion	1/72	0.834747	0.938371	0.73423	0.814967	6.88839	-1.24423	LYPD3
Wnt signaling pathway involved in digestive tract morphogenesis	1/72	0.834747	0.938371	0.73423	0.814967	6.90947	-1.24803	FZD4
positive regulation of epithelial cell proliferation involved in wound healing	1/72	0.834747	0.938371	0.73423	0.814967	6.90983	-1.2481	ZNF304
cell-matrix adhesion involved in ameboidal cell migration	1/72	0.834747	0.938371	0.73423	0.814967	6.94284	-1.25406	LYPD3
mesangial cell-matrix adhesion	1/72	0.834747	0.938371	0.73423	0.814967	6.95163	-1.25565	LYPD3
DNA 3' dephosphorylation involved in DNA repair	2/120	0.799125	0.917305	0.646631	0.750426	5.63294	-1.26312	BTG2;GADD45A
non-photoreactive DNA repair	2/120	0.799125	0.917305	0.646631	0.750426	5.63764	-1.26417	BTG2;GADD45A
nucleotide phosphorylation involved in DNA repair	2/120	0.799125	0.917305	0.646631	0.750426	5.6392	-1.26453	BTG2;GADD45A
pyrimidine dimer repair	2/120	0.799125	0.917305	0.646631	0.750426	5.64195	-1.26514	BTG2;GADD45A
non-recombinational repair	2/120	0.799125	0.917305	0.646631	0.750426	5.64234	-1.26523	BTG2;GADD45A
mitochondrial genome maintenance	1/72	0.834747	0.938371	0.73423	0.814967	7.03254	-1.27026	TYMP
synaptic membrane adhesion to extracellular matrix	1/71	0.830555	0.937121	0.729348	0.813034	6.86895	-1.27529	LYPD3
endothelial cell-matrix adhesion	1/71	0.830555	0.937121	0.729348	0.813034	6.87158	-1.27578	LYPD3
calcium-dependent cell-matrix adhesion	1/71	0.830555	0.937121	0.729348	0.813034	6.87318	-1.27608	LYPD3
positive regulation of endothelial cell chemotaxis by VEGF-activated vascular endothelial growth factor receptor signaling pathway	1/73	0.838835	0.940325	0.739024	0.816171	7.26462	-1.27669	PGF
cell-matrix adhesion	1/71	0.830555	0.937121	0.729348	0.813034	6.88282	-1.27787	LYPD3
calcium-independent cell-matrix adhesion	1/71	0.830555	0.937121	0.729348	0.813034	6.88295	-1.27789	LYPD3
sevenless signaling pathway	1/72	0.834747	0.938371	0.73423	0.814967	7.08862	-1.28039	LCK
positive regulation of complement activation	2/120	0.799125	0.917305	0.646631	0.750426	5.71412	-1.28132	C5AR2;SERPING1
intrinsic apoptotic signaling pathway in response to DNA damage	4/213	0.77345	0.895306	0.548429	0.686692	4.99265	-1.28258	BTG2;DDIT3;SPDYA;PMAIP1
retinoic acid metabolic process	1/72	0.834747	0.938371	0.73423	0.814967	7.10997	-1.28425	LRP2
positive regulation of isotype switching	1/71	0.830555	0.937121	0.729348	0.813034	6.91769	-1.28434	IL6
canonical Wnt signaling pathway involved in positive regulation of cell-cell adhesion	3/59	0.177866	0.557727	0.100004	0.396754	0.751594	-1.2978	NR4A2;CITED2;FZD4
cellular protein catabolic process	4/216	0.782681	0.903852	0.559316	0.691644	5.30884	-1.30083	IL6;NAT8;APOL1;CYR61
negative regulation of GTPase activity	1/70	0.826258	0.936482	0.724377	0.809955	6.82197	-1.30196	PLXNC1
positive regulation of protein serine/threonine kinase activity	1/68	0.817333	0.928999	0.71416	0.801382	6.46133	-1.30331	CYR61
protein import into mitochondrial intermembrane space	1/72	0.834747	0.938371	0.73423	0.814967	7.23496	-1.30683	HK2
positive regulation of mitotic cell cycle	1/71	0.830555	0.937121	0.729348	0.813034	7.07861	-1.31422	CITED2
positive regulation of MAP kinase activity	2/118	0.791447	0.913017	0.637679	0.743702	5.62076	-1.31465	CD74;IL6
sarcoplasmic reticulum calcium ion transport	3/59	0.177866	0.557727	0.100004	0.396754	0.767497	-1.32526	CCR1;CACNG6;CCL5
negative regulation of neuron death	1/71	0.830555	0.937121	0.729348	0.813034	7.1541	-1.32823	CCL5
defense response to Gram-negative bacterium	3/162	0.765746	0.89084	0.571135	0.695789	4.98365	-1.33016	IL6;HAMP;TLR3
peripheral nervous system development	5/255	0.756596	0.886286	0.501116	0.647508	4.78097	-1.33354	EGR2;MAFB;MDK;AVIL;SHOX2
cellular glucose homeostasis	1/70	0.826258	0.936482	0.724377	0.809955	7.0462	-1.34476	HK2
Golgi calcium ion transport	3/58	0.171743	0.557727	0.0963779	0.396754	0.764996	-1.34774	CCR1;CACNG6;CCL5
calcium ion export	3/57	0.165683	0.557727	0.0928068	0.389735	0.749765	-1.34784	CCR1;CACNG6;CCL5
calcium ion transport	3/58	0.171743	0.557727	0.0963779	0.396754	0.766988	-1.35125	CCR1;CACNG6;CCL5
cellular response to amino acid starvation	1/70	0.826258	0.936482	0.724377	0.809955	7.08028	-1.35126	SESN2
proteasomal protein catabolic process	3/59	0.177866	0.557727	0.100004	0.396754	0.78384	-1.35348	FAP;PMAIP1;CTSS
protein autophosphorylation	7/358	0.782628	0.903852	0.482996	0.634962	5.52519	-1.35421	RET;MEX3B;LCK;GMFG;CCL2;MAP3K8;JAK2
negative regulation of canonical Wnt signaling pathway involved in osteoblast differentiation	3/164	0.772918	0.894925	0.579332	0.702381	5.2589	-1.3546	FRZB;DDIT3;PSMB10
regulation of xenophagy	1/70	0.826258	0.936482	0.724377	0.809955	7.12591	-1.35997	CDK5R1
regulation of lipophagy	1/70	0.826258	0.936482	0.724377	0.809955	7.13415	-1.36154	CDK5R1
regulation of aggrephagy	1/70	0.826258	0.936482	0.724377	0.809955	7.13641	-1.36197	CDK5R1
non-canonical Wnt signaling pathway	1/68	0.817333	0.928999	0.71416	0.801382	6.78448	-1.36849	FZD4
negative regulation of complement activation	2/117	0.787512	0.908955	0.633137	0.739893	5.80626	-1.38698	C5AR2;SERPING1
negative regulation of endoplasmic reticulum stress-induced eIF2 alpha phosphorylation	1/70	0.826258	0.936482	0.724377	0.809955	7.31611	-1.39627	WARS
protein phosphorylation	8/401	0.775275	0.89699	0.452648	0.617869	5.51191	-1.40299	RET;MEX3B;UBA7;LCK;GMFG;CCL2;MAP3K8;JAK2
induction by virus of host protein phosphorylation	2/113	0.771112	0.893363	0.614526	0.726782	5.42406	-1.40983	CD74;CYR61
positive regulation of inhibitory G-protein coupled receptor phosphorylation	2/113	0.771112	0.893363	0.614526	0.726782	5.42671	-1.41052	CD74;CYR61
activation of MAPKKK activity	1/67	0.812701	0.926125	0.708912	0.797118	6.80159	-1.4106	GADD45A
vascular endothelial growth factor receptor-2 signaling pathway	1/70	0.826258	0.936482	0.724377	0.809955	7.40214	-1.41269	PGF
Wnt signaling pathway involved in kidney development	1/67	0.812701	0.926125	0.708912	0.797118	6.82055	-1.41453	FZD4
receptor internalization	3/164	0.772918	0.894925	0.579332	0.702381	5.49297	-1.4149	CXCL8;MRC1;APOL1
Wnt signaling pathway involved in forebrain neuroblast division	1/67	0.812701	0.926125	0.708912	0.797118	6.83409	-1.41734	FZD4
Wnt signaling pathway involved in regulation of cell proliferation in dorsal spinal cord	1/67	0.812701	0.926125	0.708912	0.797118	6.84119	-1.41881	FZD4
negative regulation of anterior neural cell fate commitment of the neural plate by Wnt signaling pathway	1/67	0.812701	0.926125	0.708912	0.797118	6.84173	-1.41893	FZD4
Wnt signaling pathway involved in mammary gland specification	1/67	0.812701	0.926125	0.708912	0.797118	6.84717	-1.42005	FZD4
Wnt-activated signaling pathway involved in forebrain neuron fate commitment	1/67	0.812701	0.926125	0.708912	0.797118	6.84731	-1.42008	FZD4
Wnt signaling pathway involved in primitive streak formation	1/67	0.812701	0.926125	0.708912	0.797118	6.85363	-1.42139	FZD4
Wnt signaling pathway	1/67	0.812701	0.926125	0.708912	0.797118	6.85598	-1.42188	FZD4
Wnt signaling pathway involved in heart development	1/67	0.812701	0.926125	0.708912	0.797118	6.85778	-1.42225	FZD4
Wnt signaling pathway involved in somitogenesis	1/67	0.812701	0.926125	0.708912	0.797118	6.85907	-1.42252	FZD4
caveolin-mediated endocytosis	1/69	0.821851	0.933652	0.719315	0.806519	7.25858	-1.42411	LRP2
signal transduction involved in mitotic G2 DNA damage checkpoint	1/67	0.812701	0.926125	0.708912	0.797118	6.92698	-1.4366	PSMB10
central nervous system neuron differentiation	3/159	0.754646	0.884238	0.558656	0.691644	5.16239	-1.45325	FZD4;TAGLN3;CDK5R1
protein trimerization	3/58	0.171743	0.557727	0.0963779	0.396754	0.826281	-1.45571	DDIT3;TNFAIP3;TRIM22
positive regulation of proteasomal ubiquitin-dependent protein catabolic process involved in cellular response to hypoxia	2/112	0.766844	0.89141	0.609762	0.722782	5.48887	-1.45714	PMAIP1;ZFP36L1
protein O-linked glycosylation	1/67	0.812701	0.926125	0.708912	0.797118	7.05295	-1.46273	OAS2
activation of protein kinase activity	1/66	0.807951	0.924783	0.703567	0.794763	6.86304	-1.46357	CYR61
mRNA stabilization	2/114	0.775313	0.89699	0.619245	0.728495	5.77041	-1.4685	PSMB10;ZFP36L1
gluconeogenesis	1/64	0.798088	0.917305	0.692583	0.785791	6.51834	-1.47013	PGAM2
mitochondrial calcium ion transmembrane transport	1/68	0.817333	0.928999	0.71416	0.801382	7.29506	-1.47148	SLC8A1
positive regulation of ER-associated ubiquitin-dependent protein catabolic process	1/67	0.812701	0.926125	0.708912	0.797118	7.10755	-1.47405	HERPUD1
protein phosphorylation involved in double-strand break repair via nonhomologous end joining	7/342	0.741889	0.874646	0.436466	0.606211	4.96676	-1.48285	RET;MEX3B;LCK;GMFG;CCL2;MAP3K8;JAK2
adenylate cyclase-inhibiting G-protein coupled receptor signaling pathway	1/68	0.817333	0.928999	0.71416	0.801382	7.35614	-1.4838	PTGER4
vascular endothelial growth factor receptor signaling pathway involved in lymphatic endothelial cell fate commitment	1/68	0.817333	0.928999	0.71416	0.801382	7.37341	-1.48728	PGF
positive regulation of calcium ion transport into cytosol	4/107	0.270952	0.633482	0.138911	0.404744	1.13915	-1.48752	CCR1;C5AR2;CCL5;CXCR4
vascular endothelial growth factor receptor-3 signaling pathway	1/68	0.817333	0.928999	0.71416	0.801382	7.37855	-1.48832	PGF
vascular endothelial growth factor receptor-1 signaling pathway	1/68	0.817333	0.928999	0.71416	0.801382	7.38467	-1.48955	PGF
regulation of defense response to virus by virus	1/67	0.812701	0.926125	0.708912	0.797118	7.25673	-1.50499	LCK
planar cell polarity pathway involved in neural tube closure	2/111	0.762506	0.889422	0.604954	0.71918	5.55929	-1.50737	FZD4;PSMB10
positive regulation of pathway-restricted SMAD protein phosphorylation	3/155	0.739193	0.873658	0.541685	0.681714	4.98827	-1.50744	CD74;GDF15;CYR61
regulation of macroautophagy	2/110	0.758099	0.88652	0.600101	0.715925	5.45864	-1.51172	LAMP3;CDK5R1
positive regulation of mitotic nuclear division	1/64	0.798088	0.917305	0.692583	0.785791	6.70437	-1.51208	IL1A
mammary gland epithelial cell differentiation	1/65	0.803081	0.919927	0.698125	0.789583	6.90053	-1.51328	JAK2
pinocytosis	1/67	0.812701	0.926125	0.708912	0.797118	7.31767	-1.51763	LRP2
protein K63-linked deubiquitination	5/244	0.721882	0.865847	0.463266	0.624452	4.66265	-1.51953	TNFAIP3;GATA3;OTUD1;PSMB10;BIRC3
positive regulation of epithelial cell proliferation	10/348	0.355984	0.675685	0.111236	0.396754	1.47259	-1.521	DPP4;IL6;SIX4;IL7;SPDYA;HCLS1;ZNF304;PGF;HBEGF;TNFSF13B
central nervous system neuron axonogenesis	1/65	0.803081	0.919927	0.698125	0.789583	6.94837	-1.52378	MAP2
signal peptide processing	5/250	0.741236	0.87411	0.484027	0.634962	5.09596	-1.52592	IL6;NAT8;APOL1;CTSS;CYR61
cell chemotaxis to vascular endothelial growth factor	1/65	0.803081	0.919927	0.698125	0.789583	6.96133	-1.52662	HBEGF
regulation of natural killer cell differentiation involved in immune response	6/190	0.327707	0.651136	0.14129	0.409322	1.37003	-1.52845	IFITM1;COL2A1;HLA-B;PRDM1;HLA-F;HLA-E
cellular response to ionizing radiation	1/65	0.803081	0.919927	0.698125	0.789583	6.97781	-1.53023	GADD45A
negative regulation of macroautophagy	2/107	0.744452	0.876962	0.585276	0.706861	5.18607	-1.53045	PTPN22;CDK5R1
regulation of natural killer cell proliferation involved in immune response	6/190	0.327707	0.651136	0.14129	0.409322	1.3768	-1.536	IFITM1;COL2A1;HLA-B;PTPN22;HLA-F;HLA-E
activation of transmembrane receptor protein tyrosine kinase activity	2/112	0.766844	0.89141	0.609762	0.722782	5.80352	-1.54067	LCK;CCL5
regulation of complement activation	2/111	0.762506	0.889422	0.604954	0.71918	5.68456	-1.54134	C5AR2;SERPING1
positive regulation of smooth muscle cell proliferation	10/347	0.352705	0.67126	0.109758	0.396754	1.48011	-1.54246	DPP4;IL6;IL7;ID2;CCL5;SPDYA;HCLS1;PGF;HBEGF;TNFSF13B
NMS complex assembly	2/111	0.762506	0.889422	0.604954	0.71918	5.70408	-1.54663	CD74;TRAF1
phospholipase C-activating rhodopsin mediated signaling pathway	1/64	0.798088	0.917305	0.692583	0.785791	6.85886	-1.54692	C5AR2
Notch receptor processing	4/202	0.736964	0.873658	0.507376	0.651009	5.069	-1.54714	IL6;NAT8;APOL1;CYR61
podosome assembly	2/112	0.766844	0.89141	0.609762	0.722782	5.83035	-1.5478	CD74;TRAF1
potassium ion transport	1/65	0.803081	0.919927	0.698125	0.789583	7.07352	-1.55122	KCNK9
gene silencing by miRNA	1/64	0.798088	0.917305	0.692583	0.785791	6.89327	-1.55468	BTG2
mRNA transcription from RNA polymerase II promoter	8/271	0.352789	0.67126	0.129835	0.396754	1.49524	-1.55787	ETV7;EGR1;EGR2;DDIT3;NFE2L3;GATA3;PAX5;KLF4
nucleotide-excision repair, preincision complex stabilization	1/64	0.798088	0.917305	0.692583	0.785791	6.93535	-1.56417	WARS
termination of RNA polymerase II transcription	7/329	0.70506	0.862474	0.398247	0.579976	4.48306	-1.5667	ETV7;EGR1;EGR2;NFE2L3;GATA3;PAX5;KLF4
cellular response to calcium ion	1/64	0.798088	0.917305	0.692583	0.785791	6.94979	-1.56743	RASGRP2
cellular response to reactive oxygen species	2/108	0.749072	0.88005	0.590262	0.710154	5.45109	-1.57492	SESN2;FOS
tRNA aminoacylation for mitochondrial protein translation	1/65	0.803081	0.919927	0.698125	0.789583	7.19596	-1.57807	WARS
positive regulation of spinal cord association neuron differentiation by negative regulation of canonical Wnt signaling pathway	3/151	0.722979	0.865847	0.524347	0.665394	4.86778	-1.57899	FRZB;DDIT3;PSMB10
integrin activation	2/110	0.758099	0.88652	0.600101	0.715925	5.7255	-1.58563	CD74;TRAF1
planar cell polarity pathway involved in heart morphogenesis	2/106	0.739758	0.873658	0.580245	0.702584	5.26871	-1.58816	FZD4;PSMB10
negative regulation of neuron apoptotic process by transcription from RNA polymerase II promoter	9/317	0.380942	0.695942	0.133013	0.396754	1.64927	-1.59173	ETV7;EGR1;EGR2;SIX4;NFE2L3;CCL2;GATA3;PAX5;KLF4
endoplasmic reticulum stress-induced pre-emptive quality control	3/62	0.196576	0.577684	0.111204	0.396754	0.988273	-1.60763	CXCL8;DDIT3;HERPUD1
ephrin receptor signaling pathway	3/151	0.722979	0.865847	0.524347	0.665394	4.9696	-1.61202	EFNA2;LCK;CDK5R1
CAAX-box protein maturation	4/196	0.715275	0.865847	0.484303	0.634962	4.83697	-1.62081	IL6;NAT8;APOL1;CYR61
regulation of complement activation, classical pathway	2/108	0.749072	0.88005	0.590262	0.710154	5.61127	-1.62121	C5AR2;SERPING1
regulation of activation of membrane attack complex	2/108	0.749072	0.88005	0.590262	0.710154	5.61826	-1.62323	C5AR2;SERPING1
phospholipase C-activating G-protein coupled glutamate receptor signaling pathway	1/63	0.792968	0.913814	0.686939	0.782002	7.00624	-1.62525	C5AR2
mRNA destabilization	3/153	0.731182	0.868772	0.533061	0.672592	5.21223	-1.63191	BTG2;PSMB10;ZFP36L1
positive regulation of JUN kinase activity	2/106	0.739758	0.873658	0.580245	0.702584	5.41707	-1.63288	GADD45A;CTGF
peptidyl-threonine phosphorylation	9/320	0.39146	0.706165	0.138334	0.403452	1.74571	-1.63725	RET;MEX3B;LCK;GMFG;DCLK3;CCL2;MAP3K8;JAK2;CDK5R1
SNARE complex assembly	1/63	0.792968	0.913814	0.686939	0.782002	7.06341	-1.63851	CCL5
protein homooligomerization	5/150	0.311312	0.644527	0.14652	0.409322	1.4072	-1.64215	TRIM72;DDIT3;TNFAIP3;SEPT4;GBP1
regulation of translation in response to endoplasmic reticulum stress	3/62	0.196576	0.577684	0.111204	0.396754	1.01049	-1.64378	CXCL8;DDIT3;HERPUD1
response to endoplasmic reticulum stress	3/60	0.184047	0.565637	0.103685	0.396754	0.973611	-1.6479	CXCL8;DDIT3;HERPUD1
DNA damage induced protein phosphorylation	10/470	0.725597	0.865847	0.360087	0.552753	5.19007	-1.66477	RET;MEX3B;BTG2;LCK;GMFG;DDIT3;SPDYA;CCL2;MAP3K8;JAK2
retinol metabolic process	1/63	0.792968	0.913814	0.686939	0.782002	7.1896	-1.66779	LRP2
signal transduction in response to DNA damage	4/188	0.684361	0.849611	0.452907	0.617869	4.40214	-1.6696	BTG2;GADD45A;DDIT3;SPDYA
protein repair	4/194	0.707761	0.864038	0.476517	0.630422	4.83852	-1.67243	IL6;NAT8;APOL1;CYR61
positive regulation of immune response	6/192	0.336425	0.66069	0.146116	0.409322	1.53616	-1.67346	IFITM1;IFNL1;COL2A1;HLA-B;HLA-F;HLA-E
retinal metabolic process	1/63	0.792968	0.913814	0.686939	0.782002	7.24312	-1.6802	LRP2
fibroblast growth factor receptor apoptotic signaling pathway	2/106	0.739758	0.873658	0.580245	0.702584	5.57551	-1.68064	JAK2;TLR3
positive regulation of insulin secretion	4/111	0.292967	0.638608	0.152097	0.412688	1.37024	-1.68224	DPP4;IL1A;CCL5;GCG
regulation of plasma cell differentiation	6/191	0.332062	0.653812	0.143694	0.409322	1.52769	-1.68417	IFITM1;COL2A1;HLA-B;HLA-F;ZFP36L1;HLA-E
vesicle scission involved in endocytosis	1/64	0.798088	0.917305	0.692583	0.785791	7.48281	-1.68765	LRP2
negative regulation of transforming growth factor beta receptor signaling pathway	1/62	0.787719	0.908955	0.681193	0.776465	7.10089	-1.69437	PRDM16
activation of JUN kinase activity	3/143	0.688218	0.853437	0.488636	0.634962	4.5425	-1.6973	PTGER4;CXCR4;DUSP6
pore complex assembly	2/107	0.744452	0.876962	0.585276	0.706861	5.76339	-1.70082	CD74;TRAF1
beta-catenin destruction complex assembly	2/107	0.744452	0.876962	0.585276	0.706861	5.76823	-1.70225	CD74;TRAF1
peptidyl-tyrosine phosphorylation	7/327	0.699099	0.860866	0.392358	0.578676	4.77269	-1.70845	RET;MEX3B;LCK;GMFG;CCL2;MAP3K8;JAK2
determination of heart left/right asymmetry	2/103	0.725235	0.865847	0.564887	0.691644	5.32449	-1.71055	CITED2;SHOX2
sterol regulatory element binding protein cleavage	5/236	0.694506	0.858091	0.435231	0.605963	4.71615	-1.71929	IL6;NAT8;APOL1;CTSS;CYR61
regulation of T cell activation via T cell receptor contact with antigen bound to MHC molecule on antigen presenting cell	6/196	0.353934	0.673147	0.15599	0.420915	1.66936	-1.73387	IFITM1;COL2A1;CCL5;HLA-B;HLA-F;HLA-E
protein phosphorylation involved in mitotic spindle assembly	7/323	0.686943	0.852576	0.380585	0.572389	4.62252	-1.73577	RET;MEX3B;LCK;GMFG;CCL2;MAP3K8;JAK2
positive regulation of cell growth	2/104	0.73015	0.867781	0.57005	0.695727	5.53434	-1.74058	CEACAM1;RASGRP2
positive regulation of heart induction by negative regulation of canonical Wnt signaling pathway	3/143	0.688218	0.853437	0.488636	0.634962	4.66726	-1.74392	FRZB;DDIT3;PSMB10
negative regulation of canonical Wnt signaling pathway involved in neural plate anterior/posterior pattern formation	3/143	0.688218	0.853437	0.488636	0.634962	4.67557	-1.74702	FRZB;DDIT3;PSMB10
positive regulation of canonical Wnt signaling pathway involved in controlling type B pancreatic cell proliferation	9/419	0.708554	0.864766	0.361489	0.553203	5.07771	-1.74942	DPP4;IL6;IL7;SPDYA;HCLS1;PGF;PSMB10;HBEGF;TNFSF13B
regulation of cytokine production involved in immune response	6/195	0.349549	0.666825	0.153494	0.416222	1.67484	-1.76044	ACE2;IFITM1;COL2A1;HLA-B;HLA-F;HLA-E
negative regulation of canonical Wnt signaling pathway involved in neural crest cell differentiation	3/142	0.683652	0.849611	0.484081	0.634962	4.63326	-1.76206	FRZB;DDIT3;PSMB10
activation of NF-kappaB-inducing kinase activity	3/140	0.674369	0.846298	0.474915	0.630422	4.4734	-1.76242	PSMB10;TLR3;BIRC3
negative regulation of canonical Wnt signaling pathway involved in heart development	3/142	0.683652	0.849611	0.484081	0.634962	4.63563	-1.76296	FRZB;DDIT3;PSMB10
cholesterol biosynthetic process	1/59	0.771162	0.893363	0.663316	0.758642	6.79298	-1.7652	SOAT2
vacuolar protein processing	5/233	0.683778	0.849611	0.424634	0.599975	4.6493	-1.7673	IL6;NAT8;APOL1;CTSS;CYR61
regulation of mRNA stability involved in response to stress	2/103	0.725235	0.865847	0.564887	0.691644	5.51157	-1.77065	PSMB10;ZFP36L1
mitochondrial protein processing	5/233	0.683778	0.849611	0.424634	0.599975	4.6669	-1.77399	IL6;NAT8;APOL1;CTSS;CYR61
regulation of 3'-UTR-mediated mRNA stabilization	2/103	0.725235	0.865847	0.564887	0.691644	5.52349	-1.77448	PSMB10;ZFP36L1
regulation of mitochondrial mRNA stability	2/103	0.725235	0.865847	0.564887	0.691644	5.52357	-1.7745	PSMB10;ZFP36L1
regulation of mRNA stability	2/103	0.725235	0.865847	0.564887	0.691644	5.52465	-1.77485	PSMB10;ZFP36L1
ER overload response	3/65	0.215735	0.592134	0.12286	0.396754	1.15816	-1.77627	CXCL8;DDIT3;HERPUD1
activation of GTPase activity	4/182	0.659677	0.836588	0.428968	0.599975	4.30491	-1.79086	RGS16;CCL5;CCL2;RASGRP2
rhodopsin metabolic process	4/188	0.684361	0.849611	0.452907	0.617869	4.72216	-1.79097	IL6;NAT8;APOL1;CYR61
ferredoxin metabolic process	4/188	0.684361	0.849611	0.452907	0.617869	4.72583	-1.79236	IL6;NAT8;APOL1;CYR61
regulation of mRNA stability, ncRNA-mediated	2/103	0.725235	0.865847	0.564887	0.691644	5.57937	-1.79243	PSMB10;ZFP36L1
cellular protein metabolic process	4/188	0.684361	0.849611	0.452907	0.617869	4.73153	-1.79453	IL6;NAT8;APOL1;CYR61
prosthetic group metabolic process	4/188	0.684361	0.849611	0.452907	0.617869	4.73392	-1.79543	IL6;NAT8;APOL1;CYR61
proteolysis involved in cellular protein catabolic process	6/198	0.362716	0.67623	0.161035	0.422603	1.77297	-1.79804	MMP25;FAP;CASP1;KCTD11;LAP3;CTSS
cellular response to glucose starvation	3/65	0.215735	0.592134	0.12286	0.396754	1.17345	-1.79973	HSPA5;SESN2;PMAIP1
ripoptosome assembly	2/104	0.73015	0.867781	0.57005	0.695727	5.72431	-1.80032	CD74;TRAF1
positive regulation of protein phosphorylation	5/151	0.31615	0.647988	0.149314	0.409322	1.56415	-1.80118	CD74;CCL5;SESN2;IFNA2;CYR61
negative regulation of autophagy of mitochondrion	1/59	0.771162	0.893363	0.663316	0.758642	6.93243	-1.80144	PTPN22
chemoattraction of axon	3/142	0.683652	0.849611	0.484081	0.634962	4.73875	-1.80218	RET;SPTA1;CDK5R1
eukaryotic translation initiation factor 2B complex assembly	2/103	0.725235	0.865847	0.564887	0.691644	5.61163	-1.80279	CD74;TRAF1
exon-exon junction complex assembly	2/103	0.725235	0.865847	0.564887	0.691644	5.61666	-1.80441	CD74;TRAF1
FHA domain-mediated complex assembly	2/103	0.725235	0.865847	0.564887	0.691644	5.61784	-1.80479	CD74;TRAF1
apoptosome assembly	2/103	0.725235	0.865847	0.564887	0.691644	5.62079	-1.80573	CD74;TRAF1
eukaryotic translation initiation factor 2 complex assembly	2/104	0.73015	0.867781	0.57005	0.695727	5.74395	-1.8065	CD74;TRAF1
heterotrimeric G-protein complex assembly	2/103	0.725235	0.865847	0.564887	0.691644	5.62333	-1.80655	CD74;TRAF1
protein complex oligomerization	2/104	0.73015	0.867781	0.57005	0.695727	5.74918	-1.80814	CD74;TRAF1
positive regulation of cytokine production involved in inflammatory response	3/64	0.209304	0.592134	0.118926	0.396754	1.15623	-1.80831	PTGER4;GBP5;TLR3
ankyrin repeat-mediated complex assembly	2/103	0.725235	0.865847	0.564887	0.691644	5.62912	-1.80841	CD74;TRAF1
pyroptosome complex assembly	2/103	0.725235	0.865847	0.564887	0.691644	5.63081	-1.80896	CD74;TRAF1
mesenchymal to epithelial transition	1/59	0.771162	0.893363	0.663316	0.758642	6.96356	-1.80953	GATA3
SH2 domain-mediated complex assembly	2/104	0.73015	0.867781	0.57005	0.695727	5.75418	-1.80972	CD74;TRAF1
protein complex assembly involved in synapse maturation	2/103	0.725235	0.865847	0.564887	0.691644	5.63979	-1.81184	CD74;TRAF1
ciliary necklace assembly	2/103	0.725235	0.865847	0.564887	0.691644	5.64269	-1.81277	CD74;TRAF1
ESCRT complex assembly	2/103	0.725235	0.865847	0.564887	0.691644	5.64414	-1.81324	CD74;TRAF1
LRR domain-mediated complex assembly	2/103	0.725235	0.865847	0.564887	0.691644	5.64428	-1.81328	CD74;TRAF1
negative regulation of peptidyl-serine phosphorylation	1/61	0.782338	0.903852	0.675341	0.770793	7.39254	-1.81464	WARS
DNA recombinase mediator complex assembly	2/103	0.725235	0.865847	0.564887	0.691644	5.65494	-1.81671	CD74;TRAF1
starch utilization system complex assembly	2/103	0.725235	0.865847	0.564887	0.691644	5.65849	-1.81785	CD74;TRAF1
Y-shaped link assembly	2/103	0.725235	0.865847	0.564887	0.691644	5.66028	-1.81842	CD74;TRAF1
RIP homotypic interaction motif-mediated complex assembly	2/103	0.725235	0.865847	0.564887	0.691644	5.66197	-1.81896	CD74;TRAF1
Rel homology domain-mediated complex assembly	2/103	0.725235	0.865847	0.564887	0.691644	5.66299	-1.81929	CD74;TRAF1
TIR domain-mediated complex assembly	2/103	0.725235	0.865847	0.564887	0.691644	5.665	-1.81994	CD74;TRAF1
NLRP1 inflammasome complex assembly	2/103	0.725235	0.865847	0.564887	0.691644	5.66793	-1.82088	CD74;TRAF1
zf-TRAF domain-mediated complex assembly	2/103	0.725235	0.865847	0.564887	0.691644	5.66818	-1.82096	CD74;TRAF1
TORC1 complex assembly	2/103	0.725235	0.865847	0.564887	0.691644	5.67223	-1.82226	CD74;TRAF1
FACT complex assembly	2/103	0.725235	0.865847	0.564887	0.691644	5.67965	-1.82465	CD74;TRAF1
ciliary transition fiber assembly	2/103	0.725235	0.865847	0.564887	0.691644	5.68136	-1.82519	CD74;TRAF1
RING-like zinc finger domain-mediated complex assembly	2/103	0.725235	0.865847	0.564887	0.691644	5.68208	-1.82543	CD74;TRAF1
Wnt signalosome assembly	2/104	0.73015	0.867781	0.57005	0.695727	5.80715	-1.82638	CD74;TRAF1
origin recognition complex assembly	2/103	0.725235	0.865847	0.564887	0.691644	5.68618	-1.82674	CD74;TRAF1
C3HC4-type RING finger domain-mediated complex assembly	2/103	0.725235	0.865847	0.564887	0.691644	5.6871	-1.82704	CD74;TRAF1
Wnt-Frizzled-LRP5/6 complex assembly	2/103	0.725235	0.865847	0.564887	0.691644	5.69161	-1.82849	CD74;TRAF1
mitotic checkpoint complex assembly	2/103	0.725235	0.865847	0.564887	0.691644	5.69341	-1.82906	CD74;TRAF1
negative regulation of canonical Wnt signaling pathway	4/179	0.646858	0.829736	0.416897	0.595797	4.19898	-1.82919	FRZB;DDIT3;DACT3;PSMB10
ATG1/ULK1 kinase complex assembly	2/103	0.725235	0.865847	0.564887	0.691644	5.69478	-1.8295	CD74;TRAF1
protein complex assembly	2/103	0.725235	0.865847	0.564887	0.691644	5.69712	-1.83026	CD74;TRAF1
phospholipid biosynthetic process	1/62	0.787719	0.908955	0.681193	0.776465	7.67552	-1.83148	RARRES3
lateral cortical node assembly	2/103	0.725235	0.865847	0.564887	0.691644	5.70299	-1.83214	CD74;TRAF1
VCP-NPL4-UFD1 AAA ATPase complex assembly	2/103	0.725235	0.865847	0.564887	0.691644	5.7077	-1.83365	CD74;TRAF1
TCR signalosome assembly	2/103	0.725235	0.865847	0.564887	0.691644	5.70988	-1.83436	CD74;TRAF1
gamma-tubulin complex assembly	2/103	0.725235	0.865847	0.564887	0.691644	5.71358	-1.83554	CD74;TRAF1
RNA catabolic process	1/60	0.77682	0.89779	0.669383	0.764389	7.27227	-1.83659	ISG20
protein phosphorylation involved in cellular protein catabolic process	7/310	0.645334	0.828021	0.342486	0.540244	4.19796	-1.83865	RET;MEX3B;LCK;GMFG;CCL2;MAP3K8;JAK2
protein phosphorylation involved in DNA double-strand break processing	7/312	0.65194	0.833824	0.348321	0.54265	4.30711	-1.8426	RET;MEX3B;LCK;GMFG;CCL2;MAP3K8;JAK2
vitamin A metabolic process	1/60	0.77682	0.89779	0.669383	0.764389	7.31037	-1.84621	LRP2
protein lipidation involved in autophagosome assembly	2/100	0.710032	0.865847	0.54913	0.686692	5.39348	-1.84697	NTM;LYPD3
cation transport	2/100	0.710032	0.865847	0.54913	0.686692	5.40977	-1.85255	SLC15A3;SLC8A1
regulation of cellular response to oxidative stress by transcription from RNA polymerase II promoter	7/260	0.460307	0.746998	0.204549	0.438643	2.38887	-1.85343	ETV7;EGR1;EGR2;NFE2L3;GATA3;PAX5;KLF4
Notch receptor processing, ligand-dependent	1/59	0.771162	0.893363	0.663316	0.758642	7.14679	-1.85714	MDK
positive regulation of B cell activation	1/60	0.77682	0.89779	0.669383	0.764389	7.36137	-1.85909	IL6
pri-miRNA transcription from RNA polymerase II promoter	7/260	0.460307	0.746998	0.204549	0.438643	2.39959	-1.86175	ETV7;EGR1;EGR2;NFE2L3;GATA3;PAX5;KLF4
negative regulation of ceramide biosynthetic process by transcription from RNA polymerase II promoter	7/261	0.464285	0.746998	0.207083	0.438643	2.42822	-1.86307	ETV7;EGR1;EGR2;NFE2L3;GATA3;PAX5;KLF4
positive regulation of sulfate assimilation by transcription from RNA polymerase II promoter	7/258	0.452332	0.738943	0.199517	0.434893	2.34918	-1.8637	ETV7;EGR1;EGR2;NFE2L3;GATA3;PAX5;KLF4
regulation of fungal-type cell wall biogenesis by transcription from RNA polymerase II promoter	7/258	0.452332	0.738943	0.199517	0.434893	2.34986	-1.86424	ETV7;EGR1;EGR2;NFE2L3;GATA3;PAX5;KLF4
snoRNA transcription from an RNA polymerase II promoter	7/258	0.452332	0.738943	0.199517	0.434893	2.35115	-1.86526	ETV7;EGR1;EGR2;NFE2L3;GATA3;PAX5;KLF4
positive regulation of arginine biosynthetic process by transcription from RNA polymerase II promoter	7/258	0.452332	0.738943	0.199517	0.434893	2.35308	-1.86679	ETV7;EGR1;EGR2;NFE2L3;GATA3;PAX5;KLF4
negative regulation of protein tyrosine kinase activity	2/97	0.694133	0.857872	0.532979	0.672592	5.11383	-1.86701	CEACAM1;WARS
response to manganese-induced endoplasmic reticulum stress	3/63	0.202916	0.580767	0.11504	0.396754	1.17149	-1.86848	CXCL8;DDIT3;HERPUD1
axon extension involved in axon guidance	3/139	0.669654	0.844697	0.470304	0.625948	4.65979	-1.86855	RET;SPTA1;CDK5R1
positive regulation of osteoblast proliferation	9/335	0.4441	0.738943	0.166541	0.424405	2.30222	-1.86872	DPP4;IL6;IL7;SPDYA;HCLS1;PGF;CYR61;HBEGF;TNFSF13B
regulation of conjugation with cellular fusion by transcription from RNA polymerase II promoter	7/258	0.452332	0.738943	0.199517	0.434893	2.35562	-1.86881	ETV7;EGR1;EGR2;NFE2L3;GATA3;PAX5;KLF4
canonical Wnt signaling pathway involved in positive regulation of wound healing	3/65	0.215735	0.592134	0.12286	0.396754	1.21912	-1.86977	NR4A2;FZD4;HBEGF
positive regulation of endothelial cell chemotaxis	1/58	0.765361	0.890628	0.657138	0.754123	7.00062	-1.87202	GATA3
regulation of phenotypic switching by transcription from RNA polymerase II promoter	7/259	0.456322	0.74353	0.202027	0.438206	2.38687	-1.87263	ETV7;EGR1;EGR2;NFE2L3;GATA3;PAX5;KLF4
regulation of cAMP-mediated signaling by transcription from RNA polymerase II promoter	7/262	0.468257	0.752666	0.209629	0.438643	2.46856	-1.87299	ETV7;EGR1;EGR2;NFE2L3;GATA3;PAX5;KLF4
regulation of meiotic nuclear division by transcription from RNA polymerase II promoter	7/258	0.452332	0.738943	0.199517	0.434893	2.3617	-1.87363	ETV7;EGR1;EGR2;NFE2L3;GATA3;PAX5;KLF4
canonical Wnt signaling pathway	2/97	0.694133	0.857872	0.532979	0.672592	5.13272	-1.87391	NR4A2;FZD4
negative regulation of cellular hyperosmotic salinity response by transcription from RNA polymerase II promoter	7/258	0.452332	0.738943	0.199517	0.434893	2.36244	-1.87421	ETV7;EGR1;EGR2;NFE2L3;GATA3;PAX5;KLF4
negative regulation of arginine catabolic process by transcription from RNA polymerase II promoter	7/259	0.456322	0.74353	0.202027	0.438206	2.38906	-1.87435	ETV7;EGR1;EGR2;NFE2L3;GATA3;PAX5;KLF4
spermatogenesis	3/138	0.664888	0.841496	0.465675	0.625948	4.59478	-1.87529	PIWIL4;CATSPERD;NME5
negative regulation of filamentous growth of a population of unicellular organisms in response to starvation by transcription from RNA polymerase II promoter	7/258	0.452332	0.738943	0.199517	0.434893	2.36479	-1.87608	ETV7;EGR1;EGR2;NFE2L3;GATA3;PAX5;KLF4
positive regulation of phospholipid biosynthetic process by transcription from RNA polymerase II promoter	7/259	0.456322	0.74353	0.202027	0.438206	2.39244	-1.877	ETV7;EGR1;EGR2;NFE2L3;GATA3;PAX5;KLF4
negative regulation of invasive growth in response to glucose limitation by transcription from RNA polymerase II promoter	7/258	0.452332	0.738943	0.199517	0.434893	2.36616	-1.87717	ETV7;EGR1;EGR2;NFE2L3;GATA3;PAX5;KLF4
protein N-linked glycosylation	1/60	0.77682	0.89779	0.669383	0.764389	7.43833	-1.87853	OAS2
positive regulation of pyrimidine-containing compound salvage by transcription from RNA polymerase II promoter	7/258	0.452332	0.738943	0.199517	0.434893	2.36824	-1.87881	ETV7;EGR1;EGR2;NFE2L3;GATA3;PAX5;KLF4
keratinocyte development	1/59	0.771162	0.893363	0.663316	0.758642	7.23919	-1.88115	TXNIP
negative regulation of phosphatidylserine biosynthetic process by transcription from RNA polymerase II promoter	7/258	0.452332	0.738943	0.199517	0.434893	2.37274	-1.88239	ETV7;EGR1;EGR2;NFE2L3;GATA3;PAX5;KLF4
positive regulation of cellular alcohol catabolic process by transcription from RNA polymerase II promoter	7/258	0.452332	0.738943	0.199517	0.434893	2.3738	-1.88323	ETV7;EGR1;EGR2;NFE2L3;GATA3;PAX5;KLF4
positive regulation of stem cell proliferation	9/334	0.440599	0.738696	0.16458	0.422603	2.29972	-1.88489	DPP4;IL6;IL7;SPDYA;HCLS1;PGF;HBEGF;ZFP36L1;TNFSF13B
negative regulation of cellular response to alkaline pH by transcription from RNA polymerase II promoter	7/258	0.452332	0.738943	0.199517	0.434893	2.37772	-1.88634	ETV7;EGR1;EGR2;NFE2L3;GATA3;PAX5;KLF4
positive regulation of ethanol catabolic process by transcription from RNA polymerase II promoter	7/258	0.452332	0.738943	0.199517	0.434893	2.37827	-1.88677	ETV7;EGR1;EGR2;NFE2L3;GATA3;PAX5;KLF4
regulation of fatty acid biosynthetic process by transcription from RNA polymerase II promoter	7/266	0.484071	0.762217	0.219929	0.448461	2.60434	-1.88951	ETV7;EGR1;EGR2;NFE2L3;GATA3;PAX5;KLF4
positive regulation of mating type switching by transcription from RNA polymerase II promoter	7/258	0.452332	0.738943	0.199517	0.434893	2.38193	-1.88968	ETV7;EGR1;EGR2;NFE2L3;GATA3;PAX5;KLF4
limb granular cell differentiation	1/59	0.771162	0.893363	0.663316	0.758642	7.27542	-1.89057	TXNIP
positive regulation of flocculation via cell wall protein-carbohydrate interaction by transcription from RNA polymerase II promoter	7/258	0.452332	0.738943	0.199517	0.434893	2.38316	-1.89066	ETV7;EGR1;EGR2;NFE2L3;GATA3;PAX5;KLF4
negative regulation of phosphatidylcholine biosynthetic process by transcription from RNA polymerase II promoter	7/258	0.452332	0.738943	0.199517	0.434893	2.38506	-1.89216	ETV7;EGR1;EGR2;NFE2L3;GATA3;PAX5;KLF4
limb spinous cell differentiation	1/59	0.771162	0.893363	0.663316	0.758642	7.28979	-1.8943	TXNIP
neutrophil degranulation	11/487	0.658462	0.835884	0.282667	0.488232	4.53487	-1.89489	BST2;MMP25;CEACAM1;IL6;CRISPLD2;GMFG;SLCO4C1;HSPA6;PTX3;TNFRSF1B;CTSS
negative regulation of G1/S transition of mitotic cell cycle by transcription from RNA polymerase II promoter	7/276	0.522976	0.776152	0.246435	0.468087	2.92363	-1.89515	ETV7;EGR1;EGR2;NFE2L3;GATA3;PAX5;KLF4
telomeric repeat-containing RNA transcription from RNA pol II promoter	7/258	0.452332	0.738943	0.199517	0.434893	2.39113	-1.89698	ETV7;EGR1;EGR2;NFE2L3;GATA3;PAX5;KLF4
retinoid metabolic process	1/59	0.771162	0.893363	0.663316	0.758642	7.30036	-1.89705	LRP2
negative regulation of mating type switching by transcription from RNA polymerase II promoter	7/258	0.452332	0.738943	0.199517	0.434893	2.39137	-1.89717	ETV7;EGR1;EGR2;NFE2L3;GATA3;PAX5;KLF4
transcription from RNA polymerase II promoter	8/314	0.512363	0.772231	0.222435	0.448461	2.83714	-1.89726	NR4A2;ETV7;EGR1;EGR2;NFE2L3;GATA3;PAX5;KLF4
pathway-restricted SMAD protein phosphorylation	7/308	0.638655	0.822904	0.336663	0.537771	4.23457	-1.89874	RET;MEX3B;LCK;GMFG;CCL2;MAP3K8;JAK2
negative regulation of cellular amino acid biosynthetic process by transcription from RNA polymerase II promoter	7/258	0.452332	0.738943	0.199517	0.434893	2.39359	-1.89893	ETV7;EGR1;EGR2;NFE2L3;GATA3;PAX5;KLF4
positive regulation of protein targeting to vacuole involved in autophagy	1/58	0.765361	0.890628	0.657138	0.754123	7.1058	-1.90014	TRIM22
regulation of carbohydrate metabolic process by transcription from RNA polymerase II promoter	7/258	0.452332	0.738943	0.199517	0.434893	2.39661	-1.90133	ETV7;EGR1;EGR2;NFE2L3;GATA3;PAX5;KLF4
negative regulation of pseudohyphal growth by transcription from RNA polymerase II promoter	7/258	0.452332	0.738943	0.199517	0.434893	2.39682	-1.90149	ETV7;EGR1;EGR2;NFE2L3;GATA3;PAX5;KLF4
positive regulation of pseudohyphal growth by transcription from RNA polymerase II promoter	7/258	0.452332	0.738943	0.199517	0.434893	2.3981	-1.9025	ETV7;EGR1;EGR2;NFE2L3;GATA3;PAX5;KLF4
snRNA transcription from RNA polymerase II promoter	7/286	0.560745	0.791578	0.273878	0.481918	3.28903	-1.90267	ETV7;EGR1;EGR2;NFE2L3;GATA3;PAX5;KLF4
negative regulation of chaperone-mediated autophagy	1/58	0.765361	0.890628	0.657138	0.754123	7.1153	-1.90268	PTPN22
defense response to Gram-positive bacterium	5/168	0.399158	0.714394	0.200002	0.43553	2.07186	-1.90279	IL6;HAMP;HIST2H2BE;TLR3;HLA-E
protein processing	6/218	0.450457	0.738943	0.215062	0.447724	2.38804	-1.90444	MMP25;FAP;CASP1;KCTD11;LAP3;CTSS
positive regulation of GTPase activity	5/160	0.360011	0.675685	0.175434	0.430621	1.8643	-1.90461	RGS16;CCL5;CCL2;PLXNC1;RASGRP2
regulation of transport by transcription from RNA polymerase II promoter	7/258	0.452332	0.738943	0.199517	0.434893	2.40438	-1.90749	ETV7;EGR1;EGR2;NFE2L3;GATA3;PAX5;KLF4
negative regulation of neuron projection development	1/57	0.759414	0.88652	0.650847	0.750426	6.93217	-1.90779	ID2
positive regulation of filamentous growth of a population of unicellular organisms in response to starvation by transcription from RNA polymerase II promoter	7/258	0.452332	0.738943	0.199517	0.434893	2.40547	-1.90835	ETV7;EGR1;EGR2;NFE2L3;GATA3;PAX5;KLF4
promoter clearance from RNA polymerase II promoter	7/258	0.452332	0.738943	0.199517	0.434893	2.40607	-1.90883	ETV7;EGR1;EGR2;NFE2L3;GATA3;PAX5;KLF4
regulation of thiamine biosynthetic process by transcription from RNA polymerase II promoter	7/258	0.452332	0.738943	0.199517	0.434893	2.40629	-1.90901	ETV7;EGR1;EGR2;NFE2L3;GATA3;PAX5;KLF4
positive regulation of peroxisome organization by transcription from RNA polymerase II promoter	7/258	0.452332	0.738943	0.199517	0.434893	2.40731	-1.90981	ETV7;EGR1;EGR2;NFE2L3;GATA3;PAX5;KLF4
negative regulation of translational termination	1/58	0.765361	0.890628	0.657138	0.754123	7.14584	-1.91085	BTG2
transcription elongation from RNA polymerase II promoter	7/270	0.499751	0.772231	0.230408	0.455438	2.7553	-1.9112	ETV7;EGR1;EGR2;NFE2L3;GATA3;PAX5;KLF4
intrinsic apoptotic signaling pathway in response to DNA damage by p53 class mediator	1/59	0.771162	0.893363	0.663316	0.758642	7.36765	-1.91453	PMAIP1
positive regulation of blood vessel endothelial cell migration	1/57	0.759414	0.88652	0.650847	0.750426	6.95671	-1.91454	GATA3
peptidyl-threonine autophosphorylation	4/181	0.655439	0.835884	0.424951	0.599975	4.53412	-1.91544	MEX3B;DCLK3;JAK2;CDK5R1
regulation of pyrimidine nucleotide biosynthetic process by transcription from RNA polymerase II promoter	7/258	0.452332	0.738943	0.199517	0.434893	2.41596	-1.91668	ETV7;EGR1;EGR2;NFE2L3;GATA3;PAX5;KLF4
negative regulation of transcription from RNA polymerase II promoter	22/991	0.724542	0.865847	0.203158	0.438643	5.94937	-1.91698	CITED2;FST;IFNA2;GATA3;FOS;PRDM1;KLF4;ETV7;NR4A2;IFNL1;RIPPLY2;IFI27;SIX4;DDIT3;PRDM16;NFE2L3;SNAI1;CD38;FOSB;MXD1;HAMP;CDK5R1
male germline ring canal formation	3/137	0.660073	0.836588	0.461028	0.621625	4.61509	-1.91713	PIWIL4;CATSPERD;NME5
positive regulation of purine nucleotide biosynthetic process by transcription from RNA polymerase II promoter	7/258	0.452332	0.738943	0.199517	0.434893	2.41731	-1.91774	ETV7;EGR1;EGR2;NFE2L3;GATA3;PAX5;KLF4
male germ-line cyst encapsulation	3/137	0.660073	0.836588	0.461028	0.621625	4.61709	-1.91796	PIWIL4;CATSPERD;NME5
male germ-line stem cell asymmetric division	3/137	0.660073	0.836588	0.461028	0.621625	4.61748	-1.91812	PIWIL4;CATSPERD;NME5
testicular fusome organization	3/137	0.660073	0.836588	0.461028	0.621625	4.62176	-1.9199	PIWIL4;CATSPERD;NME5
positive regulation of transcription from RNA polymerase II promoter involved in neuron differentiation	20/770	0.437497	0.733774	0.0756552	0.340458	2.3241	-1.92131	EGR1;EGR2;FZD4;CITED2;IFNB1;GATA3;FOS;KLF4;CYR61;DDN;NR4A2;CXCL10;IL6;DDIT3;HCLS1;ZNF304;IER5;TLR3;CCDC62;CDK5R1
phospholipase C-activating adrenergic receptor signaling pathway	1/57	0.759414	0.88652	0.650847	0.750426	6.98634	-1.9227	C5AR2
common-partner SMAD protein phosphorylation	7/303	0.621649	0.811314	0.322172	0.52553	4.04941	-1.92501	RET;MEX3B;LCK;GMFG;CCL2;MAP3K8;JAK2
histone phosphorylation	7/303	0.621649	0.811314	0.322172	0.52553	4.05187	-1.92618	RET;MEX3B;LCK;GMFG;CCL2;MAP3K8;JAK2
positive regulation of DNA repair by transcription from RNA polymerase II promoter	7/282	0.545791	0.788584	0.262799	0.473872	3.18802	-1.9304	ETV7;EGR1;EGR2;NFE2L3;GATA3;PAX5;KLF4
regulation of RNA splicing	2/100	0.710032	0.865847	0.54913	0.686692	5.63788	-1.93066	FAM46A;ZFP36L1
negative regulation of transcription, DNA-templated	20/895	0.70642	0.86264	0.209135	0.438643	5.55789	-1.93162	CCR1;CITED2;IFNA2;PTPN22;GATA3;KLF4;IFNL1;MAFB;ZFP30;SIX4;ID2;DDIT3;PRDM16;ZNF286B;CD38;HCLS1;LGALS9;ZFP37;TRIM22;CDK5R1
phospholipid metabolic process	1/59	0.771162	0.893363	0.663316	0.758642	7.44165	-1.93376	RARRES3
presynapse assembly	1/57	0.759414	0.88652	0.650847	0.750426	7.03296	-1.93553	GPM6A
store-operated calcium entry	3/64	0.209304	0.592134	0.118926	0.396754	1.23758	-1.93554	CCR1;CACNG6;CCL5
transcription initiation from RNA polymerase II promoter	9/355	0.513239	0.772231	0.207981	0.438643	2.90311	-1.93642	NR4A2;ETV7;EGR1;EGR2;NFE2L3;GATA3;PAX5;KLF4;CTGF
positive regulation of fatty acid beta-oxidation by transcription from RNA polymerase II promoter	7/265	0.480129	0.756551	0.217337	0.448461	2.63986	-1.93687	ETV7;EGR1;EGR2;NFE2L3;GATA3;PAX5;KLF4
heart morphogenesis	2/96	0.688676	0.853765	0.527509	0.669039	5.19457	-1.93749	CITED2;SHOX2
negative regulation of peptidyl-tyrosine phosphorylation	1/59	0.771162	0.893363	0.663316	0.758642	7.45657	-1.93764	WARS
RNA-directed DNA methylation	1/58	0.765361	0.890628	0.657138	0.754123	7.25064	-1.93887	FOS
phospholipase C-activating angiotensin-activated signaling pathway	1/57	0.759414	0.88652	0.650847	0.750426	7.04925	-1.94001	C5AR2
phospholipase C-activating tachykinin receptor signaling pathway	1/57	0.759414	0.88652	0.650847	0.750426	7.0496	-1.94011	C5AR2
negative regulation of cell-cell adhesion by transcription from RNA polymerase II promoter	7/268	0.491929	0.765551	0.225147	0.450601	2.7407	-1.94431	ETV7;EGR1;EGR2;NFE2L3;GATA3;PAX5;KLF4
peptidyl-serine phosphorylation	9/352	0.503011	0.772231	0.201508	0.437728	2.83019	-1.94475	RET;MEX3B;LCK;GMFG;DCLK3;CCL2;MAP3K8;JAK2;CDK5R1
peptidyl-tyrosine dephosphorylation	2/97	0.694133	0.857872	0.532979	0.672592	5.34444	-1.95121	PTPN22;DUSP6
actin phosphorylation	7/299	0.607734	0.808505	0.310659	0.515929	3.92326	-1.95385	RET;MEX3B;LCK;GMFG;CCL2;MAP3K8;JAK2
calcium ion transmembrane import into cytosol	1/58	0.765361	0.890628	0.657138	0.754123	7.31905	-1.95717	SLC8A1
positive regulation of blood vessel endothelial cell proliferation involved in sprouting angiogenesis	1/57	0.759414	0.88652	0.650847	0.750426	7.11643	-1.9585	PGF
inhibitory G-protein coupled receptor phosphorylation	7/299	0.607734	0.808505	0.310659	0.515929	3.93905	-1.96172	RET;MEX3B;LCK;GMFG;CCL2;MAP3K8;JAK2
regulation of Fc receptor mediated stimulatory signaling pathway	5/206	0.576347	0.795581	0.328582	0.528205	3.58411	-1.97501	IFITM1;COL2A1;HLA-B;HLA-F;HLA-E
fibroblast growth factor receptor signaling pathway	5/166	0.389381	0.706165	0.19375	0.434893	2.09396	-1.97502	CXCL8;LCK;CCL5;CCL2;ZFP36L1
positive regulation of guanyl-nucleotide exchange factor activity	4/114	0.309628	0.644527	0.162287	0.422603	1.68747	-1.97836	RGS16;CCL5;CCL2;RASGRP2
peptidyl-aspartic acid phosphorylation	7/298	0.604214	0.805801	0.307793	0.511555	3.92879	-1.97943	RET;MEX3B;LCK;GMFG;CCL2;MAP3K8;JAK2
regulation of adaptive immune response	5/191	0.509144	0.772231	0.276101	0.481918	2.93372	-1.98033	IFITM1;COL2A1;HLA-B;HLA-F;HLA-E
peptidyl-arginine phosphorylation	7/298	0.604214	0.805801	0.307793	0.511555	3.93095	-1.98052	RET;MEX3B;LCK;GMFG;CCL2;MAP3K8;JAK2
peptidyl-cysteine phosphorylation	7/298	0.604214	0.805801	0.307793	0.511555	3.93338	-1.98174	RET;MEX3B;LCK;GMFG;CCL2;MAP3K8;JAK2
peptidyl-histidine phosphorylation	7/298	0.604214	0.805801	0.307793	0.511555	3.93653	-1.98333	RET;MEX3B;LCK;GMFG;CCL2;MAP3K8;JAK2
regulation of translational initiation by eIF2 alpha phosphorylation	7/298	0.604214	0.805801	0.307793	0.511555	3.93853	-1.98434	RET;MEX3B;LCK;GMFG;CCL2;MAP3K8;JAK2
protein phosphorylation involved in protein localization to spindle microtubule	7/298	0.604214	0.805801	0.307793	0.511555	3.94212	-1.98615	RET;MEX3B;LCK;GMFG;CCL2;MAP3K8;JAK2
I-kappaB phosphorylation	9/346	0.482381	0.759828	0.188826	0.434893	2.72552	-1.98696	RET;MEX3B;LCK;GMFG;CCL2;MAP3K8;JAK2;TLR3;BIRC3
mitotic G2/M transition checkpoint	1/57	0.759414	0.88652	0.650847	0.750426	7.24362	-1.9935	PSMB10
regulation of antigen receptor-mediated signaling pathway	5/204	0.567662	0.792029	0.321508	0.524835	3.52368	-1.99521	IFITM1;COL2A1;HLA-B;HLA-F;HLA-E
intracellular defense response	1/58	0.765361	0.890628	0.657138	0.754123	7.46906	-1.99728	CD5L
regulation of memory T cell differentiation	5/191	0.509144	0.772231	0.276101	0.481918	2.96197	-1.99941	IFITM1;COL2A1;HLA-B;HLA-F;HLA-E
motor neuron axon guidance	3/133	0.640316	0.822904	0.442275	0.608837	4.5044	-2.00803	RET;SPTA1;CDK5R1
regulation of mast cell activation involved in immune response	5/190	0.504508	0.772231	0.272662	0.481918	2.94038	-2.01172	IFITM1;COL2A1;HLA-B;HLA-F;HLA-E
brain development	5/174	0.428373	0.733774	0.219154	0.448461	2.3731	-2.01182	EGR2;DLX2;TBR1;TAGLN3;CDK5R1
embryonic heart tube development	2/95	0.683139	0.849611	0.521996	0.665306	5.28469	-2.01377	CITED2;SHOX2
regulation of neutrophil degranulation	5/189	0.499856	0.772231	0.269232	0.478938	2.90745	-2.01613	IFITM1;COL2A1;HLA-B;HLA-F;HLA-E
positive regulation of neuron differentiation	1/56	0.753316	0.882915	0.644441	0.749322	7.12834	-2.01925	CDK5R1
regulation of humoral immune response	5/189	0.499856	0.772231	0.269232	0.478938	2.91702	-2.02277	IFITM1;COL2A1;HLA-B;HLA-F;HLA-E
regulation of T-helper cell differentiation	5/189	0.499856	0.772231	0.269232	0.478938	2.91936	-2.02439	IFITM1;COL2A1;HLA-B;HLA-F;HLA-E
negative regulation of protein kinase activity by protein phosphorylation	9/374	0.576266	0.795581	0.250819	0.468199	3.67597	-2.02614	RET;MEX3B;CEACAM1;WARS;LCK;GMFG;CCL2;MAP3K8;JAK2
oxidative phosphorylation	1/58	0.765361	0.890628	0.657138	0.754123	7.58446	-2.02814	MYH3
positive regulation of MAPK cascade	5/194	0.522944	0.776152	0.286471	0.493255	3.12983	-2.02901	CD74;IL6;GDF15;KCTD11;CYR61
chemorepulsion of axon	3/134	0.64533	0.828021	0.446987	0.614555	4.63875	-2.03174	RET;SPTA1;CDK5R1
regulation of immune response	5/188	0.495186	0.767365	0.265812	0.473872	2.89228	-2.03276	IFITM1;COL2A1;HLA-B;HLA-F;HLA-E
regulation of eosinophil degranulation	5/188	0.495186	0.767365	0.265812	0.473872	2.89271	-2.03306	IFITM1;COL2A1;HLA-B;HLA-F;HLA-E
cellular defense response	1/57	0.759414	0.88652	0.650847	0.750426	7.38768	-2.03315	CD5L
protein homotetramerization	5/173	0.42352	0.730373	0.215922	0.448461	2.36711	-2.03371	GBP5;TRIM72;CCL5;SEPT4;GBP1
negative regulation of transcription by transcription factor localization	10/432	0.624637	0.812565	0.271223	0.481918	4.32451	-2.03504	IFNL1;SIX4;CITED2;DDIT3;PRDM16;IFNA2;CD38;GATA3;KLF4;CDK5R1
regulation of gamma-delta T cell activation involved in immune response	5/188	0.495186	0.767365	0.265812	0.473872	2.89646	-2.03569	IFITM1;COL2A1;HLA-B;HLA-F;HLA-E
regulation of immune response to tumor cell	5/188	0.495186	0.767365	0.265812	0.473872	2.89868	-2.03725	IFITM1;COL2A1;HLA-B;HLA-F;HLA-E
regulation of type 2 immune response	5/188	0.495186	0.767365	0.265812	0.473872	2.90126	-2.03907	IFITM1;COL2A1;HLA-B;HLA-F;HLA-E
regulation of CD4-positive, CD25-positive, alpha-beta regulatory T cell differentiation involved in immune response	5/188	0.495186	0.767365	0.265812	0.473872	2.90295	-2.04026	IFITM1;COL2A1;HLA-B;HLA-F;HLA-E
JUN phosphorylation	8/328	0.561967	0.791578	0.256906	0.47327	3.5408	-2.0406	RET;PTGER4;MEX3B;LCK;GMFG;CCL2;MAP3K8;JAK2
regulation of basophil degranulation	5/188	0.495186	0.767365	0.265812	0.473872	2.90472	-2.0415	IFITM1;COL2A1;HLA-B;HLA-F;HLA-E
positive regulation of growth plate cartilage chondrocyte proliferation	8/337	0.592677	0.798307	0.279898	0.48383	3.91349	-2.04717	DPP4;IL6;IL7;SPDYA;HCLS1;PGF;HBEGF;TNFSF13B
positive regulation of peptidyl-tyrosine phosphorylation	5/169	0.404041	0.720132	0.203153	0.438643	2.2621	-2.05	CD74;IL6;HCLS1;JAK2;CYR61
negative regulation of transcription involved in G1/S transition of mitotic cell cycle	10/430	0.618829	0.811314	0.266736	0.475073	4.27227	-2.05038	IFNL1;SIX4;CITED2;DDIT3;PRDM16;IFNA2;CD38;GATA3;KLF4;CDK5R1
negative regulation of pathway-restricted SMAD protein phosphorylation	1/57	0.759414	0.88652	0.650847	0.750426	7.45251	-2.05099	WARS
positive regulation of fibroblast proliferation	9/345	0.478923	0.754921	0.186747	0.434893	2.79205	-2.05555	DPP4;CD74;IL6;IL7;SPDYA;HCLS1;PGF;HBEGF;TNFSF13B
negative regulation of immune response	5/194	0.522944	0.776152	0.286471	0.493255	3.17679	-2.05945	IFITM1;COL2A1;HLA-B;HLA-F;HLA-E
positive regulation of cardiac muscle cell proliferation	8/334	0.582555	0.795581	0.27217	0.481918	3.81556	-2.06167	DPP4;IL6;IL7;SPDYA;HCLS1;PGF;HBEGF;TNFSF13B
positive regulation of transcription of Notch receptor target	19/744	0.470459	0.753663	0.0925815	0.389161	2.73607	-2.06312	EGR1;EGR2;CITED2;IFNB1;GATA3;FOS;KLF4;CYR61;DDN;NR4A2;CXCL10;IL6;MDK;DDIT3;HCLS1;ZNF304;IER5;TLR3;CCDC62
negative regulation of transcription from RNA polymerase II promoter in response to endoplasmic reticulum stress	3/66	0.222208	0.592423	0.12684	0.396754	1.37179	-2.06336	CXCL8;DDIT3;HERPUD1
skin epidermis development	2/94	0.677522	0.848783	0.51644	0.658416	5.30208	-2.06417	KRT17;CTGF
positive regulation of transcription factor import into nucleus in response to oxidative stress	2/92	0.666045	0.841496	0.5052	0.650586	5.08208	-2.06535	SESN2;HCLS1
negative regulation of phosphatase activity	1/58	0.765361	0.890628	0.657138	0.754123	7.72379	-2.0654	PPP1R27
negative regulation of NF-kappaB transcription factor activity	4/115	0.315204	0.647244	0.165738	0.422603	1.79019	-2.06684	ID2;DDIT3;TNFAIP3;KLF4
positive regulation of cell proliferation by VEGF-activated platelet derived growth factor receptor signaling pathway	8/327	0.558494	0.791578	0.254388	0.469812	3.55689	-2.07193	DPP4;IL6;IL7;SPDYA;HCLS1;PGF;HBEGF;TNFSF13B
positive regulation of cell proliferation in bone marrow	8/327	0.558494	0.791578	0.254388	0.469812	3.55878	-2.07303	DPP4;IL6;IL7;SPDYA;HCLS1;PGF;HBEGF;TNFSF13B
negative regulation of DNA-templated transcription, initiation	10/424	0.601139	0.805801	0.253427	0.469811	4.07788	-2.07535	IFNL1;SIX4;CITED2;DDIT3;PRDM16;IFNA2;CD38;GATA3;KLF4;CDK5R1
positive regulation of chondrocyte proliferation	8/330	0.568879	0.792029	0.261964	0.473872	3.68034	-2.07603	DPP4;IL6;IL7;SPDYA;HCLS1;PGF;HBEGF;TNFSF13B
positive regulation of cell proliferation involved in compound eye morphogenesis	8/327	0.558494	0.791578	0.254388	0.469812	3.56393	-2.07603	DPP4;IL6;IL7;SPDYA;HCLS1;PGF;HBEGF;TNFSF13B
positive regulation of mammary stem cell proliferation	8/327	0.558494	0.791578	0.254388	0.469812	3.5657	-2.07706	DPP4;IL6;IL7;SPDYA;HCLS1;PGF;HBEGF;TNFSF13B
positive regulation of leukocyte proliferation	8/327	0.558494	0.791578	0.254388	0.469812	3.56754	-2.07813	DPP4;IL6;IL7;SPDYA;HCLS1;PGF;HBEGF;TNFSF13B
negative regulation of transcription involved in G2/M transition of mitotic cell cycle	10/413	0.567745	0.792029	0.229661	0.455288	3.67164	-2.07845	IFNL1;SIX4;CITED2;DDIT3;PRDM16;IFNA2;CD38;GATA3;KLF4;CDK5R1
negative regulation of transcription by transcription factor catabolism	10/413	0.567745	0.792029	0.229661	0.455288	3.67248	-2.07893	IFNL1;SIX4;CITED2;DDIT3;PRDM16;IFNA2;CD38;GATA3;KLF4;CDK5R1
carbon catabolite repression of transcription	10/413	0.567745	0.792029	0.229661	0.455288	3.67335	-2.07943	IFNL1;SIX4;CITED2;DDIT3;PRDM16;IFNA2;CD38;GATA3;KLF4;CDK5R1
positive regulation of skeletal muscle cell proliferation	8/327	0.558494	0.791578	0.254388	0.469812	3.57023	-2.0797	DPP4;IL6;IL7;SPDYA;HCLS1;PGF;HBEGF;TNFSF13B
positive regulation of trophectodermal cell proliferation	8/335	0.585942	0.798307	0.274739	0.481918	3.8932	-2.08105	DPP4;IL6;IL7;SPDYA;HCLS1;PGF;HBEGF;TNFSF13B
positive regulation of sebum secreting cell proliferation	8/327	0.558494	0.791578	0.254388	0.469812	3.57332	-2.0815	DPP4;IL6;IL7;SPDYA;HCLS1;PGF;HBEGF;TNFSF13B
positive regulation of glial cell proliferation	8/330	0.568879	0.792029	0.261964	0.473872	3.69112	-2.08212	DPP4;IL6;IL7;SPDYA;HCLS1;PGF;HBEGF;TNFSF13B
negative regulation of DNA-templated transcription, termination	10/414	0.570829	0.792029	0.231786	0.455438	3.71409	-2.08236	IFNL1;SIX4;CITED2;DDIT3;PRDM16;IFNA2;CD38;GATA3;KLF4;CDK5R1
positive regulation of germ cell proliferation	8/327	0.558494	0.791578	0.254388	0.469812	3.5765	-2.08335	DPP4;IL6;IL7;SPDYA;HCLS1;PGF;HBEGF;TNFSF13B
positive regulation of myoblast proliferation	8/330	0.568879	0.792029	0.261964	0.473872	3.69369	-2.08356	DPP4;IL6;IL7;SPDYA;HCLS1;PGF;HBEGF;TNFSF13B
positive regulation of synoviocyte proliferation	8/327	0.558494	0.791578	0.254388	0.469812	3.57893	-2.08477	DPP4;IL6;IL7;SPDYA;HCLS1;PGF;HBEGF;TNFSF13B
inactivation of MAPKK activity	2/90	0.654241	0.835884	0.493794	0.641247	4.91561	-2.08559	CEACAM1;WARS
antibacterial humoral response	4/156	0.538557	0.781308	0.323308	0.527188	3.37289	-2.08735	HAMP;HIST2H2BE;TLR3;HLA-E
positive regulation of cell proliferation involved in kidney development	8/330	0.568879	0.792029	0.261964	0.473872	3.70252	-2.08855	DPP4;IL6;IL7;SPDYA;HCLS1;PGF;HBEGF;TNFSF13B
endosomal vesicle fusion	1/57	0.759414	0.88652	0.650847	0.750426	7.59875	-2.09124	SAMD9L
negative regulation of transcription by competitive promoter binding	10/416	0.576969	0.795581	0.236056	0.455438	3.80563	-2.09297	IFNL1;SIX4;CITED2;DDIT3;PRDM16;IFNA2;CD38;GATA3;KLF4;CDK5R1
positive regulation of cell proliferation involved in heart morphogenesis	8/329	0.565429	0.792029	0.259431	0.473872	3.67203	-2.09369	DPP4;IL6;IL7;SPDYA;HCLS1;PGF;HBEGF;TNFSF13B
cellular iron ion homeostasis	1/56	0.753316	0.882915	0.644441	0.749322	7.39228	-2.09401	HAMP
negative regulation of mating-type specific transcription, DNA-templated	10/412	0.564652	0.792029	0.227545	0.452111	3.66778	-2.09631	IFNL1;SIX4;CITED2;DDIT3;PRDM16;IFNA2;CD38;GATA3;KLF4;CDK5R1
positive regulation of mesenchymal cell proliferation	8/329	0.565429	0.792029	0.259431	0.473872	3.67997	-2.09821	DPP4;IL6;IL7;SPDYA;HCLS1;PGF;HBEGF;TNFSF13B
negative regulation of DNA-templated transcription, elongation	10/422	0.595157	0.800515	0.249042	0.468199	4.04434	-2.09873	IFNL1;SIX4;CITED2;DDIT3;PRDM16;IFNA2;CD38;GATA3;KLF4;CDK5R1
negative regulation of cellular carbohydrate metabolic process by negative regulation of transcription, DNA-templated	10/412	0.564652	0.792029	0.227545	0.452111	3.67217	-2.09881	IFNL1;SIX4;CITED2;DDIT3;PRDM16;IFNA2;CD38;GATA3;KLF4;CDK5R1
positive regulation of hemocyte proliferation	8/328	0.561967	0.791578	0.256906	0.47327	3.64262	-2.09928	DPP4;IL6;IL7;SPDYA;HCLS1;PGF;HBEGF;TNFSF13B
positive regulation of secondary heart field cardioblast proliferation	8/328	0.561967	0.791578	0.256906	0.47327	3.64303	-2.09952	DPP4;IL6;IL7;SPDYA;HCLS1;PGF;HBEGF;TNFSF13B
chromatin organization involved in negative regulation of transcription	10/412	0.564652	0.792029	0.227545	0.452111	3.67426	-2.10001	IFNL1;SIX4;CITED2;DDIT3;PRDM16;IFNA2;CD38;GATA3;KLF4;CDK5R1
neuron fate commitment	3/68	0.235265	0.604452	0.134938	0.396754	1.45137	-2.10019	FZD4;ID2;CDK5R1
bone development	4/118	0.331976	0.653812	0.176246	0.430621	1.9047	-2.1003	PTGER4;COL2A1;FRZB;SHOX2
regulation of cell migration	3/66	0.222208	0.592423	0.12684	0.396754	1.39647	-2.10048	CEACAM1;NEXN;HBEGF
negative regulation of transcription from RNA polymerase III promoter	10/423	0.598153	0.804054	0.251231	0.468199	4.08752	-2.10061	IFNL1;SIX4;CITED2;DDIT3;PRDM16;IFNA2;CD38;GATA3;KLF4;CDK5R1
positive regulation of fat cell proliferation	8/328	0.561967	0.791578	0.256906	0.47327	3.64529	-2.10082	DPP4;IL6;IL7;SPDYA;HCLS1;PGF;HBEGF;TNFSF13B
negative regulation of transcription from RNA polymerase V promoter	10/412	0.564652	0.792029	0.227545	0.452111	3.67728	-2.10173	IFNL1;SIX4;CITED2;DDIT3;PRDM16;IFNA2;CD38;GATA3;KLF4;CDK5R1
positive regulation of chorionic trophoblast cell proliferation	8/328	0.561967	0.791578	0.256906	0.47327	3.64705	-2.10184	DPP4;IL6;IL7;SPDYA;HCLS1;PGF;HBEGF;TNFSF13B
positive regulation of hair follicle cell proliferation	8/328	0.561967	0.791578	0.256906	0.47327	3.64746	-2.10207	DPP4;IL6;IL7;SPDYA;HCLS1;PGF;HBEGF;TNFSF13B
negative regulation of ncRNA transcription associated with protein coding gene TSS/TES	10/412	0.564652	0.792029	0.227545	0.452111	3.67997	-2.10327	IFNL1;SIX4;CITED2;DDIT3;PRDM16;IFNA2;CD38;GATA3;KLF4;CDK5R1
nitrogen catabolite repression of transcription	10/412	0.564652	0.792029	0.227545	0.452111	3.68168	-2.10425	IFNL1;SIX4;CITED2;DDIT3;PRDM16;IFNA2;CD38;GATA3;KLF4;CDK5R1
positive regulation of neural precursor cell proliferation	8/335	0.585942	0.798307	0.274739	0.481918	3.93899	-2.10552	DPP4;IL6;IL7;SPDYA;HCLS1;PGF;HBEGF;TNFSF13B
negative regulation of transcription from RNA polymerase I promoter	10/419	0.586107	0.798307	0.242517	0.462993	3.94286	-2.10648	IFNL1;SIX4;CITED2;DDIT3;PRDM16;IFNA2;CD38;GATA3;KLF4;CDK5R1
negative regulation of transcription by pheromones	10/412	0.564652	0.792029	0.227545	0.452111	3.68633	-2.10691	IFNL1;SIX4;CITED2;DDIT3;PRDM16;IFNA2;CD38;GATA3;KLF4;CDK5R1
negative regulation of transcription during mitotic cell cycle	10/412	0.564652	0.792029	0.227545	0.452111	3.68691	-2.10724	IFNL1;SIX4;CITED2;DDIT3;PRDM16;IFNA2;CD38;GATA3;KLF4;CDK5R1
negative regulation of antisense RNA transcription	10/412	0.564652	0.792029	0.227545	0.452111	3.69	-2.109	IFNL1;SIX4;CITED2;DDIT3;PRDM16;IFNA2;CD38;GATA3;KLF4;CDK5R1
mitotic G2 cell size control checkpoint	1/56	0.753316	0.882915	0.644441	0.749322	7.44537	-2.10905	PSMB10
planar cell polarity pathway involved in axon guidance	5/213	0.606	0.807939	0.353449	0.543701	4.21505	-2.11121	RET;SPTA1;FZD4;PSMB10;CDK5R1
mitotic cytokinesis checkpoint	1/56	0.753316	0.882915	0.644441	0.749322	7.45524	-2.11185	PSMB10
activation of MAPK activity by adrenergic receptor signaling pathway	2/90	0.654241	0.835884	0.493794	0.641247	4.98195	-2.11374	CXCR4;DUSP6
ornithine transport	1/54	0.740654	0.873658	0.631275	0.738109	7.05714	-2.11871	SLC38A5
negative regulation of cytoplasmic translation	1/55	0.747064	0.878394	0.637918	0.743702	7.26636	-2.1189	BTG2
Rho protein signal transduction	2/94	0.677522	0.848783	0.51644	0.658416	5.44636	-2.12034	ZNF304;RASGRP2
ATP biosynthetic process	1/56	0.753316	0.882915	0.644441	0.749322	7.49239	-2.12237	MYH3
negative regulation of mitochondrial translation	1/55	0.747064	0.878394	0.637918	0.743702	7.28878	-2.12544	BTG2
Roundabout signaling pathway involved in axon guidance	3/130	0.624979	0.812565	0.428048	0.599975	4.53349	-2.13091	RET;SPTA1;CDK5R1
commissural neuron axon guidance	3/130	0.624979	0.812565	0.428048	0.599975	4.55145	-2.13935	RET;SPTA1;CDK5R1
retinal ganglion cell axon guidance	3/130	0.624979	0.812565	0.428048	0.599975	4.55153	-2.13939	RET;SPTA1;CDK5R1
sequestering of TGFbeta in extracellular matrix	1/54	0.740654	0.873658	0.631275	0.738109	7.14985	-2.14654	PRDM16
inhibitory synapse assembly	1/54	0.740654	0.873658	0.631275	0.738109	7.15305	-2.1475	GPM6A
VEGF-activated neuropilin signaling pathway involved in axon guidance	3/129	0.619768	0.811314	0.423277	0.599756	4.4904	-2.14825	RET;SPTA1;CDK5R1
protein homotrimerization	4/126	0.376823	0.690423	0.205305	0.438643	2.20443	-2.15148	TRIM72;SEPT4;GBP1;TRIM22
corticospinal neuron axon guidance	3/129	0.619768	0.811314	0.423277	0.599756	4.49911	-2.15242	RET;SPTA1;CDK5R1
corticospinal neuron axon guidance through the basilar pons	3/128	0.614508	0.808505	0.418493	0.595797	4.42518	-2.15476	RET;SPTA1;CDK5R1
sympathetic neuron axon guidance	3/128	0.614508	0.808505	0.418493	0.595797	4.42572	-2.15503	RET;SPTA1;CDK5R1
nucleosome assembly	1/56	0.753316	0.882915	0.644441	0.749322	7.60825	-2.15519	HIST2H2BE
regulation of chaperone-mediated autophagy	1/56	0.753316	0.882915	0.644441	0.749322	7.61164	-2.15615	LAMP3
corticospinal neuron axon guidance through the cerebral cortex	3/128	0.614508	0.808505	0.418493	0.595797	4.42803	-2.15615	RET;SPTA1;CDK5R1
serotonergic neuron axon guidance	3/128	0.614508	0.808505	0.418493	0.595797	4.42848	-2.15637	RET;SPTA1;CDK5R1
anterior/posterior axon guidance	3/128	0.614508	0.808505	0.418493	0.595797	4.43145	-2.15782	RET;SPTA1;CDK5R1
photoreceptor cell axon guidance	3/128	0.614508	0.808505	0.418493	0.595797	4.43291	-2.15853	RET;SPTA1;CDK5R1
corticospinal neuron axon guidance through the cerebral peduncle	3/128	0.614508	0.808505	0.418493	0.595797	4.43729	-2.16066	RET;SPTA1;CDK5R1
olfactory bulb axon guidance	3/128	0.614508	0.808505	0.418493	0.595797	4.43867	-2.16134	RET;SPTA1;CDK5R1
dorsal/ventral axon guidance	3/128	0.614508	0.808505	0.418493	0.595797	4.44065	-2.1623	RET;SPTA1;CDK5R1
axon choice point recognition	3/128	0.614508	0.808505	0.418493	0.595797	4.44067	-2.16231	RET;SPTA1;CDK5R1
corticospinal neuron axon guidance through the medullary pyramid	3/128	0.614508	0.808505	0.418493	0.595797	4.44418	-2.16402	RET;SPTA1;CDK5R1
semaphorin-plexin signaling pathway involved in axon guidance	3/128	0.614508	0.808505	0.418493	0.595797	4.44629	-2.16504	RET;SPTA1;CDK5R1
dopaminergic neuron axon guidance	3/128	0.614508	0.808505	0.418493	0.595797	4.45173	-2.16769	RET;SPTA1;CDK5R1
sensory neuron axon guidance	3/128	0.614508	0.808505	0.418493	0.595797	4.45458	-2.16908	RET;SPTA1;CDK5R1
corticospinal neuron axon guidance through spinal cord	3/128	0.614508	0.808505	0.418493	0.595797	4.45521	-2.16939	RET;SPTA1;CDK5R1
cellular response to hydrogen peroxide	3/66	0.222208	0.592423	0.12684	0.396754	1.44264	-2.16994	IL6;TNFAIP3;FOS
regulation of cellular amino acid metabolic process	1/54	0.740654	0.873658	0.631275	0.738109	7.23052	-2.17076	PSMB10
interneuron axon guidance	3/128	0.614508	0.808505	0.418493	0.595797	4.46022	-2.17183	RET;SPTA1;CDK5R1
DNA replication-independent nucleosome assembly	1/55	0.747064	0.878394	0.637918	0.743702	7.44846	-2.172	HIST2H2BE
corticospinal neuron axon guidance through the internal capsule	3/128	0.614508	0.808505	0.418493	0.595797	4.46062	-2.17202	RET;SPTA1;CDK5R1
negative regulation of protein binding	1/54	0.740654	0.873658	0.631275	0.738109	7.23833	-2.1731	IFIT2
MAPK cascade in response to starvation	1/55	0.747064	0.878394	0.637918	0.743702	7.46078	-2.1756	MAP3K8
cardiac epithelial to mesenchymal transition	1/54	0.740654	0.873658	0.631275	0.738109	7.26258	-2.18039	SNAI1
regulation of glycolytic process by positive regulation of transcription from RNA polymerase II promoter	18/720	0.509772	0.772231	0.114943	0.396754	3.23828	-2.18193	EGR1;EGR2;CITED2;IFNB1;GATA3;FOS;KLF4;CYR61;DDN;NR4A2;CXCL10;IL6;DDIT3;HCLS1;ZNF304;IER5;TLR3;CCDC62
Golgi calcium ion homeostasis	3/66	0.222208	0.592423	0.12684	0.396754	1.45135	-2.18303	CCR1;CCL5;SLC30A1
tyrosine phosphorylation of STAT protein	3/74	0.275131	0.633482	0.160235	0.422603	1.69186	-2.18336	LCK;CCL2;JAK2
postsynapse assembly	1/54	0.740654	0.873658	0.631275	0.738109	7.27857	-2.18519	GPM6A
cartilage development	3/121	0.57634	0.795581	0.384679	0.572389	3.96572	-2.18534	COL2A1;FRZB;SHOX2
positive regulation of cytosolic calcium ion concentration involved in phospholipase C-activating G-protein coupled signaling pathway	3/129	0.619768	0.811314	0.423277	0.599756	4.57062	-2.18663	CCR1;C5AR2;CXCR4
excitatory synapse assembly	1/54	0.740654	0.873658	0.631275	0.738109	7.28778	-2.18795	GPM6A
Notch receptor processing, ligand-independent	1/54	0.740654	0.873658	0.631275	0.738109	7.29244	-2.18935	CTSS
positive regulation of mating type switching by positive regulation of transcription from RNA polymerase II promoter	18/720	0.509772	0.772231	0.114943	0.396754	3.24957	-2.18953	EGR1;EGR2;CITED2;IFNB1;GATA3;FOS;KLF4;CYR61;DDN;NR4A2;CXCL10;IL6;DDIT3;HCLS1;ZNF304;IER5;TLR3;CCDC62
regulation of cellular ketone metabolic process by positive regulation of transcription from RNA polymerase II promoter	18/720	0.509772	0.772231	0.114943	0.396754	3.25089	-2.19042	EGR1;EGR2;CITED2;IFNB1;GATA3;FOS;KLF4;CYR61;DDN;NR4A2;CXCL10;IL6;DDIT3;HCLS1;ZNF304;IER5;TLR3;CCDC62
positive regulation of transcription from RNA polymerase II promoter involved in heart development	18/720	0.509772	0.772231	0.114943	0.396754	3.25196	-2.19114	EGR1;EGR2;CITED2;IFNB1;GATA3;FOS;KLF4;CYR61;DDN;NR4A2;CXCL10;IL6;DDIT3;HCLS1;ZNF304;IER5;TLR3;CCDC62
regulation of lipid transport by positive regulation of transcription from RNA polymerase II promoter	18/720	0.509772	0.772231	0.114943	0.396754	3.25421	-2.19266	EGR1;EGR2;CITED2;IFNB1;GATA3;FOS;KLF4;CYR61;DDN;NR4A2;CXCL10;IL6;DDIT3;HCLS1;ZNF304;IER5;TLR3;CCDC62
regulation of mitotic cell cycle	2/92	0.666045	0.841496	0.5052	0.650586	5.40012	-2.1946	BEX2;MX2
protein oligomerization	4/154	0.528371	0.777453	0.315183	0.51754	3.44041	-2.19483	CD74;DDIT3;TNFAIP3;TRAF1
positive regulation of flocculation via cell wall protein-carbohydrate interaction by positive regulation of transcription from RNA polymerase II promoter	18/720	0.509772	0.772231	0.114943	0.396754	3.25924	-2.19605	EGR1;EGR2;CITED2;IFNB1;GATA3;FOS;KLF4;CYR61;DDN;NR4A2;CXCL10;IL6;DDIT3;HCLS1;ZNF304;IER5;TLR3;CCDC62
positive regulation of transcription from RNA polymerase II promoter in response to stress	18/722	0.514584	0.772231	0.117045	0.396754	3.30579	-2.19635	EGR1;EGR2;CITED2;IFNB1;GATA3;FOS;KLF4;CYR61;DDN;NR4A2;CXCL10;IL6;DDIT3;HCLS1;ZNF304;IER5;TLR3;CCDC62
epidermal growth factor receptor signaling pathway	1/55	0.747064	0.878394	0.637918	0.743702	7.53358	-2.19682	HBEGF
positive regulation of NF-kappaB transcription factor activity by ER overload response	3/127	0.6092	0.808505	0.413697	0.595797	4.435	-2.19803	TRAF1;LGALS9;TRIM22
vacuolar calcium ion homeostasis	3/66	0.222208	0.592423	0.12684	0.396754	1.46158	-2.19842	CCR1;CCL5;SLC30A1
positive regulation of transcription initiation from RNA polymerase II promoter	18/726	0.524174	0.776152	0.121319	0.396754	3.40507	-2.19944	EGR1;EGR2;CITED2;IFNB1;GATA3;FOS;KLF4;CYR61;DDN;NR4A2;CXCL10;IL6;DDIT3;HCLS1;ZNF304;IER5;TLR3;CCDC62
positive regulation of ergosterol biosynthetic process by positive regulation of transcription from RNA polymerase II promoter	18/720	0.509772	0.772231	0.114943	0.396754	3.26656	-2.20098	EGR1;EGR2;CITED2;IFNB1;GATA3;FOS;KLF4;CYR61;DDN;NR4A2;CXCL10;IL6;DDIT3;HCLS1;ZNF304;IER5;TLR3;CCDC62
positive regulation of pseudohyphal growth by positive regulation of transcription from RNA polymerase II promoter	18/720	0.509772	0.772231	0.114943	0.396754	3.26671	-2.20108	EGR1;EGR2;CITED2;IFNB1;GATA3;FOS;KLF4;CYR61;DDN;NR4A2;CXCL10;IL6;DDIT3;HCLS1;ZNF304;IER5;TLR3;CCDC62
positive regulation of termination of RNA polymerase II transcription	18/720	0.509772	0.772231	0.114943	0.396754	3.26826	-2.20213	EGR1;EGR2;CITED2;IFNB1;GATA3;FOS;KLF4;CYR61;DDN;NR4A2;CXCL10;IL6;DDIT3;HCLS1;ZNF304;IER5;TLR3;CCDC62
transcriptional activation by promoter-enhancer looping	18/721	0.512179	0.772231	0.115991	0.396754	3.29184	-2.20251	EGR1;EGR2;CITED2;IFNB1;GATA3;FOS;KLF4;CYR61;DDN;NR4A2;CXCL10;IL6;DDIT3;HCLS1;ZNF304;IER5;TLR3;CCDC62
positive regulation of posterior gap gene transcription	18/721	0.512179	0.772231	0.115991	0.396754	3.29245	-2.20291	EGR1;EGR2;CITED2;IFNB1;GATA3;FOS;KLF4;CYR61;DDN;NR4A2;CXCL10;IL6;DDIT3;HCLS1;ZNF304;IER5;TLR3;CCDC62
positive regulation of canonical Wnt signaling pathway involved in osteoblast differentiation	4/133	0.415849	0.729239	0.23179	0.455438	2.51205	-2.20416	IFITM1;IL6;PSMB10;CYR61
positive regulation of transcription involved in G2/M transition of mitotic cell cycle	18/721	0.512179	0.772231	0.115991	0.396754	3.29521	-2.20476	EGR1;EGR2;CITED2;IFNB1;GATA3;FOS;KLF4;CYR61;DDN;NR4A2;CXCL10;IL6;DDIT3;HCLS1;ZNF304;IER5;TLR3;CCDC62
hepatoblast differentiation	2/87	0.635914	0.82024	0.476378	0.630422	4.87422	-2.20652	GPM6A;CITED2
positive regulation of transcription from RNA polymerase II promoter in response to acidic pH	18/727	0.526564	0.776152	0.122402	0.396754	3.4411	-2.20706	EGR1;EGR2;CITED2;IFNB1;GATA3;FOS;KLF4;CYR61;DDN;NR4A2;CXCL10;IL6;DDIT3;HCLS1;ZNF304;IER5;TLR3;CCDC62
positive regulation of inositol biosynthetic process by positive regulation of transcription from RNA polymerase II promoter	18/721	0.512179	0.772231	0.115991	0.396754	3.29884	-2.20719	EGR1;EGR2;CITED2;IFNB1;GATA3;FOS;KLF4;CYR61;DDN;NR4A2;CXCL10;IL6;DDIT3;HCLS1;ZNF304;IER5;TLR3;CCDC62
positive regulation of peptidyl-serine phosphorylation	4/160	0.55859	0.791578	0.3396	0.537771	3.79038	-2.20729	CD74;IL6;HCLS1;CYR61
positive regulation of transcription from RNA polymerase II promoter by histone modification	18/720	0.509772	0.772231	0.114943	0.396754	3.27601	-2.20735	EGR1;EGR2;CITED2;IFNB1;GATA3;FOS;KLF4;CYR61;DDN;NR4A2;CXCL10;IL6;DDIT3;HCLS1;ZNF304;IER5;TLR3;CCDC62
positive regulation of phospholipid biosynthetic process by positive regulation of transcription from RNA polymerase II promoter	18/721	0.512179	0.772231	0.115991	0.396754	3.29984	-2.20786	EGR1;EGR2;CITED2;IFNB1;GATA3;FOS;KLF4;CYR61;DDN;NR4A2;CXCL10;IL6;DDIT3;HCLS1;ZNF304;IER5;TLR3;CCDC62
positive regulation of ribosomal protein gene transcription from RNA polymerase II promoter	18/720	0.509772	0.772231	0.114943	0.396754	3.27756	-2.20839	EGR1;EGR2;CITED2;IFNB1;GATA3;FOS;KLF4;CYR61;DDN;NR4A2;CXCL10;IL6;DDIT3;HCLS1;ZNF304;IER5;TLR3;CCDC62
positive regulation of snRNA transcription from RNA polymerase II promoter	18/720	0.509772	0.772231	0.114943	0.396754	3.27765	-2.20845	EGR1;EGR2;CITED2;IFNB1;GATA3;FOS;KLF4;CYR61;DDN;NR4A2;CXCL10;IL6;DDIT3;HCLS1;ZNF304;IER5;TLR3;CCDC62
positive regulation of transcription from RNA polymerase II promoter involved in defense response to fungus	18/730	0.533716	0.781308	0.125687	0.396754	3.51901	-2.20956	EGR1;EGR2;CITED2;IFNB1;GATA3;FOS;KLF4;CYR61;DDN;NR4A2;CXCL10;IL6;DDIT3;HCLS1;ZNF304;IER5;TLR3;CCDC62
positive regulation of transcription from RNA polymerase II promoter involved in smooth muscle cell differentiation	18/721	0.512179	0.772231	0.115991	0.396754	3.30247	-2.20962	EGR1;EGR2;CITED2;IFNB1;GATA3;FOS;KLF4;CYR61;DDN;NR4A2;CXCL10;IL6;DDIT3;HCLS1;ZNF304;IER5;TLR3;CCDC62
positive regulation of transcription via serum response element binding	18/721	0.512179	0.772231	0.115991	0.396754	3.30325	-2.21014	EGR1;EGR2;CITED2;IFNB1;GATA3;FOS;KLF4;CYR61;DDN;NR4A2;CXCL10;IL6;DDIT3;HCLS1;ZNF304;IER5;TLR3;CCDC62
positive regulation of ethanol catabolic process by positive regulation of transcription from RNA polymerase II promoter	18/720	0.509772	0.772231	0.114943	0.396754	3.28431	-2.21294	EGR1;EGR2;CITED2;IFNB1;GATA3;FOS;KLF4;CYR61;DDN;NR4A2;CXCL10;IL6;DDIT3;HCLS1;ZNF304;IER5;TLR3;CCDC62
protein initiator methionine removal involved in protein maturation	1/54	0.740654	0.873658	0.631275	0.738109	7.37253	-2.21339	CTSS
embryonic heart tube anterior/posterior pattern specification	2/89	0.648215	0.831234	0.488029	0.634962	5.10602	-2.21363	CITED2;SHOX2
regulation of transcription from RNA polymerase II promoter in response to hypoxia	3/128	0.614508	0.808505	0.418493	0.595797	4.54759	-2.21437	PMAIP1;PSMB10;ZFP36L1
positive regulation of starch catabolic process by positive regulation of transcription from RNA polymerase II promoter	18/720	0.509772	0.772231	0.114943	0.396754	3.28793	-2.21538	EGR1;EGR2;CITED2;IFNB1;GATA3;FOS;KLF4;CYR61;DDN;NR4A2;CXCL10;IL6;DDIT3;HCLS1;ZNF304;IER5;TLR3;CCDC62
positive regulation of sulfate assimilation by positive regulation of transcription from RNA polymerase II promoter	18/720	0.509772	0.772231	0.114943	0.396754	3.28934	-2.21633	EGR1;EGR2;CITED2;IFNB1;GATA3;FOS;KLF4;CYR61;DDN;NR4A2;CXCL10;IL6;DDIT3;HCLS1;ZNF304;IER5;TLR3;CCDC62
positive regulation of transcription from RNA polymerase II promoter in response to nitrogen starvation	18/725	0.521781	0.776152	0.120242	0.396754	3.40717	-2.21639	EGR1;EGR2;CITED2;IFNB1;GATA3;FOS;KLF4;CYR61;DDN;NR4A2;CXCL10;IL6;DDIT3;HCLS1;ZNF304;IER5;TLR3;CCDC62
positive regulation of invasive growth in response to glucose limitation by positive regulation of transcription from RNA polymerase II promoter	18/720	0.509772	0.772231	0.114943	0.396754	3.2904	-2.21704	EGR1;EGR2;CITED2;IFNB1;GATA3;FOS;KLF4;CYR61;DDN;NR4A2;CXCL10;IL6;DDIT3;HCLS1;ZNF304;IER5;TLR3;CCDC62
positive regulation of terminal gap gene transcription	18/721	0.512179	0.772231	0.115991	0.396754	3.3141	-2.2174	EGR1;EGR2;CITED2;IFNB1;GATA3;FOS;KLF4;CYR61;DDN;NR4A2;CXCL10;IL6;DDIT3;HCLS1;ZNF304;IER5;TLR3;CCDC62
phospholipase C-activating serotonin receptor signaling pathway	1/53	0.734082	0.870572	0.624512	0.733318	7.17498	-2.21804	C5AR2
transcriptional activation by promoter-terminator looping	18/720	0.509772	0.772231	0.114943	0.396754	3.29259	-2.21852	EGR1;EGR2;CITED2;IFNB1;GATA3;FOS;KLF4;CYR61;DDN;NR4A2;CXCL10;IL6;DDIT3;HCLS1;ZNF304;IER5;TLR3;CCDC62
positive regulation of proteolysis	1/55	0.747064	0.878394	0.637918	0.743702	7.60801	-2.21853	KLF4
phospholipase C-activating G-protein coupled receptor signaling pathway	1/53	0.734082	0.870572	0.624512	0.733318	7.18049	-2.21974	C5AR2
positive regulation of transcription from RNA polymerase II promoter during mitotic cell cycle	18/721	0.512179	0.772231	0.115991	0.396754	3.31867	-2.22046	EGR1;EGR2;CITED2;IFNB1;GATA3;FOS;KLF4;CYR61;DDN;NR4A2;CXCL10;IL6;DDIT3;HCLS1;ZNF304;IER5;TLR3;CCDC62
positive regulation of oligopeptide transport by positive regulation of transcription from RNA polymerase II promoter	18/720	0.509772	0.772231	0.114943	0.396754	3.29682	-2.22137	EGR1;EGR2;CITED2;IFNB1;GATA3;FOS;KLF4;CYR61;DDN;NR4A2;CXCL10;IL6;DDIT3;HCLS1;ZNF304;IER5;TLR3;CCDC62
positive regulation of transcription from RNA polymerase II promoter by calcium-mediated signaling	18/720	0.509772	0.772231	0.114943	0.396754	3.29743	-2.22178	EGR1;EGR2;CITED2;IFNB1;GATA3;FOS;KLF4;CYR61;DDN;NR4A2;CXCL10;IL6;DDIT3;HCLS1;ZNF304;IER5;TLR3;CCDC62
SREBP signaling pathway	18/725	0.521781	0.776152	0.120242	0.396754	3.4174	-2.22305	EGR1;EGR2;CITED2;IFNB1;GATA3;FOS;KLF4;CYR61;DDN;NR4A2;CXCL10;IL6;DDIT3;HCLS1;ZNF304;IER5;TLR3;CCDC62
positive regulation of central gap gene transcription	18/725	0.521781	0.776152	0.120242	0.396754	3.42155	-2.22575	EGR1;EGR2;CITED2;IFNB1;GATA3;FOS;KLF4;CYR61;DDN;NR4A2;CXCL10;IL6;DDIT3;HCLS1;ZNF304;IER5;TLR3;CCDC62
positive regulation of pyrimidine-containing compound salvage by positive regulation of transcription from RNA polymerase II promoter	18/720	0.509772	0.772231	0.114943	0.396754	3.30738	-2.22848	EGR1;EGR2;CITED2;IFNB1;GATA3;FOS;KLF4;CYR61;DDN;NR4A2;CXCL10;IL6;DDIT3;HCLS1;ZNF304;IER5;TLR3;CCDC62
positive regulation of transcription from RNA polymerase II promoter involved in cellular response to chemical stimulus	18/724	0.519385	0.776152	0.11917	0.396754	3.40373	-2.22982	EGR1;EGR2;CITED2;IFNB1;GATA3;FOS;KLF4;CYR61;DDN;NR4A2;CXCL10;IL6;DDIT3;HCLS1;ZNF304;IER5;TLR3;CCDC62
positive regulation of transcription from RNA polymerase II promoter involved in stress response to cadmium ion	18/720	0.509772	0.772231	0.114943	0.396754	3.30976	-2.23009	EGR1;EGR2;CITED2;IFNB1;GATA3;FOS;KLF4;CYR61;DDN;NR4A2;CXCL10;IL6;DDIT3;HCLS1;ZNF304;IER5;TLR3;CCDC62
positive regulation of transcription from RNA polymerase II promoter involved in meiotic cell cycle	18/720	0.509772	0.772231	0.114943	0.396754	3.31012	-2.23033	EGR1;EGR2;CITED2;IFNB1;GATA3;FOS;KLF4;CYR61;DDN;NR4A2;CXCL10;IL6;DDIT3;HCLS1;ZNF304;IER5;TLR3;CCDC62
positive regulation of pri-miRNA transcription from RNA polymerase II promoter	18/725	0.521781	0.776152	0.120242	0.396754	3.43722	-2.23594	EGR1;EGR2;CITED2;IFNB1;GATA3;FOS;KLF4;CYR61;DDN;NR4A2;CXCL10;IL6;DDIT3;HCLS1;ZNF304;IER5;TLR3;CCDC62
positive regulation of transcription from RNA polymerase II promoter involved in norepinephrine biosynthetic process	18/725	0.521781	0.776152	0.120242	0.396754	3.43836	-2.23668	EGR1;EGR2;CITED2;IFNB1;GATA3;FOS;KLF4;CYR61;DDN;NR4A2;CXCL10;IL6;DDIT3;HCLS1;ZNF304;IER5;TLR3;CCDC62
positive regulation of sulfite transport by positive regulation of transcription from RNA polymerase II promoter	18/720	0.509772	0.772231	0.114943	0.396754	3.32105	-2.2377	EGR1;EGR2;CITED2;IFNB1;GATA3;FOS;KLF4;CYR61;DDN;NR4A2;CXCL10;IL6;DDIT3;HCLS1;ZNF304;IER5;TLR3;CCDC62
positive regulation of gluconeogenesis by positive regulation of transcription from RNA polymerase II promoter	18/723	0.516986	0.774423	0.118105	0.396754	3.39259	-2.23823	EGR1;EGR2;CITED2;IFNB1;GATA3;FOS;KLF4;CYR61;DDN;NR4A2;CXCL10;IL6;DDIT3;HCLS1;ZNF304;IER5;TLR3;CCDC62
positive regulation of peroxisome organization by positive regulation of transcription from RNA polymerase II promoter	18/720	0.509772	0.772231	0.114943	0.396754	3.32268	-2.23879	EGR1;EGR2;CITED2;IFNB1;GATA3;FOS;KLF4;CYR61;DDN;NR4A2;CXCL10;IL6;DDIT3;HCLS1;ZNF304;IER5;TLR3;CCDC62
positive regulation of cellular alcohol catabolic process by positive regulation of transcription from RNA polymerase II promoter	18/720	0.509772	0.772231	0.114943	0.396754	3.32306	-2.23905	EGR1;EGR2;CITED2;IFNB1;GATA3;FOS;KLF4;CYR61;DDN;NR4A2;CXCL10;IL6;DDIT3;HCLS1;ZNF304;IER5;TLR3;CCDC62
positive regulation of purine nucleotide biosynthetic process by positive regulation of transcription from RNA polymerase II promoter	18/720	0.509772	0.772231	0.114943	0.396754	3.32349	-2.23934	EGR1;EGR2;CITED2;IFNB1;GATA3;FOS;KLF4;CYR61;DDN;NR4A2;CXCL10;IL6;DDIT3;HCLS1;ZNF304;IER5;TLR3;CCDC62
positive regulation of SREBP signaling pathway	18/725	0.521781	0.776152	0.120242	0.396754	3.44766	-2.24273	EGR1;EGR2;CITED2;IFNB1;GATA3;FOS;KLF4;CYR61;DDN;NR4A2;CXCL10;IL6;DDIT3;HCLS1;ZNF304;IER5;TLR3;CCDC62
positive regulation of neuron projection development	2/91	0.660184	0.836588	0.499518	0.645632	5.40566	-2.24463	RET;AVIL
positive regulation of filamentous growth of a population of unicellular organisms in response to starvation by positive regulation of transcription from RNA polymerase II promoter	18/720	0.509772	0.772231	0.114943	0.396754	3.33482	-2.24698	EGR1;EGR2;CITED2;IFNB1;GATA3;FOS;KLF4;CYR61;DDN;NR4A2;CXCL10;IL6;DDIT3;HCLS1;ZNF304;IER5;TLR3;CCDC62
positive regulation of sodium ion transport by positive regulation of transcription from RNA polymerase II promoter	18/731	0.536093	0.781308	0.126793	0.396754	3.60449	-2.24721	EGR1;EGR2;CITED2;IFNB1;GATA3;FOS;KLF4;CYR61;DDN;NR4A2;CXCL10;IL6;DDIT3;HCLS1;ZNF304;IER5;TLR3;CCDC62
positive regulation of DNA repair by positive regulation of transcription from RNA polymerase II promoter	18/739	0.554984	0.791578	0.135852	0.396754	3.82181	-2.25035	EGR1;EGR2;CITED2;IFNB1;GATA3;FOS;KLF4;CYR61;DDN;NR4A2;CXCL10;IL6;DDIT3;HCLS1;ZNF304;IER5;TLR3;CCDC62
positive regulation of telomeric RNA transcription from RNA pol II promoter	18/720	0.509772	0.772231	0.114943	0.396754	3.34172	-2.25162	EGR1;EGR2;CITED2;IFNB1;GATA3;FOS;KLF4;CYR61;DDN;NR4A2;CXCL10;IL6;DDIT3;HCLS1;ZNF304;IER5;TLR3;CCDC62
regulation of reactive oxygen species metabolic process by positive regulation of transcription from RNA polymerase II promoter	18/729	0.531335	0.781031	0.124586	0.396754	3.56193	-2.25243	EGR1;EGR2;CITED2;IFNB1;GATA3;FOS;KLF4;CYR61;DDN;NR4A2;CXCL10;IL6;DDIT3;HCLS1;ZNF304;IER5;TLR3;CCDC62
positive regulation of axonogenesis	3/71	0.255088	0.62559	0.147408	0.409322	1.65261	-2.25771	RET;AVIL;PLXNC1
cardiac muscle tissue development	2/87	0.635914	0.82024	0.476378	0.630422	4.98776	-2.25791	CITED2;SHOX2
negative regulation of vascular wound healing	1/55	0.747064	0.878394	0.637918	0.743702	7.7452	-2.25853	TNFAIP3
lysis of host organelle involved in viral entry into host cell	1/56	0.753316	0.882915	0.644441	0.749322	7.97802	-2.25993	ACE2
zymogen activation	1/51	0.720434	0.865847	0.610612	0.722782	6.89533	-2.26099	CTSS
permeabilization of host organelle membrane involved in viral entry into host cell	1/56	0.753316	0.882915	0.644441	0.749322	7.98723	-2.26254	ACE2
activation of MAPK activity involved in innate immune response	2/86	0.629639	0.81647	0.470492	0.625948	4.89322	-2.26365	CXCR4;DUSP6
positive regulation of macroautophagy	3/123	0.587483	0.798307	0.394393	0.579729	4.25595	-2.26377	SESN2;TRIM22;CDK5R1
positive regulation of ubiquitin-protein transferase activity	3/72	0.261748	0.630516	0.151645	0.411715	1.68966	-2.26478	ARRDC4;SEPT4;BIRC3
regulation of cytoskeleton polarization involved in growth plate cartilage chondrocyte division	3/122	0.581935	0.795581	0.38954	0.576064	4.18513	-2.26581	FZD4;NEXN;PSMB10
embryonic skeletal system development	3/112	0.523944	0.776152	0.340614	0.537771	3.51028	-2.26894	COL2A1;FRZB;SHOX2
positive regulation of vascular endothelial cell proliferation	1/54	0.740654	0.873658	0.631275	0.738109	7.56184	-2.27023	PGF
mRNA export from nucleus in response to heat stress	3/125	0.598437	0.80419	0.404067	0.587091	4.42459	-2.27173	IL1A;HSPA6;IER5
positive regulation of protein kinase B signaling	3/67	0.228719	0.604452	0.130867	0.396754	1.54172	-2.27445	HCLS1;GATA3;HBEGF
mitochondrial calcium ion homeostasis	3/74	0.275131	0.633482	0.160235	0.422603	1.76278	-2.27488	CCR1;CCL5;SLC30A1
negative regulation of protein serine/threonine kinase activity	2/87	0.635914	0.82024	0.476378	0.630422	5.0353	-2.27944	CEACAM1;WARS
regulation of signal transduction by receptor internalization	1/51	0.720434	0.865847	0.610612	0.722782	6.95347	-2.28005	CXCL8
planar cell polarity pathway involved in axis elongation	2/87	0.635914	0.82024	0.476378	0.630422	5.03684	-2.28013	FZD4;PSMB10
regulation of potassium ion concentration by positive regulation of transcription from RNA polymerase II promoter	18/728	0.528951	0.778046	0.123491	0.396754	3.58198	-2.28121	EGR1;EGR2;CITED2;IFNB1;GATA3;FOS;KLF4;CYR61;DDN;NR4A2;CXCL10;IL6;DDIT3;HCLS1;ZNF304;IER5;TLR3;CCDC62
planar cell polarity pathway involved in midbrain dopaminergic neuron differentiation	2/87	0.635914	0.82024	0.476378	0.630422	5.04543	-2.28402	FZD4;PSMB10
death-inducing signaling complex assembly	4/132	0.410301	0.723452	0.227954	0.452718	2.56652	-2.28642	CD74;TRAF1;JAK2;TLR3
Wnt signaling pathway, planar cell polarity pathway	2/87	0.635914	0.82024	0.476378	0.630422	5.06815	-2.29431	FZD4;PSMB10
sphingomyelin metabolic process	1/54	0.740654	0.873658	0.631275	0.738109	7.64819	-2.29615	RARRES3
neuron differentiation	3/70	0.248452	0.622687	0.14321	0.409322	1.65235	-2.3009	SIX4;FZD4;CDK5R1
positive regulation of transcription elongation from RNA polymerase II promoter	18/733	0.540838	0.781941	0.129023	0.396754	3.74638	-2.30266	EGR1;EGR2;CITED2;IFNB1;GATA3;FOS;KLF4;CYR61;DDN;NR4A2;CXCL10;IL6;DDIT3;HCLS1;ZNF304;IER5;TLR3;CCDC62
planar cell polarity pathway involved in gastrula mediolateral intercalation	2/86	0.629639	0.81647	0.470492	0.625948	4.98341	-2.30537	FZD4;PSMB10
adult heart development	2/86	0.629639	0.81647	0.470492	0.625948	4.98855	-2.30775	CITED2;SHOX2
planar cell polarity pathway involved in cardiac muscle cell fate commitment	2/86	0.629639	0.81647	0.470492	0.625948	4.99259	-2.30962	FZD4;PSMB10
positive regulation of transcription from RNA polymerase II promoter	29/1175	0.525049	0.776152	0.062663	0.299499	3.59411	-2.31555	RET;CITED2;IFNA2;GATA3;CYR61;DDN;IFNL1;SIX4;PRDM16;CD38;ZNF304;IER5;EGR1;CD74;EGR2;FZD4;IFNB1;FOS;KLF4;NR4A2;CXCL10;IL6;ID2;DDIT3;NFE2L3;SNAI1;HCLS1;TLR3;CCDC62
negative regulation of cellular amino acid metabolic process	1/52	0.727343	0.865847	0.617625	0.726782	7.29356	-2.32195	PSMB10
regulation of 1-aminocyclopropane-1-carboxylate metabolic process	1/52	0.727343	0.865847	0.617625	0.726782	7.29841	-2.3235	PSMB10
positive regulation of transcription from RNA polymerase II promoter involved in defense response to Gram-negative bacterium	18/756	0.594237	0.799522	0.156313	0.421528	4.46424	-2.32353	EGR1;EGR2;CITED2;IFNB1;GATA3;FOS;KLF4;CYR61;DDN;NR4A2;CXCL10;IL6;DDIT3;HCLS1;ZNF304;IER5;TLR3;CCDC62
sodium ion transmembrane transport	1/54	0.740654	0.873658	0.631275	0.738109	7.74261	-2.3245	SLC8A1
regulation of insulin secretion involved in cellular response to glucose stimulus	3/69	0.241844	0.606815	0.139053	0.404744	1.63832	-2.32553	DPP4;CCL5;GCG
regulation of gamma-aminobutyric acid catabolic process	1/52	0.727343	0.865847	0.617625	0.726782	7.30918	-2.32693	PSMB10
regulation of cellular amino acid biosynthetic process	1/52	0.727343	0.865847	0.617625	0.726782	7.31839	-2.32986	PSMB10
regulation of sulfur amino acid metabolic process	1/52	0.727343	0.865847	0.617625	0.726782	7.32205	-2.33103	PSMB10
protein targeting to membrane	1/51	0.720434	0.865847	0.610612	0.722782	7.10953	-2.33122	RTP4
positive regulation of cellular amino acid metabolic process	1/52	0.727343	0.865847	0.617625	0.726782	7.3238	-2.33158	PSMB10
positive regulation of cytosolic calcium ion concentration	3/113	0.529941	0.779242	0.345529	0.54265	3.6724	-2.33194	CCR1;C5AR2;CXCR4
DNA replication-dependent nucleosome assembly	1/53	0.734082	0.870572	0.624512	0.733318	7.5478	-2.33329	HIST2H2BE
positive regulation of endothelial cell proliferation	2/86	0.629639	0.81647	0.470492	0.625948	5.04433	-2.33355	ZNF304;PGF
regulation of glutamine family amino acid metabolic process	1/52	0.727343	0.865847	0.617625	0.726782	7.33388	-2.33479	PSMB10
regulation of tryptophan metabolic process	1/52	0.727343	0.865847	0.617625	0.726782	7.33568	-2.33536	PSMB10
regulation of tetrapyrrole biosynthetic process from glycine and succinyl-CoA	1/52	0.727343	0.865847	0.617625	0.726782	7.33611	-2.3355	PSMB10
skeletal system morphogenesis	3/110	0.511826	0.772231	0.330776	0.531295	3.48988	-2.33742	COL2A1;FRZB;SHOX2
regulation of ornithine metabolic process	1/52	0.727343	0.865847	0.617625	0.726782	7.34331	-2.33779	PSMB10
regulation of selenocysteine metabolic process	1/52	0.727343	0.865847	0.617625	0.726782	7.34559	-2.33852	PSMB10
positive regulation of type I interferon production	3/76	0.288581	0.638608	0.168968	0.428605	1.88501	-2.34265	ZBP1;DHX58;PTPN22
endothelial cell chemotaxis	3/72	0.261748	0.630516	0.151645	0.411715	1.75909	-2.35784	DPP4;FAP;HBEGF
positive regulation of Wnt signaling pathway	1/50	0.713351	0.865847	0.603471	0.717998	6.99231	-2.36188	GATA3
negative regulation of translation in response to stress	1/51	0.720434	0.865847	0.610612	0.722782	7.20368	-2.36209	BTG2
positive regulation of epithelial to mesenchymal transition	3/69	0.241844	0.606815	0.139053	0.404744	1.66777	-2.36734	DLX2;SNAI1;CTGF
negative regulation of protein kinase activity by regulation of protein phosphorylation	2/85	0.62328	0.811314	0.464567	0.625439	5.0231	-2.37472	CEACAM1;WARS
transforming growth factor beta receptor signaling pathway involved in determination of left/right asymmetry	3/98	0.435989	0.733774	0.271916	0.481918	2.86731	-2.38026	GDF15;CITED2;FOS
regulation of insulin secretion	3/72	0.261748	0.630516	0.151645	0.411715	1.77601	-2.38051	DPP4;CCL5;GCG
negative regulation of phosphatidate phosphatase activity	1/54	0.740654	0.873658	0.631275	0.738109	7.94757	-2.38603	PPP1R27
epidermal growth factor signaling pathway involved in forebrain neuron fate commitment	1/52	0.727343	0.865847	0.617625	0.726782	7.51365	-2.39202	HBEGF
epidermal growth factor receptor signaling pathway involved in lung development	1/52	0.727343	0.865847	0.617625	0.726782	7.51628	-2.39286	HBEGF
epidermal growth factor receptor signaling pathway involved in heart process	1/52	0.727343	0.865847	0.617625	0.726782	7.53243	-2.398	HBEGF
negative regulation of endoplasmic reticulum stress-induced neuron intrinsic apoptotic signaling pathway	3/72	0.261748	0.630516	0.151645	0.411715	1.78964	-2.39878	SIX4;CCL2;HERPUD1
epidermal growth factor receptor signaling pathway via MAPK cascade	1/52	0.727343	0.865847	0.617625	0.726782	7.535	-2.39882	HBEGF
activation of MAPK activity involved in osmosensory signaling pathway	2/84	0.616836	0.810115	0.458604	0.621067	4.96615	-2.3994	CXCR4;DUSP6
activation of MAPK activity involved in conjugation with cellular fusion	2/84	0.616836	0.810115	0.458604	0.621067	4.96894	-2.40075	CXCR4;DUSP6
gurken signaling pathway	1/52	0.727343	0.865847	0.617625	0.726782	7.54665	-2.40253	HBEGF
negative regulation of transforming growth factor beta receptor signaling pathway involved in primitive streak formation	1/50	0.713351	0.865847	0.603471	0.717998	7.11418	-2.40304	PRDM16
cellular response to gamma radiation	1/52	0.727343	0.865847	0.617625	0.726782	7.55167	-2.40413	GADD45A
epidermal growth factor receptor signaling pathway via positive regulation of NF-kappaB transcription factor activity	1/52	0.727343	0.865847	0.617625	0.726782	7.55226	-2.40431	HBEGF
skeletal system development	3/103	0.468191	0.752666	0.296362	0.501843	3.16987	-2.40554	COL2A1;FRZB;SHOX2
negative regulation of peptidyl-threonine phosphorylation	1/53	0.734082	0.870572	0.624512	0.733318	7.78208	-2.40571	WARS
activation of MAPK activity involved in cell wall organization or biogenesis	2/84	0.616836	0.810115	0.458604	0.621067	4.97989	-2.40604	CXCR4;DUSP6
transforming growth factor beta receptor signaling pathway	3/104	0.474534	0.753663	0.30127	0.507458	3.23108	-2.40852	GDF15;FOS;ZFP36L1
positive regulation of chaperone-mediated autophagy	2/83	0.610309	0.808505	0.452602	0.617869	4.87779	-2.40861	TNFAIP3;TRIM22
ERBB4-EGFR signaling pathway	1/52	0.727343	0.865847	0.617625	0.726782	7.56848	-2.40948	HBEGF
homophilic cell adhesion via plasma membrane adhesion molecules	1/52	0.727343	0.865847	0.617625	0.726782	7.60853	-2.42223	CEACAM1
endocardial cushion development	2/84	0.616836	0.810115	0.458604	0.621067	5.02027	-2.42555	CITED2;SHOX2
canonical Wnt signaling pathway involved in positive regulation of endothelial cell migration	3/94	0.409716	0.72271	0.252527	0.468493	2.72151	-2.42837	NR4A2;FZD4;GATA3
activation of signaling protein activity involved in unfolded protein response	1/51	0.720434	0.865847	0.610612	0.722782	7.44295	-2.44055	CYR61
negative regulation of alkaline phosphatase activity	1/53	0.734082	0.870572	0.624512	0.733318	7.89634	-2.44103	PPP1R27
regulation of gene expression, epigenetic	2/86	0.629639	0.81647	0.470492	0.625948	5.27918	-2.44219	FAM46A;ZFP36L1
calcium ion transmembrane transport via high voltage-gated calcium channel	1/51	0.720434	0.865847	0.610612	0.722782	7.45468	-2.4444	SLC8A1
pericardium development	2/83	0.610309	0.808505	0.452602	0.617869	4.95533	-2.4469	CITED2;SHOX2
negative regulation of cell migration in other organism	3/77	0.295326	0.638608	0.173386	0.430621	2.00635	-2.44709	BST2;IFITM1;CITED2
negative regulation of metanephric mesenchymal cell migration	3/77	0.295326	0.638608	0.173386	0.430621	2.00826	-2.44942	BST2;IFITM1;CITED2
negative regulation of trophoblast cell migration	3/82	0.329145	0.651136	0.195941	0.434893	2.20603	-2.45146	BST2;IFITM1;CITED2
protein tetramerization	3/73	0.26843	0.633482	0.155921	0.420915	1.86421	-2.45175	DDIT3;CCL5;TNFAIP3
negative regulation of mesenchymal stem cell migration	3/77	0.295326	0.638608	0.173386	0.430621	2.01164	-2.45355	BST2;IFITM1;CITED2
neuron development	2/86	0.629639	0.81647	0.470492	0.625948	5.30378	-2.45358	FZD4;CDK5R1
neuromast deposition	3/77	0.295326	0.638608	0.173386	0.430621	2.01297	-2.45517	BST2;IFITM1;CITED2
negative regulation of distal tip cell migration	3/77	0.295326	0.638608	0.173386	0.430621	2.01443	-2.45696	BST2;IFITM1;CITED2
phosphatidylinositol-mediated signaling	3/99	0.442491	0.738943	0.276789	0.481918	3.01363	-2.45712	PRR5;LCK;HBEGF
Golgi calcium ion transmembrane transport	1/51	0.720434	0.865847	0.610612	0.722782	7.4976	-2.45847	SLC8A1
viral replication complex formation and maintenance	1/54	0.740654	0.873658	0.631275	0.738109	8.18901	-2.45852	CCL2
cellular process regulating host cell cycle in response to virus	3/76	0.288581	0.638608	0.168968	0.428605	1.97909	-2.45957	BEX2;MX2;LGALS9
negative regulation of translational elongation	1/50	0.713351	0.865847	0.603471	0.717998	7.28354	-2.46025	BTG2
cellular protein complex assembly	3/115	0.541807	0.783084	0.35535	0.546434	4.01521	-2.4607	CD74;CCL5;TRAF1
protein autoprocessing	1/50	0.713351	0.865847	0.603471	0.717998	7.28569	-2.46098	CTSS
negative regulation of formation of radial glial scaffolds	3/77	0.295326	0.638608	0.173386	0.430621	2.01798	-2.46128	BST2;IFITM1;CITED2
negative regulation of epithelial cell migration	3/95	0.416322	0.729239	0.257356	0.473704	2.80893	-2.46145	BST2;IFITM1;CITED2
negative regulation of neuroblast migration	3/77	0.295326	0.638608	0.173386	0.430621	2.02113	-2.46513	BST2;IFITM1;CITED2
anion transport	2/85	0.62328	0.811314	0.464567	0.625439	5.21646	-2.46613	SLC15A3;SLC8A1
negative regulation of hematopoietic stem cell migration	3/77	0.295326	0.638608	0.173386	0.430621	2.02315	-2.46759	BST2;IFITM1;CITED2
peptidyl-tyrosine dephosphorylation involved in inactivation of protein kinase activity	3/100	0.448963	0.738943	0.281672	0.486705	3.08243	-2.46846	CEACAM1;WARS;DUSP6
positive regulation of cyclin-dependent protein serine/threonine kinase activity	3/92	0.396439	0.709816	0.242911	0.462993	2.66921	-2.46965	CITED2;GADD45A;CDK5R1
negative regulation of glial cell migration	3/77	0.295326	0.638608	0.173386	0.430621	2.0289	-2.4746	BST2;IFITM1;CITED2
positive regulation of mitochondrial translation	1/50	0.713351	0.865847	0.603471	0.717998	7.37927	-2.49259	IL6
negative regulation of cyclin-dependent protein kinase activity	2/82	0.603697	0.805801	0.446563	0.614164	4.94681	-2.49657	CEACAM1;WARS
glutathione catabolic process	1/51	0.720434	0.865847	0.610612	0.722782	7.64375	-2.5064	NAT8
negative regulation of cell-cell adhesion	1/50	0.713351	0.865847	0.603471	0.717998	7.4228	-2.50729	PLXNC1
ascorbate glutathione cycle	1/51	0.720434	0.865847	0.610612	0.722782	7.65458	-2.50995	NAT8
phospholipid catabolic process	1/51	0.720434	0.865847	0.610612	0.722782	7.66618	-2.51375	RARRES3
regulation of actin cytoskeleton reorganization	1/49	0.706088	0.862474	0.5962	0.711849	7.22446	-2.51422	BST2
cytoplasmic sequestering of NF-kappaB	1/53	0.734082	0.870572	0.624512	0.733318	8.13628	-2.51521	TNFAIP3
protein esterification	2/85	0.62328	0.811314	0.464567	0.625439	5.32287	-2.51644	UBA7;CEL
negative regulation of muscle cell chemotaxis toward tendon cell	3/79	0.308841	0.644527	0.182319	0.434191	2.14242	-2.5172	BST2;IFITM1;CITED2
negative regulation of cardiac neural crest cell migration involved in outflow tract morphogenesis	3/78	0.30208	0.643802	0.177837	0.430621	2.10373	-2.5183	BST2;IFITM1;CITED2
smooth muscle contraction	3/95	0.416322	0.729239	0.257356	0.473704	2.87386	-2.51835	ACTA1;TRIM72;SLC8A1
regulation of mRNA processing	2/84	0.616836	0.810115	0.458604	0.621067	5.21278	-2.51857	FAM46A;ZFP36L1
genome retention in viral capsid	1/53	0.734082	0.870572	0.624512	0.733318	8.14969	-2.51936	CCL2
negative regulation of fibroblast chemotaxis	3/79	0.308841	0.644527	0.182319	0.434191	2.14583	-2.5212	BST2;IFITM1;CITED2
positive regulation of interferon-gamma production	1/49	0.706088	0.862474	0.5962	0.711849	7.2498	-2.52304	IFNL1
negative regulation of leukocyte migration	3/81	0.322375	0.651136	0.191372	0.434893	2.22921	-2.52355	BST2;IFITM1;CITED2
negative regulation of tau-protein kinase activity	2/80	0.590219	0.798307	0.434375	0.604964	4.78693	-2.52396	CEACAM1;WARS
chloride transmembrane transport	1/49	0.706088	0.862474	0.5962	0.711849	7.27053	-2.53026	APOL1
cardiocyte differentiation	2/80	0.590219	0.798307	0.434375	0.604964	4.79969	-2.53069	CITED2;SHOX2
regulation of cytosolic calcium ion concentration	3/93	0.403088	0.720132	0.247712	0.468199	2.7876	-2.53281	CCR1;CCL5;SLC30A1
cardiac skeleton development	2/80	0.590219	0.798307	0.434375	0.604964	4.82237	-2.54265	CITED2;SHOX2
negative regulation of translation, ncRNA-mediated	1/49	0.706088	0.862474	0.5962	0.711849	7.30675	-2.54286	BTG2
fatty acid beta-oxidation	1/51	0.720434	0.865847	0.610612	0.722782	7.7636	-2.54569	CEL
negative regulation of cell cycle	3/92	0.396439	0.709816	0.242911	0.462993	2.75309	-2.54726	BEX2;MX2;GATA3
negative regulation of translational fidelity	1/49	0.706088	0.862474	0.5962	0.711849	7.33106	-2.55132	BTG2
coronary vasculature development	2/80	0.590219	0.798307	0.434375	0.604964	4.84285	-2.55344	CITED2;SHOX2
negative regulation of oskar mRNA translation	1/49	0.706088	0.862474	0.5962	0.711849	7.3432	-2.55555	BTG2
membrane depolarization during action potential	1/49	0.706088	0.862474	0.5962	0.711849	7.35236	-2.55873	BEST2
negative regulation by symbiont of host translation	1/49	0.706088	0.862474	0.5962	0.711849	7.35265	-2.55884	BTG2
transforming growth factor beta receptor complex assembly	3/89	0.376379	0.690423	0.228606	0.45381	2.61973	-2.55989	GDF15;CCL5;FOS
antigen processing and presentation of exogenous peptide antigen via MHC class II	3/92	0.396439	0.709816	0.242911	0.462993	2.77203	-2.56477	CD74;LAG3;CTSS
peptidyl-glycine cholesteryl ester biosynthesis from peptidyl-glycine	3/102	0.461814	0.746998	0.291459	0.495447	3.31982	-2.56487	SOAT2;NTM;LYPD3
smooth muscle cell chemotaxis	1/49	0.706088	0.862474	0.5962	0.711849	7.37889	-2.56797	HBEGF
negative regulation of endothelial cell chemotaxis to vascular endothelial growth factor	3/80	0.315607	0.647244	0.186831	0.434893	2.22849	-2.57003	BST2;IFITM1;CITED2
heterotrimeric G-protein complex cycle	1/50	0.713351	0.865847	0.603471	0.717998	7.61811	-2.57326	PLXNC1
transforming growth factor beta receptor signaling pathway involved in regulation of multicellular organism growth	2/82	0.603697	0.805801	0.446563	0.614164	5.10494	-2.57638	GDF15;FOS
regulation of GTPase activity	1/50	0.713351	0.865847	0.603471	0.717998	7.62985	-2.57723	PLXNC1
CAAX-box protein processing	1/48	0.698642	0.860543	0.588795	0.708971	7.18824	-2.57783	CTSS
peripheral nervous system neuron differentiation	3/77	0.295326	0.638608	0.173386	0.430621	2.11457	-2.57909	EGR2;FZD4;CDK5R1
cell surface receptor signaling pathway involved in heart development	2/79	0.583354	0.795581	0.428227	0.599975	4.78702	-2.58002	CITED2;SHOX2
heart development	2/79	0.583354	0.795581	0.428227	0.599975	4.78893	-2.58105	CITED2;SHOX2
regulation of steroid metabolic process	3/82	0.329145	0.651136	0.195941	0.434893	2.32505	-2.58373	ID2;ANGPTL4;CTGF
cell migration involved in heart development	2/79	0.583354	0.795581	0.428227	0.599975	4.79502	-2.58433	CITED2;SHOX2
larval heart development	2/79	0.583354	0.795581	0.428227	0.599975	4.79684	-2.58531	CITED2;SHOX2
negative regulation of smooth muscle cell migration	3/86	0.356188	0.675685	0.214472	0.446706	2.50612	-2.58706	BST2;IFITM1;CITED2
modulation by virus of host autophagy	1/49	0.706088	0.862474	0.5962	0.711849	7.43729	-2.58829	LAMP3
negative regulation of neuron migration	3/92	0.396439	0.709816	0.242911	0.462993	2.79872	-2.58947	BST2;IFITM1;CITED2
negative regulation of protein histidine kinase activity	2/79	0.583354	0.795581	0.428227	0.599975	4.80473	-2.58956	CEACAM1;WARS
dopaminergic neuron differentiation	3/78	0.30208	0.643802	0.177837	0.430621	2.16449	-2.59104	NR4A2;FZD4;CDK5R1
adenylate cyclase-activating G-protein coupled receptor signaling pathway	2/85	0.62328	0.811314	0.464567	0.625439	5.48771	-2.59437	PTGER4;GPR3
actin polymerization or depolymerization	1/49	0.706088	0.862474	0.5962	0.711849	7.45546	-2.59462	SPTA1
receptor internalization involved in canonical Wnt signaling pathway	3/87	0.36293	0.67623	0.219163	0.448461	2.56077	-2.59546	NR4A2;CXCL8;FZD4
positive regulation of stress-activated MAPK cascade	2/77	0.56937	0.792029	0.415828	0.595797	4.61083	-2.59693	CD74;IL6
glycerophospholipid metabolic process	1/51	0.720434	0.865847	0.610612	0.722782	7.92681	-2.59921	RARRES3
regulation of phosphatidylinositol 3-kinase signaling	3/82	0.329145	0.651136	0.195941	0.434893	2.3401	-2.60045	CEACAM1;LCK;HBEGF
negative regulation of cyclin-dependent protein serine/threonine kinase activity	3/81	0.322375	0.651136	0.191372	0.434893	2.30313	-2.60724	GADD45A;GATA3;CDK5R1
negative regulation of phosphatidylinositol-3,4,5-trisphosphate 5-phosphatase activity	1/51	0.720434	0.865847	0.610612	0.722782	7.95609	-2.60881	PPP1R27
negative regulation of wound healing, spreading of epidermal cells	3/86	0.356188	0.675685	0.214472	0.446706	2.52735	-2.60898	BST2;IFITM1;CITED2
negative regulation of cell chemotaxis to fibroblast growth factor	3/80	0.315607	0.647244	0.186831	0.434893	2.26423	-2.61124	BST2;IFITM1;CITED2
positive regulation of cell motility	1/47	0.691007	0.854728	0.581256	0.702584	7.07817	-2.61613	HBEGF
regulation of lipid biosynthetic process	3/82	0.329145	0.651136	0.195941	0.434893	2.35617	-2.61831	ID2;ANGPTL4;CTGF
negative regulation of transcription from RNA polymerase II promoter in response to hypoxia	2/80	0.590219	0.798307	0.434375	0.604964	4.96884	-2.61988	CITED2;PSMB10
regulation of mitochondrial membrane permeability	1/49	0.706088	0.862474	0.5962	0.711849	7.53736	-2.62312	PMAIP1
cholesterol homeostasis	1/50	0.713351	0.865847	0.603471	0.717998	7.7729	-2.62555	SOAT2
negative regulation of chemokine activity	3/80	0.315607	0.647244	0.186831	0.434893	2.27794	-2.62705	BST2;IFITM1;CITED2
negative regulation of phosphatidylinositol 3-kinase signaling	3/91	0.38977	0.706165	0.238126	0.455648	2.79193	-2.63056	CEACAM1;LCK;HBEGF
iron assimilation	1/49	0.706088	0.862474	0.5962	0.711849	7.56881	-2.63406	HAMP
negative regulation of protein autophosphorylation	1/50	0.713351	0.865847	0.603471	0.717998	7.80098	-2.63503	WARS
regulation of triglyceride metabolic process	3/81	0.322375	0.651136	0.191372	0.434893	2.32973	-2.63734	ID2;ANGPTL4;CTGF
regulation of cardiac conduction	3/78	0.30208	0.643802	0.177837	0.430621	2.20479	-2.63928	CYP2J2;ACE2;SLC8A1
regulation of cyclin-dependent protein kinase activity	2/82	0.603697	0.805801	0.446563	0.614164	5.23449	-2.64176	BEX2;MX2
negative regulation of fibroblast migration	3/85	0.349436	0.666825	0.209803	0.438643	2.51312	-2.64238	BST2;IFITM1;CITED2
positive regulation of autophagy	2/78	0.576404	0.795581	0.422045	0.598588	4.79611	-2.6424	LAMP3;TRIM22
posttranscriptional regulation of gene expression	2/84	0.616836	0.810115	0.458604	0.621067	5.47188	-2.64375	FAM46A;ZFP36L1
visual perception	2/81	0.597	0.802749	0.440487	0.606566	5.13253	-2.64755	COL2A1;RGS16
sequestering of iron ion	1/49	0.706088	0.862474	0.5962	0.711849	7.60817	-2.64776	HAMP
calcium ion transport from cytosol to endoplasmic reticulum	1/49	0.706088	0.862474	0.5962	0.711849	7.63136	-2.65583	SLC8A1
muscle contraction	3/85	0.349436	0.666825	0.209803	0.438643	2.53051	-2.66066	ACTA1;TRIM72;SLC8A1
regulation of isoprenoid metabolic process	3/81	0.322375	0.651136	0.191372	0.434893	2.35228	-2.66287	ID2;ANGPTL4;CTGF
epidermis morphogenesis	2/75	0.55505	0.791578	0.403297	0.586166	4.53351	-2.66886	KRT17;CTGF
protein heterooligomerization	2/77	0.56937	0.792029	0.415828	0.595797	4.74055	-2.66999	DDIT3;TNFAIP3
regulation of mRNA export from nucleus	3/84	0.342677	0.660983	0.205158	0.438643	2.4949	-2.67195	IFI27;FAM46A;ZFP36L1
activation of plasma proteins involved in acute inflammatory response	1/47	0.691007	0.854728	0.581256	0.702584	7.23536	-2.67423	CTSS
calcium ion transmembrane transport via low voltage-gated calcium channel	1/49	0.706088	0.862474	0.5962	0.711849	7.68675	-2.67511	SLC8A1
cholesterol metabolic process	1/48	0.698642	0.860543	0.588795	0.708971	7.46352	-2.67655	SOAT2
regulation of lipid catabolic process	3/81	0.322375	0.651136	0.191372	0.434893	2.36675	-2.67925	ID2;ANGPTL4;CTGF
negative regulation of lipid metabolic process	3/84	0.342677	0.660983	0.205158	0.438643	2.50972	-2.68783	ID2;ANGPTL4;CTGF
photosynthetic phosphorylation	1/48	0.698642	0.860543	0.588795	0.708971	7.50365	-2.69094	MYH3
negative regulation of MAPK cascade	3/87	0.36293	0.67623	0.219163	0.448461	2.65746	-2.69345	WARS;GDF15;KCTD11
positive regulation of cell cycle	3/86	0.356188	0.675685	0.214472	0.446706	2.61562	-2.7001	BEX2;CITED2;MX2
canonical Wnt signaling pathway involved in positive regulation of epithelial to mesenchymal transition	3/83	0.335913	0.659979	0.200537	0.435833	2.47626	-2.70136	NR4A2;FZD4;SNAI1
actin crosslink formation	1/49	0.706088	0.862474	0.5962	0.711849	7.76491	-2.70231	SPTA1
positive regulation of calcium-mediated signaling involved in cellular response to calcium ion	1/49	0.706088	0.862474	0.5962	0.711849	7.76928	-2.70383	RASGRP2
intrinsic apoptotic signaling pathway in response to hypoxia	2/75	0.55505	0.791578	0.403297	0.586166	4.60457	-2.71069	PMAIP1;ZFP36L1
regulation of phospholipid metabolic process	3/80	0.315607	0.647244	0.186831	0.434893	2.35389	-2.71464	ID2;ANGPTL4;CTGF
growth hormone receptor signaling pathway	2/80	0.590219	0.798307	0.434375	0.604964	5.16019	-2.72077	LCK;JAK2
regulation of lipid metabolic process	3/80	0.315607	0.647244	0.186831	0.434893	2.36034	-2.72208	ID2;ANGPTL4;CTGF
negative regulation of receptor binding	1/48	0.698642	0.860543	0.588795	0.708971	7.59218	-2.72269	IFIT2
negative regulation of sprouting angiogenesis	1/49	0.706088	0.862474	0.5962	0.711849	7.82738	-2.72405	CEACAM1
regulation of membrane lipid metabolic process	3/80	0.315607	0.647244	0.186831	0.434893	2.36268	-2.72478	ID2;ANGPTL4;CTGF
negative regulation of inhibitory G-protein coupled receptor phosphorylation	1/48	0.698642	0.860543	0.588795	0.708971	7.59982	-2.72543	WARS
regulation of lipoprotein lipid oxidation	3/80	0.315607	0.647244	0.186831	0.434893	2.36383	-2.72611	ID2;ANGPTL4;CTGF
regulation of fatty acid metabolic process	3/85	0.349436	0.666825	0.209803	0.438643	2.59346	-2.72685	ID2;ANGPTL4;CTGF
ion transport	2/77	0.56937	0.792029	0.415828	0.595797	4.84778	-2.73039	SLC15A3;SLC8A1
positive regulation of postsynaptic cytosolic calcium concentration	3/83	0.335913	0.659979	0.200537	0.435833	2.51949	-2.74852	CCR1;C5AR2;CXCR4
negative regulation of autophagy	2/73	0.540397	0.78156	0.39064	0.576335	4.47187	-2.75222	LAMP3;PTPN22
embryonic hemopoiesis	1/49	0.706088	0.862474	0.5962	0.711849	7.91373	-2.7541	LCK
visual perception involved in equilibrioception	2/79	0.583354	0.795581	0.428227	0.599975	5.11243	-2.7554	COL2A1;RGS16
positive regulation of presynaptic cytosolic calcium concentration	3/83	0.335913	0.659979	0.200537	0.435833	2.5271	-2.75682	CCR1;C5AR2;CXCR4
positive regulation of lipid metabolic process	3/83	0.335913	0.659979	0.200537	0.435833	2.52858	-2.75844	ID2;ANGPTL4;CTGF
positive regulation of actin filament polymerization	1/49	0.706088	0.862474	0.5962	0.711849	7.92811	-2.75911	HCLS1
transmembrane receptor protein tyrosine kinase signaling pathway	2/77	0.56937	0.792029	0.415828	0.595797	4.90257	-2.76124	LCK;JAK2
protein ADP-ribosylation	1/49	0.706088	0.862474	0.5962	0.711849	7.93429	-2.76126	OAS2
transforming growth factor beta receptor signaling pathway involved in neural plate anterior/posterior pattern formation	2/74	0.547765	0.788715	0.396984	0.579729	4.59812	-2.76765	GDF15;FOS
regulation of lipid kinase activity	3/87	0.36293	0.67623	0.219163	0.448461	2.73913	-2.77623	ID2;ANGPTL4;CTGF
negative regulation of MAP kinase activity	1/46	0.683179	0.849611	0.573579	0.695789	7.29189	-2.7782	RGS2
negative regulation of extrinsic apoptotic signaling pathway in absence of ligand	1/49	0.706088	0.862474	0.5962	0.711849	7.98713	-2.77965	IL1A
endocytosis involved in viral entry into host cell	2/80	0.590219	0.798307	0.434375	0.604964	5.27281	-2.78015	ACE2;LRP2
cellular response to glucose stimulus	1/49	0.706088	0.862474	0.5962	0.711849	7.99845	-2.78359	HK2
ceramide phosphoethanolamine metabolic process	1/49	0.706088	0.862474	0.5962	0.711849	8.00078	-2.7844	RARRES3
Notch signaling pathway involved in forebrain neuroblast division	1/47	0.691007	0.854728	0.581256	0.702584	7.53569	-2.78523	MDK
positive regulation of autophagosome assembly	1/46	0.683179	0.849611	0.573579	0.695789	7.31173	-2.78575	SESN2
inositolphosphoceramide metabolic process	1/49	0.706088	0.862474	0.5962	0.711849	8.03455	-2.79615	RARRES3
sphinganine-1-phosphate metabolic process	1/49	0.706088	0.862474	0.5962	0.711849	8.0446	-2.79965	RARRES3
positive regulation of calcium ion transport into cytosol involved in cellular response to calcium ion	1/47	0.691007	0.854728	0.581256	0.702584	7.60842	-2.81211	RASGRP2
[truncated: 2,402 more rows]
