# Supplementary material for: Specificity and functional interplay between influenza virus PA-X and NS1 shutoff activity
Source: PLoS Pathog. 2018 Nov 29;14(11):e1007465. doi: 10.1371/journal.ppat.1007465 (PMC6289448; doi:10.1371/journal.ppat.1007465)
Supplement: S3 Table — The level of gene expression in virus infected cells were compared with that of mock infected cells. (XLSX) [file ppat.1007465.s007.xlsx]

## Sheet: Sheet1
Target genes of PA-X
	baseMean (Mock)	log2FoldChange	log2FoldChange	log2FoldChange	log2FoldChange		padj	padj	padj	padj
Gene Name		Cal [NS1_low-PAX_high]	Cal [NS1_low-PAX_low]	Cal [NS1_high-PAX_high]	Cal [NS1_high-PAX_low]		Cal [NS1_low-PAX_high]	Cal [NS1_low-PAX_low]	Cal [NS1_high-PAX_high]	Cal [NS1_high-PAX_low]
FBXO2	78.8842	-0.682456	0.0667235	-0.558074	0.558234		0.000818531	0.798918	0.00831707	0.0039473
CDA	244.874	-0.971153	-0.0989112	-0.683107	0.379086		6.04723e-14	0.532607	1.59137e-07	0.00349038
RAP1GAP	1371.85	-1.66089	-1.0317	-1.26733	-0.121597		2.04649e-96	1.55421e-39	3.07306e-58	0.193198
RPL5P4	19.939	0.335531	0.541715	0.150107	1.16809		0.396346	0.116695	0.75615	0.000179574
PHGDH	1114.43	-1.00324	0.322959	-0.541013	0.362228		2.59852e-49	8.69585e-07	9.68333e-16	5.86314e-08
S100A5	23.6099	1.19578	2.21795	1.10208	2.10776		0.000385249	9.46329e-13	0.00149558	2.71511e-11
HSPA6	227.767	3.58186	5.95547	0.855688	2.08296		4.61865e-76	5.63929e-226	0.000913518	4.46544e-21
F5	433.264	-1.4012	-0.0105528	-0.609501	0.29588		1.58711e-49	0.936552	1.45353e-11	0.0011865
F13B	38.8474	-1.02819	0.065829	-0.652304	0.463416		0.000220364	0.85908	0.0270177	0.105145
PPFIA4	61.5745	0.208457	1.52991	1.24789	0.426937		0.506922	1.67296e-12	2.71913e-08	0.116085
C4BPA	38.7124	-0.368417	0.606311	-0.221284	0.996593		0.213363	0.0129499	0.511858	1.99222e-05
IRF6	16.4328	-0.997138	0.362689	0.185908	-0.159231		0.00341633	0.320298	0.683303	0.713808
AGT	20.5042	-0.0308309	0.768703	-0.119235	0.921747		0.951654	0.0133512	0.803428	0.00286555
ODC1	3741.1	-0.701304	-0.379707	-0.861797	0.490101		1.72525e-28	4.24969e-09	2.8648e-42	1.03028e-14
RP11-791G15.2	40.3212	1.36735	2.46868	0.941382	1.70873		1.76992e-07	1.10804e-24	0.000927297	5.23319e-11
MAPRE3	302.146	-0.943663	-0.269065	-0.716473	0.327052		1.18482e-19	0.011874	4.81399e-12	0.00159941
EPCAM	55.3265	-0.78894	0.199539	-0.614674	0.519678		0.00144113	0.475709	0.0175809	0.0325214
ATOH8	52.3919	-1.97796	-0.713507	-1.36741	-1.2034		1.79692e-15	0.00393742	2.65044e-08	1.63766e-06
REEP1	23.9048	-2.38852	-1.91169	-1.78422	-0.774024		2.56578e-16	1.94867e-11	4.47111e-10	0.0084254
IL1R2	33.916	-0.799331	-0.073284	-0.793842	0.250576		0.00704615	0.850737	0.00886455	0.461194
FRZB	7.22631	0.993586	2.23408	0.677428	1.01534		0.00834116	9.42171e-11	0.101273	0.00581578
AOX1	259.478	-1.25205	-0.183942	-0.883336	0.576182		1.14647e-21	0.203651	9.56114e-12	3.15349e-06
ABCA12	49.5386	-2.07499	-1.00869	-1.80582	-0.378643		6.20864e-20	1.66706e-06	5.12242e-16	0.104507
VIL1	49.3872	-1.28786	-0.488093	-1.06216	0.31493		1.25046e-06	0.0826687	8.66503e-05	0.291349
TUBA4B	18.1317	-1.2493	-0.855006	-1.08771	0.020169		0.000113115	0.00921062	0.00104476	0.967549
SUMF1	496.404	-1.35015	-0.199167	-0.843234	0.469616		2.42313e-48	0.0362947	4.26719e-21	5.29708e-08
SSUH2	7.49751	-0.360787	-0.304116	-0.72265	0.299131		0.419285	0.485569	0.0724532	0.495491
CIDEC	185.638	-0.782535	-0.0406189	-0.604688	0.396669		2.18784e-06	0.860026	0.000382095	0.0190733
DCLK3	15.1574	1.48138	2.6884	0.631157	1.23209		3.72122e-05	3.64815e-15	0.1344	0.000682278
NT5DC2	1244.51	-1.7494	-1.185	-1.34969	0.303844		6.71727e-116	5.1845e-57	1.6857e-72	6.7535e-05
TMEM45A	30.9129	-0.491042	0.123624	-0.659067	0.518799		0.105576	0.723074	0.0278501	0.06565
CLSTN2	26.9274	-1.53776	-0.499014	-0.82958	0.0189905		7.51239e-08	0.0933647	0.00475618	0.964612
PLS1	1464.26	-0.580208	0.0450272	-0.467384	0.559147		2.56765e-09	0.736005	2.82025e-06	5.58841e-09
RP11-372E1.1	11.899	0.0515447	0.104056	-0.194631	0.822819		0.922993	0.824655	0.693859	0.0174382
AHSG	10.7232	-0.449839	-0.0787905	-1.1083	0.0998677		0.280203	0.871724	0.00253125	0.838411
FAM184B	4.6207	0.336898	0.542649	0.345262	1.35102		0.450099	0.167625	0.454008	0.000120042
SPATA18	87.9337	-0.986199	0.320607	-0.222395	0.405896		1.37566e-06	0.124599	0.373623	0.0502926
DANCR	399.613	-0.588014	-0.30313	-1.12056	0.51235		1.00707e-08	0.00428299	8.77259e-27	2.44472e-07
UGT2A3	12.0454	-1.16227	-0.00275584	-0.841258	0.311539		0.000823051	0.996259	0.0221093	0.438929
ALB	26.3378	-0.0492576	0.744821	-0.262429	0.907169		0.913311	0.00797294	0.499542	0.00120435
CXCL5	5864.99	1.06882	1.04993	0.50231	1.66311		2.74715e-07	3.95091e-07	0.0310842	1.683e-16
PARM1	291.89	-0.51662	-0.018409	-0.332918	0.755527		1.57728e-05	0.912909	0.00860144	5.58809e-12
ADH1C	17.0357	-1.81481	-1.07334	-1.46285	-0.163453		1.95471e-08	0.000962325	8.10419e-06	0.697295
TRIM2	57.8237	-2.00124	-1.37795	-1.97803	-0.703603		2.7676e-23	3.90666e-13	1.1463e-22	0.000313571
CPE	203.602	-0.525834	0.701265	-0.200187	0.98887		0.0011086	1.13237e-06	0.298359	4.17e-12
ANXA10	146.353	-1.39399	-0.164247	-0.953792	0.418277		3.29157e-22	0.285393	6.89717e-12	0.00170792
SLC1A3	16.4493	1.75812	2.77574	2.16635	2.16724		2.90064e-07	1.42478e-17	1.23987e-10	1.38915e-10
CTD-2373J6.1	3.87767	0.326095	1.57064	0.274778	0.755152		0.452957	4.8009e-06	0.557504	0.0352172
PCDHA3	58.1358	-1.4677	-0.656285	-0.90235	0.134717		5.21096e-11	0.00296042	5.30175e-05	0.621075
CYFIP2	826.201	-1.32966	-0.379921	-0.877555	0.255681		1.02873e-61	1.65995e-06	6.3294e-29	0.00172781
CTB-63M22.1	110.39	-0.230112	0.264723	-0.358737	1.00999		0.429647	0.317695	0.195276	4.77629e-06
GSTA1	6.25927	-1.0876	-0.547189	-0.83835	0.221833		0.00330282	0.175903	0.0340673	0.632559
ROS1	19.2091	-1.68332	-0.846119	-1.34035	-0.234715		5.75973e-08	0.00697005	1.99063e-05	0.53774
MOXD1	60.204	-0.73567	0.198756	-0.527711	0.626082		0.00147931	0.438473	0.0307214	0.00394733
PERP	5744.11	-0.431201	0.370328	-0.317273	0.78833		6.81228e-07	1.98614e-05	0.000467419	2.58387e-21
AC005532.5	7.6333	0.744853	0.0597051	1.23956	1.33507		0.0597051	1.24317e-07	0.000864754	0.000208187
MTURN	42.8596	-1.62139	1.84419	-1.65184	-0.444392		6.8904e-12	1.24317e-07	4.40673e-12	0.0779643
PGAM2	44.2996	3.76538	3.51767	1.3036	3.59746		9.48432e-40	2.00797e-34	0.000112645	2.98893e-35
DDC	223.76	-0.542871	0.557185	-0.156521	0.867555		0.00016583	2.37891e-05	0.380213	2.10861e-11
CALCR	6.23863	-0.0238721	0.429129	0.287951	1.5331		0.968251	0.30168	0.556598	1.39732e-05
ASNS	1475.27	-1.06938	0.0121937	-0.644532	0.0141883		1.16526e-84	0.875956	3.81515e-33	0.862357
CPA4	150.204	-0.870693	0.255677	-0.933721	1.11695		1.59091e-08	0.101695	2.2106e-09	3.70986e-17
AKR1B1	64412.4	-0.177845	0.527749	-0.0619327	0.973356		4.30656e-05	2.34631e-38	0.243889	6.89053e-129
NOS3	16.4792	1.86551	2.68343	1.16281	2.2577		2.20121e-08	3.83704e-17	0.00135392	7.59643e-12
PTPRN2	33.8179	-0.0362682	0.570342	-0.11594	0.992443		0.929879	0.0290287	0.769306	5.86485e-05
NEFL	299.51	-0.937201	0.221346	-0.922544	0.221552		8.77397e-20	0.032147	4.71818e-19	0.0402997
SCARA5	157.516	-1.16899	-0.675297	-0.891796	0.116719		1.64901e-17	4.7044e-07	5.52997e-11	0.480854
KRT18P37	9.95076	2.16866	1.91636	0.643316	1.83574		2.49713e-10	2.91325e-08	0.125676	1.50618e-07
CDH17	1547.92	-0.709221	0.294678	-0.335231	0.768544		2.16389e-18	0.000385183	8.70222e-05	9.0293e-23
SDC2	47.6478	-1.46926	-0.0444879	-0.793588	0.0449828		2.53761e-10	0.882663	0.00059922	0.887255
ANXA13	511.089	-1.01006	-0.103985	-0.532137	0.609744		1.54935e-20	0.432018	1.58395e-06	6.24411e-09
ARC	9.73827	1.03066	2.06482	0.582038	1.15718		0.00576246	1.58363e-09	0.173455	0.00149395
SAXO1	7.11517	1.77009	0.923852	0.126654	1.38603		5.38881e-07	0.0136809	0.819846	0.000108203
ACO1	1203.67	-2.25109	-1.01817	-1.6506	-0.186158		3.17782e-228	6.05425e-57	9.62203e-137	0.00744791
AQP3	312.155	-1.57285	-0.483092	-1.01622	0.441826		5.50312e-44	6.24574e-06	5.93194e-21	2.35868e-05
CA9	550.851	-0.512324	0.724844	0.408536	0.759916		0.0514326	0.00296042	0.146397	0.00176476
IGFBPL1	48.8678	-0.812986	-0.23245	-0.870615	0.2982		0.00102378	0.409177	0.000525921	0.271267
GDA	87.4123	-0.710856	-0.0981059	-0.537198	0.629643		0.000615793	0.707979	0.0133974	0.00130894
PSAT1	2910.08	-1.07869	0.0433815	-0.73912	0.119034		6.63095e-68	0.599082	8.2147e-33	0.0943966
AMBP	162.419	-0.290647	0.629138	-0.155454	1.00201		0.129269	7.90826e-05	0.487021	1.1206e-10
ITIH5	56.1787	-0.717147	0.187333	-0.755063	0.316558		0.00277333	0.489388	0.00192519	0.216359
EGR2	23.8582	2.47376	3.60571	0.771362	1.63902		3.78252e-15	6.85292e-33	0.0468674	1.20852e-06
RNLS	183.672	-0.229408	0.304671	-0.132081	0.923559		0.136821	0.0255108	0.456819	5.48975e-14
SLC16A12	10.9946	-1.64755	-0.548069	-1.50191	-0.784759		1.37227e-06	0.142667	1.51058e-05	0.0305044
RBP4	552.379	-0.19027	0.814204	-0.207354	1.21522		0.0483463	1.00234e-25	0.0339594	1.15173e-55
SEMA4G	269.936	-1.20119	-0.270926	-0.96643	0.290822		3.98532e-23	0.0316664	9.76957e-16	0.0192627
GFRA1	194.36	-0.781042	-0.241315	-0.80788	0.439601		2.13911e-08	0.110016	9.72807e-09	0.00141835
BTBD16	12.0136	-0.185058	0.471953	0.0838051	1.12749		0.701685	0.216627	0.879671	0.000802615
ADAM12	141.649	-1.14481	-0.115337	-0.405221	0.363941		6.17692e-14	0.52221	0.0104238	0.0159823
C10orf90	49.2028	-1.33754	-0.29697	-0.941182	0.0721423		5.37923e-09	0.227747	4.20406e-05	0.81161
PNPLA2	650.324	-0.289272	0.0809943	-0.300896	0.699818		0.0123851	0.552273	0.0105393	1.51222e-11
MUC5AC	127.147	-0.954005	0.263984	-0.564628	0.733687		9.29121e-07	0.208067	0.00559895	6.43315e-05
MUC5B	3684.59	-1.17626	0.0621149	-0.575022	0.413981		1.86359e-29	0.666005	1.22759e-07	0.000157264
CTSD	4104.19	-0.493265	0.509625	-0.216902	0.909212		2.64237e-14	8.84579e-16	0.0019837	2.41936e-48
GAS2	6.89775	-0.657641	-0.440704	-0.780426	0.270438		0.103669	0.293535	0.051766	0.551876
CAT	1701.92	-0.508648	0.318683	-0.338794	0.699613		4.7226e-17	8.78385e-08	4.78107e-08	9.11014e-34
GPR83	6.59803	0.200138	1.25332	0.724872	0.81477		0.690626	0.000541161	0.0758538	0.0317926
PIWIL4	9.20732	0.898192	1.90957	1.2391	0.88291		0.0190083	4.11218e-08	0.00086645	0.0191436
BCO2	10.7093	-0.738783	-0.098476	-0.517776	0.509142		0.0478314	0.834727	0.206256	0.17537
SORL1	496.592	-1.52802	-0.625681	-0.904436	0.205351		3.27278e-67	4.40114e-14	4.43961e-27	0.0205758
NTM	15.3102	2.70288	2.08248	0.72722	2.47045		4.25621e-16	8.91889e-10	0.0740708	2.47178e-13
RERG	203.139	-1.52048	-1.22254	-1.51046	-0.38613		4.94063e-29	6.07073e-20	1.65111e-28	0.00642015
SLCO1B1	104.668	-0.884407	0.032776	-0.724867	0.303939		6.64764e-05	0.915456	0.00153192	0.215002
CNTN1	9158.47	-1.2152	-0.0329891	-0.667504	0.604132		3.7461e-57	0.765459	8.83238e-18	5.66014e-15
COL2A1	27.0245	3.44821	3.13864	1.07073	2.35033		5.16912e-29	6.11606e-24	0.00345743	5.55084e-13
KRT4	232.411	-0.42871	0.249122	-0.31414	1.04349		0.00154725	0.0659997	0.0287932	5.11591e-19
HSD17B6	33.2262	-0.556876	0.0140556	-0.847251	0.416911		0.0411429	0.970309	0.00165686	0.118825
SLC16A7	139.669	-1.58979	-0.909846	-1.32328	-0.0619887		1.51021e-16	1.89536e-06	6.30791e-12	0.81704
MYRFL	9.32919	0.819139	1.95925	0.293918	1.48538		0.0347794	1.34367e-08	0.554539	2.96334e-05
ALDH1L2	269.453	-1.01004	0.080951	-0.550595	0.181439		3.45775e-19	0.550554	1.0408e-06	0.142477
RPLP0	32567.6	-0.354085	0.392098	-0.130332	0.889519		2.53673e-08	4.19478e-10	0.0780684	1.83964e-48
FRY	30.5013	-1.79169	-1.21648	-1.52826	-0.451664		2.82477e-12	9.08987e-07	1.88323e-09	0.0949918
CPB2	15.6668	-0.759642	-0.515314	-1.52826	0.409627		0.0278594	0.146454	1.88323e-09	0.257208
LCP1	43.5457	-0.496524	0.254145	-0.441512	0.881022		0.0791436	0.381937	0.138399	0.000267568
NALCN	100.117	-1.03687	-0.397187	-0.687701	0.368892		4.53017e-09	0.028811	0.000126698	0.0395792
SERPINA1	53.7928	-0.164108	0.86746	-0.229312	1.32985		0.63655	0.00033921	0.506546	1.47081e-08
SNHG14	1321.06	-0.995608	-0.393761	-0.60174	0.476901		6.44622e-59	1.12002e-10	4.94722e-23	8.39337e-16
RP11-592N21.1	32.9172	0.461883	0.40704	-0.339707	0.750209		0.116281	0.16435	0.326092	0.0056969
RCN2	2198.03	-0.211221	0.239349	-0.248335	0.847995		0.127312	0.0682543	0.0722467	3.01121e-13
SAXO2	18.3474	0.996066	1.28167	0.484236	1.69085		0.00214545	3.40242e-05	0.215468	2.84311e-08
METRN	1172.21	-0.714404	-0.163994	-0.357899	0.645787		5.05751e-16	0.0976376	0.000113303	5.47058e-14
CRYM	42.7819	-0.883327	0.0905711	-0.491782	0.577847		0.00103838	0.79148	0.0956119	0.0275606
ANKRD26P1	32.4711	2.74263	4.41548	1.32735	2.58207		3.08211e-19	1.08676e-52	0.000136186	2.40778e-16
DRC7	7.82421	-0.0884439	1.35704	0.277608	1.19157		0.87321	0.000160947	0.580126	0.00105781
TPPP3	54.0413	-0.436677	-0.292449	-0.356275	0.687127		0.0994204	0.28321	0.209049	0.00314609
CALB2	20.1694	-0.518162	0.256783	-0.564694	0.768681		0.147405	0.490248	0.121734	0.0142703
FAM101B	264.879	-1.38968	-1.32701	-1.35726	-0.207706		1.17618e-40	1.98972e-37	7.93632e-39	0.0632004
CCDC144NL-AS1	37.8886	1.41933	2.18359	1.00031	2.26948		5.04309e-07	2.43749e-16	0.00100557	4.25891e-17
VAT1	3424.42	-1.16542	-0.313125	-0.766148	0.348039		9.87173e-96	4.57616e-08	9.78001e-43	8.44501e-10
C17orf89	713.756	-0.525215	0.067668	-0.318879	0.704927		1.62504e-08	0.563192	0.00113013	1.10724e-15
TTR	10.6291	0.202301	0.737414	-0.173968	0.859089		0.681249	0.0494857	0.744528	0.0201411
RP11-873E20.1	40.3567	0.2872	1.55466	0.929003	2.26526		0.39949	1.00815e-10	0.000496134	3.309e-22
CCDC102B	13.4485	-0.0226825	0.028495	-0.409793	0.598963		0.966829	0.953763	0.322268	0.0870188
EBI3	16.9946	0.191103	1.0508	0.0672331	1.09482		0.665333	0.000708767	0.900766	0.000531697
SEMA6B	117.1	-1.7242	-0.92622	-1.22198	0.0358537		3.07907e-27	4.98216e-10	1.18221e-15	0.86749
HAMP	29.5354	3.56796	3.44753	1.37828	2.88907		1.27601e-33	2.87454e-31	6.35183e-05	8.30499e-21
CD22	75.3814	-0.999574	-0.253731	-0.679734	0.488582		1.82e-06	0.275279	0.00161075	0.0182228
SBSN	16.9691	0.612816	0.516929	0.0313064	1.03318		0.0798131	0.142168	0.955697	0.00126549
SIRT2	378.359	-0.667653	-0.146795	-0.488291	0.515356		1.12578e-09	0.242011	1.37164e-05	1.2324e-06
CEACAM6	483.243	-0.626402	0.666197	-0.207003	1.10658		1.53153e-11	8.01531e-16	0.0440015	7.03564e-42
FOSB	54.13	2.5215	3.92973	2.47319	2.05194		3.4066e-21	2.32128e-54	3.29531e-20	3.94683e-13
CTD-2639E6.9	33.8442	3.12312	3.63905	1.18878	2.4485		2.50258e-27	9.33795e-38	0.000470329	8.42427e-16
TMEM238	42.0675	0.0508066	0.343611	-0.296518	0.705026		0.901225	0.245762	0.38646	0.00858801
HAO1	18.6411	-1.07074	-0.808945	-1.21391	-0.145689		0.00181949	0.0203459	0.000438714	0.74458
NNAT	2.88053	0.274497	0.729141	0.215241	1.26694		0.497452	0.0295807	0.624152	5.73037e-05
MAFB	9.25101	0.832529	2.16195	1.14615	1.04627		0.0307444	1.5727e-10	0.00207845	0.0045049
PREX1	596.536	-1.55882	-1.04513	-1.22845	-0.184395		2.58437e-79	3.19328e-39	2.53571e-52	0.0359043
CERK	676.85	-1.5854	-1.30231	-1.42391	-0.210648		5.3017e-97	6.71179e-69	1.74722e-80	0.00725162
GS1-358P8.4	148.77	-1.91713	-1.27715	-1.29801	-0.12478		2.93489e-31	6.19808e-16	3.09264e-16	0.532007
RP11-298C3.2	12.8149	-0.0168015	0.465321	-0.125219	0.879813		0.97776	0.217375	0.81105	0.010617
TSPAN7	795.252	-0.603781	0.311119	-0.453637	0.674246		1.36069e-14	5.31323e-05	1.1932e-08	8.84188e-20
SLC16A2	556.483	-0.969202	0.0151095	-0.592224	0.497111		1.07092e-22	0.915894	2.74682e-09	2.55948e-07
ITM2A	15.7317	0.516177	0.621582	-0.00871257	1.15987		0.160558	0.0712512	0.988858	0.000269727
KLHL4	272.705	-1.14687	-0.0791256	-0.3902	0.350162		2.7308e-25	0.547844	0.00041455	0.00102073
RNF128	150.45	-1.52539	-0.501117	-1.23844	-0.0727149		8.48189e-19	0.00396859	4.79984e-13	0.753552
L1CAM	91.1959	-0.392598	0.352798	-0.420432	0.874767		0.038584	0.0433144	0.029771	3.83303e-08
