# Supplementary material for: Specificity and functional interplay between influenza virus PA-X and NS1 shutoff activity
Source: PLoS Pathog. 2018 Nov 29;14(11):e1007465. doi: 10.1371/journal.ppat.1007465 (PMC6289448; doi:10.1371/journal.ppat.1007465)
Supplement: S4 Table — Enrichment analysis using GO Biological Process 2017b database of the 156 DEGs obtained from Fig 3B shows the pathways in which DEGs were suppressed by PA-X following virus infection. The ranking was based on the combined score, which was calculated from ln(P-value) × Z-score (Enrichr). (XLSX) [file ppat.1007465.s008.xlsx]

## Sheet: Sheet1
Term	Overlap	P-value	Adjusted P-value	Old P-value	Old Adjusted P-value	Z-score	Combined Score	Genes
cellular protein modification process	10/271	5.46262e-05	0.0310621	6.12129e-05	0.0356018	-4.34806	42.6762	SERPINA1;TTR;AHSG;FBXO2;SDC2;ALB;CPE;SORL1;F5;PNPLA2
cellular protein catabolic process	9/216	5.12023e-05	0.0310621	5.94443e-05	0.0356018	-3.87622	38.296	SERPINA1;TTR;AHSG;SDC2;ALB;CTSD;SORL1;F5;PNPLA2
mitochondrial protein processing	9/233	9.16505e-05	0.0310621	0.000103969	0.0356018	-4.01419	37.322	SERPINA1;TTR;AHSG;SDC2;ALB;CNTN1;SORL1;F5;PNPLA2
vacuolar protein processing	9/233	9.16505e-05	0.0310621	0.000103969	0.0356018	-3.98768	37.0756	SERPINA1;TTR;AHSG;SDC2;ALB;CNTN1;SORL1;F5;PNPLA2
sterol regulatory element binding protein cleavage	9/236	0.000101024	0.0310621	0.000114181	0.0356018	-4.02232	37.006	SERPINA1;TTR;AHSG;SDC2;ALB;CNTN1;SORL1;F5;PNPLA2
signal peptide processing	9/250	0.000156102	0.0312203	0.000173664	0.0356018	-4.09901	35.9278	SERPINA1;TTR;AHSG;SDC2;ALB;CNTN1;SORL1;F5;PNPLA2
rhodopsin metabolic process	8/188	0.000116483	0.0310621	0.000135181	0.0356018	-3.76566	34.1085	SERPINA1;TTR;AHSG;SDC2;ALB;SORL1;F5;PNPLA2
ferredoxin metabolic process	8/188	0.000116483	0.0310621	0.000135181	0.0356018	-3.76333	34.0874	SERPINA1;TTR;AHSG;SDC2;ALB;SORL1;F5;PNPLA2
cellular protein metabolic process	8/188	0.000116483	0.0310621	0.000135181	0.0356018	-3.76216	34.0768	SERPINA1;TTR;AHSG;SDC2;ALB;SORL1;F5;PNPLA2
prosthetic group metabolic process	8/188	0.000116483	0.0310621	0.000135181	0.0356018	-3.75962	34.0537	SERPINA1;TTR;AHSG;SDC2;ALB;SORL1;F5;PNPLA2
protein repair	8/194	0.000144682	0.0312203	0.000166378	0.0356018	-3.81304	33.711	SERPINA1;TTR;AHSG;SDC2;ALB;SORL1;F5;PNPLA2
neutrophil degranulation	11/487	0.00156247	0.191599	0.00157005	0.226084	-5.19535	33.5697	VAT1;CDA;SERPINA1;TTR;PTPRN2;AHSG;CEACAM6;HSPA6;CAT;CTSD;CXCL5
CAAX-box protein maturation	8/196	0.000155247	0.0312203	0.000178009	0.0356018	-3.79565	33.2897	SERPINA1;TTR;AHSG;SDC2;ALB;SORL1;F5;PNPLA2
Notch receptor processing	8/202	0.000190824	0.035229	0.000216986	0.040059	-3.82488	32.7569	SERPINA1;TTR;AHSG;SDC2;ALB;SORL1;F5;PNPLA2
translation	9/348	0.00167649	0.191599	0.00174161	0.232214	-4.31713	27.591	SERPINA1;TTR;AHSG;SDC2;RPLP0;ALB;SORL1;F5;PNPLA2
post-translational protein modification	9/429	0.00662021	0.416348	0.00669719	0.427078	-4.9362	24.768	SERPINA1;AHSG;FBXO2;SDC2;ALB;CPE;SUMF1;F5;PNPLA2
CAAX-box protein modification	8/355	0.00682109	0.416348	0.00698728	0.427078	-4.46619	22.2762	SERPINA1;AHSG;FBXO2;SDC2;ALB;SUMF1;F5;PNPLA2
C-terminal protein amino acid modification	8/355	0.00682109	0.416348	0.00698728	0.427078	-4.46417	22.2661	SERPINA1;AHSG;FBXO2;SDC2;ALB;SUMF1;F5;PNPLA2
N-terminal protein amino acid propionylation	8/355	0.00682109	0.416348	0.00698728	0.427078	-4.46172	22.2539	SERPINA1;AHSG;FBXO2;SDC2;ALB;SUMF1;F5;PNPLA2
post-translational protein acetylation	8/368	0.00838582	0.416348	0.00855711	0.427078	-4.53571	21.6862	SERPINA1;AHSG;FBXO2;SDC2;ALB;SUMF1;F5;PNPLA2
negative regulation of epithelial cell proliferation	7/302	0.00963996	0.416348	0.00993403	0.427078	-4.58379	21.2772	KRT4;FRZB;NOS3;AKR1B1;IRF6;SIRT2;RERG
bile acid and bile salt transport	4/45	0.000413726	0.0709245	0.000542352	0.0929747	-2.56815	20.0066	SLCO1B1;ALB;SLC16A2;ABCA12
positive regulation of membrane protein ectodomain proteolysis	4/75	0.00281707	0.281707	0.00322392	0.336409	-3.01702	17.7161	CYFIP2;PERP;C4BPA;SORL1
platelet degranulation	5/136	0.0042968	0.396627	0.00468363	0.427078	-3.14774	17.1548	SERPINA1;AHSG;ALB;ABCA12;F5
sodium-independent organic anion transport	3/27	0.00118669	0.178003	0.00155646	0.226084	-2.53729	17.0927	SLCO1B1;ALB;SLC16A2
L-serine biosynthetic process	2/10	0.00261087	0.272439	0.00369952	0.369952	-2.81634	16.7518	PSAT1;PHGDH
negative regulation of cell proliferation	7/399	0.037238	0.416348	0.0375014	0.427078	-4.9454	16.2725	FRZB;NOS3;AKR1B1;IRF6;SIRT2;AGT;RERG
negative regulation of cell proliferation involved in kidney development	6/283	0.0238013	0.416348	0.024356	0.427078	-4.28857	16.0307	FRZB;NOS3;AKR1B1;IRF6;SIRT2;RERG
negative regulation of mammary stem cell proliferation	6/282	0.0234424	0.416348	0.0239958	0.427078	-4.2703	16.0273	FRZB;NOS3;AKR1B1;IRF6;SIRT2;RERG
negative regulation of skeletal muscle cell proliferation	6/282	0.0234424	0.416348	0.0239958	0.427078	-4.26791	16.0184	FRZB;NOS3;AKR1B1;IRF6;SIRT2;RERG
negative regulation of hair follicle cell proliferation	6/282	0.0234424	0.416348	0.0239958	0.427078	-4.26594	16.011	FRZB;NOS3;AKR1B1;IRF6;SIRT2;RERG
negative regulation of cell proliferation in bone marrow	6/282	0.0234424	0.416348	0.0239958	0.427078	-4.2618	15.9954	FRZB;NOS3;AKR1B1;IRF6;SIRT2;RERG
negative regulation of cell proliferation involved in compound eye morphogenesis	6/282	0.0234424	0.416348	0.0239958	0.427078	-4.26036	15.99	FRZB;NOS3;AKR1B1;IRF6;SIRT2;RERG
negative regulation of synoviocyte proliferation	6/282	0.0234424	0.416348	0.0239958	0.427078	-4.25987	15.9882	FRZB;NOS3;AKR1B1;IRF6;SIRT2;RERG
negative regulation of hemocyte proliferation	6/283	0.0238013	0.416348	0.024356	0.427078	-4.27283	15.9719	FRZB;NOS3;AKR1B1;IRF6;SIRT2;RERG
negative regulation of germ cell proliferation	6/282	0.0234424	0.416348	0.0239958	0.427078	-4.25524	15.9708	FRZB;NOS3;AKR1B1;IRF6;SIRT2;RERG
negative regulation of cell proliferation involved in heart morphogenesis	6/282	0.0234424	0.416348	0.0239958	0.427078	-4.25396	15.966	FRZB;NOS3;AKR1B1;IRF6;SIRT2;RERG
negative regulation of leukocyte proliferation	6/283	0.0238013	0.416348	0.024356	0.427078	-4.27062	15.9636	FRZB;NOS3;AKR1B1;IRF6;SIRT2;RERG
negative regulation of sebum secreting cell proliferation	6/282	0.0234424	0.416348	0.0239958	0.427078	-4.24955	15.9494	FRZB;NOS3;AKR1B1;IRF6;SIRT2;RERG
negative regulation of trophectodermal cell proliferation	6/284	0.0241639	0.416348	0.0247197	0.427078	-4.28096	15.9376	FRZB;NOS3;AKR1B1;IRF6;SIRT2;RERG
negative regulation of myoblast proliferation	6/285	0.0245301	0.416348	0.0250872	0.427078	-4.28545	15.8898	FRZB;NOS3;AKR1B1;IRF6;SIRT2;RERG
negative regulation of glial cell proliferation	6/284	0.0241639	0.416348	0.0247197	0.427078	-4.26527	15.8792	FRZB;NOS3;AKR1B1;IRF6;SIRT2;RERG
negative regulation of chorionic trophoblast cell proliferation	6/285	0.0245301	0.416348	0.0250872	0.427078	-4.26864	15.8275	FRZB;NOS3;AKR1B1;IRF6;SIRT2;RERG
negative regulation of fat cell proliferation	6/287	0.0252738	0.416348	0.025833	0.427078	-4.30198	15.8226	FRZB;NOS3;AKR1B1;IRF6;SIRT2;RERG
negative regulation of mesenchymal cell proliferation	6/284	0.0241639	0.416348	0.0247197	0.427078	-4.24393	15.7997	FRZB;NOS3;AKR1B1;IRF6;SIRT2;RERG
negative regulation of stem cell proliferation	6/288	0.0256512	0.416348	0.0262114	0.427078	-4.30494	15.7697	FRZB;NOS3;AKR1B1;IRF6;SIRT2;RERG
negative regulation of chondrocyte proliferation	6/285	0.0245301	0.416348	0.0250872	0.427078	-4.25282	15.7688	FRZB;NOS3;AKR1B1;IRF6;SIRT2;RERG
negative regulation of cardiac muscle cell proliferation	6/287	0.0252738	0.416348	0.025833	0.427078	-4.28578	15.763	FRZB;NOS3;AKR1B1;IRF6;SIRT2;RERG
negative regulation of neural precursor cell proliferation	6/288	0.0256512	0.416348	0.0262114	0.427078	-4.29548	15.7351	FRZB;NOS3;AKR1B1;IRF6;SIRT2;RERG
negative regulation of growth plate cartilage chondrocyte proliferation	6/287	0.0252738	0.416348	0.025833	0.427078	-4.2691	15.7017	FRZB;NOS3;AKR1B1;IRF6;SIRT2;RERG
negative regulation of osteoblast proliferation	6/290	0.0264172	0.416348	0.0269793	0.427078	-4.30002	15.6251	FRZB;NOS3;AKR1B1;IRF6;SIRT2;RERG
negative regulation of fibroblast proliferation	6/294	0.0279947	0.416348	0.0285597	0.427078	-4.36608	15.6119	FRZB;NOS3;AKR1B1;IRF6;SIRT2;RERG
mammary gland epithelial cell differentiation	4/65	0.00166637	0.191599	0.00196709	0.248474	-2.43088	15.5506	VIL1;KRT4;GSTA1;IRF6
negative regulation of smooth muscle cell proliferation	6/303	0.031769	0.416348	0.0323369	0.427078	-4.42059	15.2478	FRZB;NOS3;AKR1B1;IRF6;SIRT2;RERG
norepinephrine biosynthetic process	2/11	0.00317477	0.304778	0.00435023	0.417623	-2.64037	15.1888	MOXD1;DDC
negative regulation of pentose-phosphate shunt	2/6	0.000888334	0.142133	0.00160143	0.226084	-2.08777	14.669	CDA;PGAM2
respiratory basal cell differentiation	4/71	0.00230672	0.251642	0.0026699	0.291262	-2.40554	14.6063	VIL1;KRT4;EPCAM;GSTA1
response to iron(II) ion	2/8	0.00164129	0.191599	0.00254792	0.29119	-2.19462	14.0725	ACO1;HAMP
hepatoblast differentiation	4/87	0.00480101	0.416348	0.00534567	0.427078	-2.59409	13.8496	VIL1;KRT4;EPCAM;GSTA1
actin filament polymerization involved in mitotic actomyosin contractile ring assembly	2/18	0.00852135	0.416348	0.0102311	0.427078	-2.87223	13.6867	VIL1;PREX1
protein lipoylation	2/16	0.00675195	0.416348	0.00832169	0.427078	-2.68516	13.4202	NNAT;SORL1
iron assimilation	3/49	0.00659605	0.416348	0.00749598	0.427078	-2.59137	13.012	SCARA5;ACO1;HAMP
sequestering of iron ion	3/49	0.00659605	0.416348	0.00749598	0.427078	-2.58686	12.9894	SCARA5;ACO1;HAMP
positive regulation of proteolysis	3/55	0.00907917	0.416348	0.0101238	0.427078	-2.72792	12.8261	CYFIP2;PERP;AGT
positive regulation of protein desumoylation	2/19	0.00947545	0.416348	0.0112516	0.427078	-2.74682	12.7976	CYFIP2;PERP
odontogenesis	2/22	0.0126062	0.416348	0.0145678	0.427078	-2.81287	12.3023	SSUH2;AQP3
tooth replacement	2/22	0.0126062	0.416348	0.0145678	0.427078	-2.79416	12.2205	SSUH2;AQP3
positive regulation of protein catabolic process	3/60	0.0115131	0.416348	0.0126739	0.427078	-2.68668	11.9941	ODC1;C4BPA;SORL1
cellular iron ion homeostasis	3/56	0.00953907	0.416348	0.0106073	0.427078	-2.56647	11.9401	SCARA5;ACO1;HAMP
retinoid metabolic process	3/59	0.0109993	0.416348	0.0121373	0.427078	-2.62173	11.8238	TTR;SDC2;BCO2
vitamin A metabolic process	3/60	0.0115131	0.416348	0.0126739	0.427078	-2.64253	11.797	TTR;SDC2;BCO2
positive regulation of cellular protein catabolic process	3/66	0.0148842	0.416348	0.0161773	0.427078	-2.73912	11.5247	C4BPA;SORL1;AGT
activation of cysteine-type endopeptidase activity	2/21	0.0115186	0.416348	0.0134207	0.427078	-2.57769	11.5063	CYFIP2;PERP
retinal metabolic process	3/63	0.0131366	0.416348	0.0143646	0.427078	-2.64401	11.4548	TTR;SDC2;BCO2
retinol metabolic process	3/63	0.0131366	0.416348	0.0143646	0.427078	-2.62054	11.3531	TTR;SDC2;BCO2
angiotensin-mediated vasodilation involved in regulation of systemic arterial blood pressure	2/8	0.00164129	0.191599	0.00254792	0.29119	-1.75681	11.2652	NOS3;AGT
regulation of blood coagulation	2/21	0.0115186	0.416348	0.0134207	0.427078	-2.51018	11.2049	VIL1;SCARA5
positive regulation of leukocyte migration	4/151	0.0307041	0.416348	0.0319112	0.427078	-3.20255	11.1556	VIL1;CEACAM6;CNTN1;AQP3
positive regulation of smooth muscle cell migration	4/148	0.0288169	0.416348	0.0300025	0.427078	-3.10747	11.0216	VIL1;CEACAM6;CNTN1;SORL1
positive regulation of protein deubiquitination	2/22	0.0126062	0.416348	0.0145678	0.427078	-2.50784	10.9682	CYFIP2;PERP
granulosa cell differentiation	3/54	0.00863258	0.416348	0.00965343	0.427078	-2.30219	10.9405	VIL1;KRT4;GSTA1
epithelial cell differentiation involved in kidney development	3/54	0.00863258	0.416348	0.00965343	0.427078	-2.29856	10.9232	VIL1;KRT4;GSTA1
columnar/cuboidal epithelial cell differentiation	3/54	0.00863258	0.416348	0.00965343	0.427078	-2.29689	10.9153	VIL1;KRT4;GSTA1
Malpighian tubule stellate cell differentiation	3/54	0.00863258	0.416348	0.00965343	0.427078	-2.29234	10.8937	VIL1;KRT4;GSTA1
epithelial cell development	3/54	0.00863258	0.416348	0.00965343	0.427078	-2.29205	10.8923	VIL1;KRT4;GSTA1
epithelial cell differentiation involved in salivary gland development	3/54	0.00863258	0.416348	0.00965343	0.427078	-2.28838	10.8748	VIL1;KRT4;GSTA1
epithelial cell fate commitment	3/54	0.00863258	0.416348	0.00965343	0.427078	-2.28634	10.8652	VIL1;KRT4;GSTA1
epithelial cell differentiation involved in embryonic placenta development	3/54	0.00863258	0.416348	0.00965343	0.427078	-2.28535	10.8605	VIL1;KRT4;GSTA1
Malpighian tubule principal cell differentiation	3/54	0.00863258	0.416348	0.00965343	0.427078	-2.28325	10.8505	VIL1;KRT4;GSTA1
ureter epithelial cell differentiation	3/56	0.00953907	0.416348	0.0106073	0.427078	-2.32241	10.8047	VIL1;KRT4;GSTA1
lens fiber cell differentiation	3/58	0.0104991	0.416348	0.011614	0.427078	-2.35875	10.7476	VIL1;KRT4;GSTA1
nitric oxide mediated signal transduction	2/19	0.00947545	0.416348	0.0112516	0.427078	-2.30452	10.7369	NOS3;AGT
receptor internalization	4/164	0.0397104	0.416348	0.0409944	0.427078	-3.319	10.7076	CALCR;AMBP;ALB;SORL1
negative regulation of cell growth	4/155	0.0333315	0.416348	0.0345651	0.427078	-3.14451	10.6953	CDA;FRZB;AGT;RERG
leading edge cell differentiation	3/55	0.00907917	0.416348	0.0101238	0.427078	-2.26774	10.6624	VIL1;KRT4;GSTA1
multi-ciliated epithelial cell differentiation	3/58	0.0104991	0.416348	0.011614	0.427078	-2.3395	10.6599	VIL1;KRT4;GSTA1
retinoic acid metabolic process	3/72	0.018756	0.416348	0.0201718	0.427078	-2.66814	10.6092	TTR;SDC2;BCO2
negative regulation of reactive oxygen species metabolic process	2/22	0.0126062	0.416348	0.0145678	0.427078	-2.40541	10.5202	BCO2;SIRT2
protein localization to plasma membrane	3/64	0.0137053	0.416348	0.0149553	0.427078	-2.45141	10.5165	CALCR;CPE;ABCA12
epithelial cell differentiation	3/57	0.0100123	0.416348	0.011104	0.427078	-2.26344	10.4207	VIL1;KRT4;GSTA1
mesenchymal to epithelial transition	3/59	0.0109993	0.416348	0.0121373	0.427078	-2.30907	10.4137	VIL1;KRT4;GSTA1
endothelial cell differentiation	3/63	0.0131366	0.416348	0.0143646	0.427078	-2.39853	10.3913	VIL1;KRT4;GSTA1
parallel actin filament bundle assembly	2/26	0.0173793	0.416348	0.0195575	0.427078	-2.53274	10.2639	LCP1;PLS1
actin filament bundle assembly	2/26	0.0173793	0.416348	0.0195575	0.427078	-2.52413	10.229	LCP1;PLS1
actomyosin contractile ring actin filament bundle assembly	2/26	0.0173793	0.416348	0.0195575	0.427078	-2.5205	10.2142	LCP1;PLS1
contractile actin filament bundle assembly	2/26	0.0173793	0.416348	0.0195575	0.427078	-2.51933	10.2095	LCP1;PLS1
peripheral nervous system development	5/255	0.0498174	0.416348	0.050722	0.427078	-3.38679	10.1583	EGR2;MAFB;GDA;PCDHA3;L1CAM
polarized epithelial cell differentiation	3/57	0.0100123	0.416348	0.011104	0.427078	-2.20427	10.1483	VIL1;KRT4;GSTA1
actin rod assembly	2/28	0.0200096	0.416348	0.0222836	0.427078	-2.58556	10.1135	LCP1;PLS1
nitric oxide-cGMP-mediated signaling pathway	2/20	0.0104748	0.416348	0.0123151	0.427078	-2.21633	10.1038	NOS3;AGT
lung epithelial cell differentiation	3/61	0.0120406	0.416348	0.013224	0.427078	-2.27786	10.0669	VIL1;KRT4;GSTA1
positive regulation of protein processing	2/29	0.0213832	0.416348	0.0237023	0.427078	-2.6122	10.0443	CYFIP2;PERP
trigeminal sensory nucleus development	3/85	0.0288822	0.416348	0.0305253	0.427078	-2.72115	9.64521	EGR2;NNAT;PHGDH
brain segmentation	3/85	0.0288822	0.416348	0.0305253	0.427078	-2.71853	9.63592	EGR2;NNAT;PHGDH
positive regulation of endothelial cell migration	3/72	0.018756	0.416348	0.0201718	0.427078	-2.4135	9.59668	VIL1;ATOH8;AGT
removal of superoxide radicals	2/25	0.016124	0.416348	0.0182512	0.427078	-2.32113	9.58033	PREX1;NOS3
ventricular system development	3/87	0.0306509	0.416348	0.0323239	0.427078	-2.70514	9.42766	EGR2;NNAT;PHGDH
tooth mineralization	2/29	0.0213832	0.416348	0.0237023	0.427078	-2.44703	9.40918	SSUH2;AQP3
hepatocyte differentiation	3/72	0.018756	0.416348	0.0201718	0.427078	-2.35367	9.35876	VIL1;KRT4;GSTA1
regulation of lamellipodium morphogenesis	2/24	0.0149096	0.416348	0.0169838	0.427078	-2.22394	9.35332	VIL1;ARC
positive regulation of hemocyte differentiation	2/26	0.0173793	0.416348	0.0195575	0.427078	-2.30456	9.33919	AKR1B1;AQP3
positive regulation of proteolysis involved in cellular protein catabolic process	2/31	0.024244	0.416348	0.0266474	0.427078	-2.50991	9.33582	CYFIP2;PERP
positive regulation of opsonization	2/24	0.0149096	0.416348	0.0169838	0.427078	-2.13811	8.99233	AHSG;C4BPA
brain morphogenesis	3/94	0.0372799	0.416348	0.0390458	0.427078	-2.71062	8.91605	EGR2;NNAT;PHGDH
fatty acid transport	2/30	0.0227949	0.416348	0.0251571	0.427078	-2.33432	8.82656	SLC16A2;ABCA12
positive regulation of peptidase activity	2/26	0.0173793	0.416348	0.0195575	0.427078	-2.15877	8.74835	CYFIP2;PERP
bile acid secretion	2/25	0.016124	0.416348	0.0182512	0.427078	-1.99498	8.23418	SLCO1B1;ALB
negative regulation of canonical Wnt signaling pathway involved in controlling type B pancreatic cell proliferation	6/413	0.104904	0.416348	0.10508	0.427078	-3.61562	8.15219	FRZB;NOS3;AKR1B1;IRF6;SIRT2;RERG
negative regulation of unidimensional cell growth	3/104	0.0479119	0.416348	0.0497793	0.427078	-2.65298	8.06078	CDA;FRZB;RERG
negative regulation of chondrocyte hypertrophy	3/104	0.0479119	0.416348	0.0497793	0.427078	-2.64991	8.05147	CDA;FRZB;RERG
negative regulation of direction of cell growth	3/103	0.0467883	0.416348	0.0486472	0.427078	-2.62124	8.02657	CDA;FRZB;RERG
negative regulation of pseudohyphal growth	3/103	0.0467883	0.416348	0.0486472	0.427078	-2.61597	8.01043	CDA;FRZB;RERG
receptor-mediated endocytosis	4/195	0.0666329	0.416348	0.0679872	0.427078	-2.93903	7.96054	SCARA5;AMBP;ALB;SORL1
negative regulation of root hair elongation	3/105	0.0490487	0.416348	0.0509242	0.427078	-2.62146	7.90353	CDA;FRZB;RERG
positive regulation of phosphorylation	2/30	0.0227949	0.416348	0.0251571	0.427078	-2.08806	7.8954	AKR1B1;SIRT2
positive regulation of reactive oxygen species metabolic process	2/37	0.0336881	0.416348	0.0363013	0.427078	-2.325	7.88316	BCO2;AGT
actin filament polymerization	2/39	0.0371064	0.416348	0.0397762	0.427078	-2.29555	7.56145	VIL1;PREX1
odontogenesis of dentin-containing tooth	2/38	0.0353811	0.416348	0.0380234	0.427078	-2.25116	7.52242	SSUH2;AQP3
skeletal system development	3/103	0.0467883	0.416348	0.0486472	0.427078	-2.44898	7.49906	COL2A1;FRZB;AHSG
phospholipid transport	2/42	0.0424704	0.416348	0.0452135	0.427078	-2.36406	7.46794	SLCO1B1;ABCA12
negative regulation of cell growth involved in cardiac muscle cell development	3/113	0.0586118	0.416348	0.060539	0.427078	-2.62719	7.45286	CDA;FRZB;RERG
negative regulation of sprouting of injured axon	3/111	0.0561439	0.416348	0.0580603	0.427078	-2.57015	7.40161	CDA;FRZB;RERG
glycoprotein catabolic process	2/37	0.0336881	0.416348	0.0363013	0.427078	-2.16792	7.35056	FBXO2;CTSD
extracellular matrix disassembly	4/198	0.0696394	0.416348	0.0709918	0.427078	-2.75493	7.34031	COL2A1;TTR;ADAM12;LCP1
negative regulation of TOR signaling	2/40	0.0388634	0.416348	0.0415592	0.427078	-2.25912	7.33696	PREX1;ROS1
negative regulation of protein catabolic process	2/30	0.0227949	0.416348	0.0251571	0.427078	-1.92712	7.28687	ODC1;SIRT2
protein targeting to lysosome	2/37	0.0336881	0.416348	0.0363013	0.427078	-2.12165	7.1937	RNF128;SORL1
skeletal system morphogenesis	3/110	0.054929	0.416348	0.0568396	0.427078	-2.46118	7.14164	COL2A1;FRZB;AHSG
positive regulation of elastin catabolic process	2/44	0.0461973	0.416348	0.0489819	0.427078	-2.28725	7.0329	C4BPA;SORL1
embryonic skeletal system development	3/112	0.0573715	0.416348	0.0592935	0.427078	-2.38606	6.81985	COL2A1;FRZB;AHSG
positive regulation of macrophage derived foam cell differentiation	2/41	0.0406516	0.416348	0.0433718	0.427078	-2.11161	6.76288	AKR1B1;AGT
negative regulation of collateral sprouting	3/120	0.0676438	0.416348	0.0695973	0.427078	-2.4545	6.6112	CDA;FRZB;RERG
positive regulation of hemocyte proliferation	5/328	0.114317	0.416348	0.114947	0.427078	-2.94875	6.39519	CEACAM6;EPCAM;AKR1B1;AQP3;CXCL5
mannosyl-inositol phosphorylceramide metabolic process	2/45	0.0481043	0.416348	0.0509076	0.427078	-2.08599	6.32968	CERK;SUMF1
GSI anchor metabolic process	2/45	0.0481043	0.416348	0.0509076	0.427078	-2.08178	6.31691	CERK;SUMF1
bone development	3/118	0.0650015	0.416348	0.0669493	0.427078	-2.30048	6.288	COL2A1;FRZB;AHSG
protein processing	4/218	0.0914141	0.416348	0.0927171	0.427078	-2.61171	6.24814	FBXO2;CNTN1;CTSD;SORL1
globoside metabolic process	2/46	0.0500396	0.416348	0.0528602	0.427078	-2.05736	6.16167	CERK;SUMF1
regulation of transcription from RNA polymerase II promoter in response to hypoxia	3/128	0.0786906	0.416348	0.0806536	0.427078	-2.39746	6.09491	CA9;AQP3;SIRT2
actin filament network formation	2/46	0.0500396	0.416348	0.0528602	0.427078	-2.0272	6.07136	LCP1;PLS1
epidermal cell differentiation	3/124	0.0730729	0.416348	0.0750339	0.427078	-2.27528	5.9528	VIL1;KRT4;GSTA1
cartilage development	3/121	0.0689831	0.416348	0.070939	0.427078	-2.22371	5.94598	COL2A1;FRZB;AHSG
actin crosslink formation	2/49	0.0560098	0.416348	0.0588743	0.427078	-2.03471	5.86451	LCP1;PLS1
ascorbate glutathione cycle	2/51	0.0601214	0.416348	0.0630089	0.427078	-2.06098	5.79422	GSTA1;CAT
positive regulation of fibroblast proliferation	5/345	0.133289	0.416348	0.133792	0.427078	-2.86727	5.77823	CEACAM6;EPCAM;AKR1B1;AGT;CXCL5
glycosphingolipid catabolic process	2/48	0.0539929	0.416348	0.056844	0.427078	-1.97885	5.77608	CERK;SUMF1
corticospinal neuron axon guidance	3/129	0.0801238	0.416348	0.0820865	0.427078	-2.2722	5.73544	GFRA1;L1CAM;RAP1GAP
negative regulation of axon extension	3/127	0.0772688	0.416348	0.0792318	0.427078	-2.23625	5.72584	CDA;FRZB;RERG
corticospinal neuron axon guidance through the internal capsule	3/128	0.0786906	0.416348	0.0806536	0.427078	-2.24681	5.71191	GFRA1;L1CAM;RAP1GAP
corticospinal neuron axon guidance through spinal cord	3/128	0.0786906	0.416348	0.0806536	0.427078	-2.24556	5.70872	GFRA1;L1CAM;RAP1GAP
serotonergic neuron axon guidance	3/128	0.0786906	0.416348	0.0806536	0.427078	-2.24443	5.70587	GFRA1;L1CAM;RAP1GAP
axon choice point recognition	3/128	0.0786906	0.416348	0.0806536	0.427078	-2.24069	5.69636	GFRA1;L1CAM;RAP1GAP
photoreceptor cell axon guidance	3/128	0.0786906	0.416348	0.0806536	0.427078	-2.23847	5.69072	GFRA1;L1CAM;RAP1GAP
VEGF-activated neuropilin signaling pathway involved in axon guidance	3/129	0.0801238	0.416348	0.0820865	0.427078	-2.25392	5.68929	GFRA1;L1CAM;RAP1GAP
corticospinal neuron axon guidance through the medullary pyramid	3/128	0.0786906	0.416348	0.0806536	0.427078	-2.23555	5.68329	GFRA1;L1CAM;RAP1GAP
bicarbonate transport	2/49	0.0560098	0.416348	0.0588743	0.427078	-1.97137	5.68195	SLCO1B1;CA9
olfactory bulb axon guidance	3/128	0.0786906	0.416348	0.0806536	0.427078	-2.23187	5.67393	GFRA1;L1CAM;RAP1GAP
corticospinal neuron axon guidance through the basilar pons	3/128	0.0786906	0.416348	0.0806536	0.427078	-2.23123	5.67231	GFRA1;L1CAM;RAP1GAP
semaphorin-plexin signaling pathway involved in axon guidance	3/128	0.0786906	0.416348	0.0806536	0.427078	-2.22811	5.66437	GFRA1;L1CAM;RAP1GAP
retinal ganglion cell axon guidance	3/130	0.0815684	0.416348	0.0835305	0.427078	-2.25893	5.6616	GFRA1;L1CAM;RAP1GAP
corticospinal neuron axon guidance through the cerebral peduncle	3/128	0.0786906	0.416348	0.0806536	0.427078	-2.22698	5.66151	GFRA1;L1CAM;RAP1GAP
sensory neuron axon guidance	3/128	0.0786906	0.416348	0.0806536	0.427078	-2.225	5.65645	GFRA1;L1CAM;RAP1GAP
commissural neuron axon guidance	3/130	0.0815684	0.416348	0.0835305	0.427078	-2.25562	5.65328	GFRA1;L1CAM;RAP1GAP
interneuron axon guidance	3/128	0.0786906	0.416348	0.0806536	0.427078	-2.22298	5.65132	GFRA1;L1CAM;RAP1GAP
anterior/posterior axon guidance	3/128	0.0786906	0.416348	0.0806536	0.427078	-2.21949	5.64246	GFRA1;L1CAM;RAP1GAP
Roundabout signaling pathway involved in axon guidance	3/130	0.0815684	0.416348	0.0835305	0.427078	-2.25042	5.64026	GFRA1;L1CAM;RAP1GAP
dopaminergic neuron axon guidance	3/128	0.0786906	0.416348	0.0806536	0.427078	-2.21622	5.63415	GFRA1;L1CAM;RAP1GAP
corticospinal neuron axon guidance through the cerebral cortex	3/128	0.0786906	0.416348	0.0806536	0.427078	-2.21596	5.63348	GFRA1;L1CAM;RAP1GAP
dorsal/ventral axon guidance	3/128	0.0786906	0.416348	0.0806536	0.427078	-2.21583	5.63315	GFRA1;L1CAM;RAP1GAP
sympathetic neuron axon guidance	3/128	0.0786906	0.416348	0.0806536	0.427078	-2.21033	5.61916	GFRA1;L1CAM;RAP1GAP
negative regulation of endothelial cell proliferation	2/54	0.0664757	0.416348	0.0693889	0.427078	-1.97845	5.36342	KRT4;ATOH8
negative regulation of JUN kinase activity	2/57	0.0730422	0.416348	0.075971	0.427078	-2.03873	5.33478	AMBP;SORL1
chemorepulsion of axon	3/134	0.0874588	0.416348	0.089415	0.427078	-2.18789	5.33099	GFRA1;L1CAM;RAP1GAP
negative regulation of dendrite extension	3/137	0.0919915	0.416348	0.0939402	0.427078	-2.21343	5.28138	CDA;FRZB;RERG
motor neuron axon guidance	3/133	0.0859696	0.416348	0.0879278	0.427078	-2.11578	5.19163	GFRA1;L1CAM;RAP1GAP
axon extension involved in axon guidance	3/139	0.0950667	0.416348	0.0970088	0.427078	-2.13461	5.02312	GFRA1;L1CAM;RAP1GAP
receptor-mediated endocytosis of virus by host cell	3/139	0.0950667	0.416348	0.0970088	0.427078	-2.1165	4.98049	AMBP;ALB;SORL1
protein initiator methionine removal involved in protein maturation	2/54	0.0664757	0.416348	0.0693889	0.427078	-1.82552	4.94883	CNTN1;SORL1
protein localization to T-tubule	2/53	0.0643334	0.416348	0.0672392	0.427078	-1.76381	4.83932	CALCR;ABCA12
maintenance of protein location in plasma membrane	2/53	0.0643334	0.416348	0.0672392	0.427078	-1.76063	4.8306	CALCR;ABCA12
positive regulation of mating-type specific transcription, DNA-templated	6/469	0.160971	0.420572	0.160708	0.427078	-2.61847	4.78273	EGR2;ATOH8;AKR1B1;MAPRE3;IRF6;AGT
positive regulation of transcription from a mobile element promoter	6/469	0.160971	0.420572	0.160708	0.427078	-2.61503	4.77643	EGR2;ATOH8;AKR1B1;MAPRE3;IRF6;AGT
positive regulation of transcription by pheromones	6/469	0.160971	0.420572	0.160708	0.427078	-2.61196	4.77084	EGR2;ATOH8;AKR1B1;MAPRE3;IRF6;AGT
glycosphingolipid metabolic process	2/56	0.0708306	0.416348	0.0737553	0.427078	-1.80022	4.76601	CERK;SUMF1
positive regulation of chromatin-mediated maintenance of transcription	6/469	0.160971	0.420572	0.160708	0.427078	-2.60882	4.76509	EGR2;ATOH8;AKR1B1;MAPRE3;IRF6;AGT
nitrogen catabolite activation of transcription	6/469	0.160971	0.420572	0.160708	0.427078	-2.60663	4.7611	EGR2;ATOH8;AKR1B1;MAPRE3;IRF6;AGT
positive regulation of transcription during mitotic cell cycle	6/469	0.160971	0.420572	0.160708	0.427078	-2.60504	4.75819	EGR2;ATOH8;AKR1B1;MAPRE3;IRF6;AGT
positive regulation of transcription from mitochondrial promoter	6/469	0.160971	0.420572	0.160708	0.427078	-2.60027	4.74948	EGR2;ATOH8;AKR1B1;MAPRE3;IRF6;AGT
positive regulation of antisense RNA transcription	6/469	0.160971	0.420572	0.160708	0.427078	-2.59854	4.74631	EGR2;ATOH8;AKR1B1;MAPRE3;IRF6;AGT
receptor-mediated endocytosis involved in cholesterol transport	3/143	0.101342	0.416348	0.103267	0.427078	-2.07169	4.74263	AMBP;ALB;SORL1
positive regulation of transcription from RNA polymerase V promoter	6/469	0.160971	0.420572	0.160708	0.427078	-2.5956	4.74094	EGR2;ATOH8;AKR1B1;MAPRE3;IRF6;AGT
positive regulation of cell migration in other organism	3/144	0.102936	0.416348	0.104857	0.427078	-2.08227	4.73434	VIL1;CEACAM6;CNTN1
chemoattraction of axon	3/142	0.0997577	0.416348	0.101688	0.427078	-2.05292	4.73201	GFRA1;L1CAM;RAP1GAP
positive regulation of mesenchymal stem cell migration	3/144	0.102936	0.416348	0.104857	0.427078	-2.08071	4.73081	VIL1;CEACAM6;CNTN1
positive regulation of formation of radial glial scaffolds	3/144	0.102936	0.416348	0.104857	0.427078	-2.0783	4.72531	VIL1;CEACAM6;CNTN1
positive regulation of neuroblast migration	3/144	0.102936	0.416348	0.104857	0.427078	-2.07591	4.71988	VIL1;CEACAM6;CNTN1
positive regulation of metanephric mesenchymal cell migration	3/144	0.102936	0.416348	0.104857	0.427078	-2.07324	4.7138	VIL1;CEACAM6;CNTN1
positive regulation of distal tip cell migration	3/144	0.102936	0.416348	0.104857	0.427078	-2.07118	4.70913	VIL1;CEACAM6;CNTN1
carbon catabolite activation of transcription	6/470	0.162074	0.420572	0.161803	0.427078	-2.58687	4.70733	EGR2;ATOH8;AKR1B1;MAPRE3;IRF6;AGT
positive regulation of DNA-templated transcription, termination	6/472	0.16429	0.420572	0.164002	0.427078	-2.59853	4.69326	EGR2;ATOH8;AKR1B1;MAPRE3;IRF6;AGT
cellular response to hypoxia	2/58	0.0752759	0.416348	0.0782078	0.427078	-1.78992	4.6298	AQP3;SIRT2
ganglion development	4/244	0.123942	0.416348	0.125093	0.427078	-2.21676	4.62847	MAFB;GDA;PCDHA3;L1CAM
stomatogastric nervous system development	4/244	0.123942	0.416348	0.125093	0.427078	-2.21469	4.62415	MAFB;GDA;PCDHA3;L1CAM
nervous system development	4/244	0.123942	0.416348	0.125093	0.427078	-2.21193	4.61839	MAFB;GDA;PCDHA3;L1CAM
positive regulation of glial cell migration	3/145	0.10454	0.416348	0.106456	0.427078	-2.01365	4.54719	VIL1;CEACAM6;CNTN1
positive regulation of trophoblast cell migration	3/148	0.109412	0.416348	0.111311	0.427078	-2.04868	4.53298	VIL1;CEACAM6;CNTN1
glycosylceramide metabolic process	2/56	0.0708306	0.416348	0.0737553	0.427078	-1.7084	4.52293	CERK;SUMF1
positive regulation of cardiac neural crest cell migration involved in outflow tract morphogenesis	3/145	0.10454	0.416348	0.106456	0.427078	-2.00145	4.51963	VIL1;CEACAM6;CNTN1
lactosylceramide metabolic process	2/56	0.0708306	0.416348	0.0737553	0.427078	-1.70574	4.5159	CERK;SUMF1
autonomic nervous system development	4/245	0.125281	0.416348	0.126425	0.427078	-2.17148	4.51059	MAFB;GDA;PCDHA3;L1CAM
ganglioside metabolic process	2/57	0.0730422	0.416348	0.075971	0.427078	-1.72274	4.50792	CERK;SUMF1
positive regulation of hematopoietic stem cell migration	3/146	0.106155	0.416348	0.108065	0.427078	-2.00867	4.50517	VIL1;CEACAM6;CNTN1
positive regulation of cell migration by vascular endothelial growth factor signaling pathway	3/145	0.10454	0.416348	0.106456	0.427078	-1.99208	4.49849	VIL1;CEACAM6;CNTN1
extracellular matrix organization in marginal zone involved in cerebral cortex radial glia guided migration	3/143	0.101342	0.416348	0.103267	0.427078	-1.94715	4.45753	COL2A1;TTR;ADAM12
biofilm matrix organization	3/143	0.101342	0.416348	0.103267	0.427078	-1.94529	4.45325	COL2A1;TTR;ADAM12
cellulose microfibril organization	3/143	0.101342	0.416348	0.103267	0.427078	-1.9437	4.44962	COL2A1;TTR;ADAM12
extracellular matrix organization	3/143	0.101342	0.416348	0.103267	0.427078	-1.94144	4.44446	COL2A1;TTR;ADAM12
extracellular matrix organization involved in endocardium development	3/143	0.101342	0.416348	0.103267	0.427078	-1.93929	4.43953	COL2A1;TTR;ADAM12
fibronectin fibril organization	3/144	0.102936	0.416348	0.104857	0.427078	-1.94826	4.42966	COL2A1;TTR;ADAM12
basement membrane organization	3/144	0.102936	0.416348	0.104857	0.427078	-1.9415	4.41429	COL2A1;TTR;ADAM12
positive regulation of transcription from RNA polymerase I promoter	6/482	0.175564	0.420629	0.175189	0.430375	-2.49538	4.34134	EGR2;ATOH8;AKR1B1;MAPRE3;IRF6;AGT
positive regulation of endothelial cell chemotaxis to vascular endothelial growth factor	3/149	0.111056	0.416348	0.112948	0.427078	-1.97375	4.33775	VIL1;CEACAM6;CNTN1
positive regulation of transcription involved in exit from mitosis	6/481	0.174422	0.420629	0.174056	0.430375	-2.48141	4.33322	EGR2;ATOH8;AKR1B1;MAPRE3;IRF6;AGT
positive regulation of cell chemotaxis to fibroblast growth factor	3/149	0.111056	0.416348	0.112948	0.427078	-1.97158	4.333	VIL1;CEACAM6;CNTN1
positive regulation of fibroblast migration	3/152	0.116042	0.416348	0.117914	0.427078	-2.0103	4.32978	VIL1;CEACAM6;CNTN1
positive regulation of fibroblast chemotaxis	3/149	0.111056	0.416348	0.112948	0.427078	-1.9692	4.32777	VIL1;CEACAM6;CNTN1
negative regulation of extrinsic apoptotic signaling pathway via death domain receptors	2/59	0.0775312	0.416348	0.0804652	0.427078	-1.67268	4.27718	NOS3;AKR1B1
positive regulation of blood vessel endothelial cell migration	2/57	0.0730422	0.416348	0.075971	0.427078	-1.62946	4.26385	ATOH8;AGT
O-glycan processing, core 1	2/59	0.0775312	0.416348	0.0804652	0.427078	-1.66334	4.25329	MUC5B;MUC5AC
O-glycan processing, core 6	2/59	0.0775312	0.416348	0.0804652	0.427078	-1.66217	4.25029	MUC5B;MUC5AC
O-glycan processing, core 7	2/59	0.0775312	0.416348	0.0804652	0.427078	-1.65889	4.2419	MUC5B;MUC5AC
O-glycan processing, core 2	2/59	0.0775312	0.416348	0.0804652	0.427078	-1.65582	4.23406	MUC5B;MUC5AC
O-glycan processing, core 5	2/59	0.0775312	0.416348	0.0804652	0.427078	-1.65222	4.22486	MUC5B;MUC5AC
O-glycan processing, core 8	2/59	0.0775312	0.416348	0.0804652	0.427078	-1.64989	4.21888	MUC5B;MUC5AC
O-glycan processing, core 3	2/59	0.0775312	0.416348	0.0804652	0.427078	-1.64726	4.21217	MUC5B;MUC5AC
O-glycan processing, core 4	2/59	0.0775312	0.416348	0.0804652	0.427078	-1.64406	4.204	MUC5B;MUC5AC
gene expression involved in extracellular matrix organization	3/146	0.106155	0.416348	0.108065	0.427078	-1.85814	4.16754	COL2A1;TTR;ADAM12
positive regulation of endothelial cell chemotaxis	2/58	0.0752759	0.416348	0.0782078	0.427078	-1.60357	4.14778	ATOH8;AGT
positive regulation of transcription from RNA polymerase III promoter	6/485	0.179007	0.422851	0.178606	0.430375	-2.39953	4.12799	EGR2;ATOH8;AKR1B1;MAPRE3;IRF6;AGT
positive regulation of wound healing, spreading of epidermal cells	3/156	0.12282	0.416348	0.124661	0.427078	-1.9608	4.11187	VIL1;CEACAM6;CNTN1
positive regulation of substrate-dependent cell migration, cell attachment to substrate	3/155	0.121112	0.416348	0.122961	0.427078	-1.92227	4.05798	VIL1;CEACAM6;CNTN1
positive regulation of transcription involved in G1/S transition of mitotic cell cycle	6/487	0.181318	0.424111	0.1809	0.430375	-2.37478	4.05494	EGR2;ATOH8;AKR1B1;MAPRE3;IRF6;AGT
clathrin-dependent endocytosis	3/150	0.112708	0.416348	0.114594	0.427078	-1.85414	4.04749	AMBP;ALB;SORL1
positive regulation of DNA-templated transcription, elongation	6/488	0.182478	0.424111	0.182051	0.430375	-2.36773	4.02781	EGR2;ATOH8;AKR1B1;MAPRE3;IRF6;AGT
extracellular matrix assembly	3/149	0.111056	0.416348	0.112948	0.427078	-1.82015	4.00018	COL2A1;TTR;ADAM12
positive regulation of DNA-templated transcription, initiation	6/493	0.188322	0.429707	0.187852	0.433354	-2.3653	3.94911	EGR2;ATOH8;AKR1B1;MAPRE3;IRF6;AGT
collagen fibril organization	3/154	0.119413	0.416348	0.12127	0.427078	-1.854	3.94006	COL2A1;TTR;ADAM12
neural tube development	4/259	0.144659	0.416348	0.145685	0.427078	-2.03108	3.92684	MAFB;GDA;PCDHA3;L1CAM
positive regulation of fat cell differentiation	2/61	0.0821048	0.416348	0.0850402	0.427078	-1.56467	3.9113	FRZB;AKR1B1
positive regulation of transcription by transcription factor localization	6/490	0.184807	0.424843	0.184363	0.432946	-2.30352	3.88937	EGR2;ATOH8;AKR1B1;MAPRE3;IRF6;AGT
regulation of reactive oxygen species metabolic process by negative regulation of transcription from RNA polymerase II promoter	6/492	0.187148	0.429707	0.186686	0.433354	-2.30533	3.86341	FOSB;AKR1B1;BCO2;CRYM;HAMP;SIRT2
positive regulation of neuron migration	3/163	0.135017	0.416348	0.136797	0.427078	-1.92351	3.85153	VIL1;CEACAM6;CNTN1
protein transport from ciliary membrane to plasma membrane	2/60	0.0798077	0.416348	0.0827428	0.427078	-1.46455	3.70257	CALCR;ABCA12
cellular response to glucose starvation	2/65	0.0914916	0.416348	0.0944184	0.427078	-1.51789	3.63005	ALB;ASNS
pinocytosis	2/67	0.0962976	0.416348	0.0992149	0.427078	-1.44837	3.38964	SCARA5;AHSG
regulation of unidimensional cell growth	2/64	0.0891161	0.416348	0.0920463	0.427078	-1.37757	3.33071	ARC;AGT
determination of left/right asymmetry in nervous system	4/270	0.160658	0.420572	0.161578	0.427078	-1.81963	3.32715	MAFB;GDA;PCDHA3;L1CAM
negative regulation of chromatin silencing	6/509	0.207502	0.445443	0.206894	0.447122	-2.09845	3.30005	EGR2;ATOH8;AKR1B1;MAPRE3;IRF6;AGT
neurogenesis	4/272	0.163635	0.420572	0.164535	0.427826	-1.81788	3.29058	MAFB;GDA;PCDHA3;L1CAM
COPII vesicle coating	3/168	0.143977	0.416348	0.145705	0.427078	-1.68884	3.27315	VIL1;SERPINA1;F5
negative regulation of neuron apoptotic process	5/399	0.201736	0.43833	0.201747	0.445849	-2.02372	3.23957	TRIM2;ALB;CAT;ASNS;SORL1
retrograde extension	2/72	0.108614	0.416348	0.111494	0.427078	-1.45635	3.23304	L1CAM;FRY
neuron projection fasciculation	2/72	0.108614	0.416348	0.111494	0.427078	-1.4537	3.22714	L1CAM;FRY
positive regulation of epithelial cell migration	3/172	0.151282	0.420337	0.152966	0.427078	-1.61581	3.05163	VIL1;CEACAM6;CNTN1
axon development	2/75	0.116194	0.416348	0.119043	0.427078	-1.38275	2.97635	L1CAM;FRY
inner ear receptor stereocilium organization	2/75	0.116194	0.416348	0.119043	0.427078	-1.3775	2.96506	L1CAM;FRY
sensory perception of sound	2/69	0.101174	0.416348	0.104079	0.427078	-1.27346	2.91739	COL2A1;CRYM
brain development	3/174	0.154979	0.420337	0.15664	0.427078	-1.55939	2.90742	EGR2;NNAT;PHGDH
protein tetramerization	2/73	0.111126	0.416348	0.113996	0.427078	-1.30887	2.87571	CAT;AKR1B1
neuron projection regeneration	2/76	0.11875	0.416348	0.121587	0.427078	-1.34886	2.87406	L1CAM;FRY
synapse assembly	4/285	0.183457	0.424111	0.184219	0.432946	-1.62566	2.75676	MAFB;GDA;PCDHA3;L1CAM
positive regulation of cerebellar granule cell migration by calcium	3/178	0.162457	0.420572	0.164069	0.427078	-1.488	2.70421	VIL1;CEACAM6;CNTN1
regulation of dendrite extension	2/72	0.108614	0.416348	0.111494	0.427078	-1.18621	2.63332	ARC;AGT
cellular response to oxidative stress	2/78	0.123904	0.416348	0.126716	0.427078	-1.248	2.60613	CAT;SIRT2
age-dependent response to oxidative stress involved in chronological cell aging	2/78	0.123904	0.416348	0.126716	0.427078	-1.24507	2.60001	CAT;SIRT2
intrinsic apoptotic signaling pathway in response to hypoxia	2/75	0.116194	0.416348	0.119043	0.427078	-1.20777	2.59971	AQP3;SIRT2
axon guidance	3/182	0.170042	0.420629	0.171603	0.430375	-1.46615	2.59759	GFRA1;L1CAM;RAP1GAP
age-dependent response to oxidative stress involved in replicative cell aging	2/78	0.123904	0.416348	0.126716	0.427078	-1.24239	2.59442	CAT;SIRT2
positive regulation blood vessel branching	2/78	0.123904	0.416348	0.126716	0.427078	-1.2149	2.53701	NOS3;CNTN1
positive regulation of inflammatory response	2/79	0.126501	0.416348	0.1293	0.427078	-1.22128	2.52499	AHSG;AGT
regulation of neuron apoptotic process	3/182	0.170042	0.420629	0.171603	0.430375	-1.40857	2.49558	PERP;TRIM2;CIDEC
detection of mechanical stimulus involved in sensory perception of sound	2/73	0.111126	0.416348	0.113996	0.427078	-1.13296	2.48923	COL2A1;CRYM
regulation of translation in response to oxidative stress	2/80	0.129112	0.416348	0.131896	0.427078	-1.1994	2.45528	CAT;SIRT2
protein dephosphorylation	3/186	0.177728	0.420629	0.179235	0.430375	-1.39407	2.40825	PTPRN2;FBXO2;CPE
negative regulation of transcription from RNA polymerase II promoter in response to hypoxia	2/80	0.129112	0.416348	0.131896	0.427078	-1.16787	2.39071	CA9;SIRT2
mitochondrial protein catabolic process	2/79	0.126501	0.416348	0.1293	0.427078	-1.13417	2.3449	NOS3;SPATA18
cellular response to hydroperoxide	2/82	0.134369	0.416348	0.137124	0.427078	-1.16718	2.34273	CAT;SIRT2
positive regulation of chaperone-mediated autophagy	2/83	0.137016	0.416348	0.139755	0.427078	-1.15933	2.30435	C4BPA;SORL1
positive regulation of sprouting angiogenesis	2/82	0.134369	0.416348	0.137124	0.427078	-1.14799	2.30419	NOS3;CNTN1
negative regulation of tau-protein kinase activity	2/80	0.129112	0.416348	0.131896	0.427078	-1.11111	2.27453	PREX1;SORL1
regulation of transcription from RNA polymerase II promoter in response to oxidative stress	2/83	0.137016	0.416348	0.139755	0.427078	-1.13815	2.26226	CAT;SIRT2
O-glycan processing	2/81	0.131734	0.416348	0.134504	0.427078	-1.10873	2.24736	MUC5B;MUC5AC
chromatin-mediated maintenance of transcription	6/554	0.264786	0.489967	0.26381	0.491954	-1.67448	2.22511	EGR2;ATOH8;AKR1B1;MAPRE3;IRF6;AGT
protein carbamoylation	2/84	0.139675	0.416348	0.142397	0.427078	-1.06052	2.08758	FBXO2;CPE
protein nucleotidylation	2/84	0.139675	0.416348	0.142397	0.427078	-1.05617	2.07901	FBXO2;CPE
protein amidation	2/84	0.139675	0.416348	0.142397	0.427078	-1.05445	2.07562	FBXO2;CPE
positive regulation of cell proliferation	5/442	0.263101	0.488874	0.262692	0.49025	-1.55013	2.06975	EPCAM;CEACAM6;AKR1B1;AGT;CXCL5
protein tyrosinylation	2/84	0.139675	0.416348	0.142397	0.427078	-1.05082	2.06847	FBXO2;CPE
enzyme active site formation	2/84	0.139675	0.416348	0.142397	0.427078	-1.05006	2.06698	FBXO2;CPE
protein flavinylation	2/84	0.139675	0.416348	0.142397	0.427078	-1.0481	2.06313	FBXO2;CPE
actin modification	2/85	0.142344	0.416348	0.14505	0.427078	-1.05615	2.05897	FBXO2;CPE
protein polyamination	2/84	0.139675	0.416348	0.142397	0.427078	-1.04445	2.05594	FBXO2;CPE
protein alkylation	2/84	0.139675	0.416348	0.142397	0.427078	-1.04019	2.04755	FBXO2;CPE
protein esterification	2/85	0.142344	0.416348	0.14505	0.427078	-1.05007	2.04712	FBXO2;CPE
protein glutathionylation	2/84	0.139675	0.416348	0.142397	0.427078	-1.03836	2.04394	FBXO2;CPE
trans-translation-dependent protein tagging	2/84	0.139675	0.416348	0.142397	0.427078	-1.037	2.04127	FBXO2;CPE
protein nitrosylation	2/84	0.139675	0.416348	0.142397	0.427078	-1.03478	2.03691	FBXO2;CPE
protein biotinylation	2/85	0.142344	0.416348	0.14505	0.427078	-1.04445	2.03615	FBXO2;CPE
protein deglutathionylation	2/85	0.142344	0.416348	0.14505	0.427078	-1.04396	2.03521	FBXO2;CPE
protein phosphopantetheinylation	2/84	0.139675	0.416348	0.142397	0.427078	-1.03028	2.02805	FBXO2;CPE
protein-cofactor linkage	2/84	0.139675	0.416348	0.142397	0.427078	-1.02791	2.02337	FBXO2;CPE
protein prenylation	2/84	0.139675	0.416348	0.142397	0.427078	-1.02769	2.02294	FBXO2;CPE
peptidyl-amino acid modification	2/84	0.139675	0.416348	0.142397	0.427078	-1.02715	2.02188	FBXO2;CPE
protein deamination	2/85	0.142344	0.416348	0.14505	0.427078	-1.03347	2.01475	FBXO2;CPE
protein halogenation	2/84	0.139675	0.416348	0.142397	0.427078	-1.02328	2.01426	FBXO2;CPE
protein modification by small protein conjugation or removal	2/84	0.139675	0.416348	0.142397	0.427078	-1.02076	2.0093	FBXO2;CPE
protein dealkylation	2/84	0.139675	0.416348	0.142397	0.427078	-1.0207	2.00919	FBXO2;CPE
oxidative stress-induced premature senescence	2/86	0.145025	0.416348	0.147713	0.427078	-1.03803	2.00429	CAT;SIRT2
metal incorporation into metallo-molybdopterin complex	2/84	0.139675	0.416348	0.142397	0.427078	-1.01363	1.99526	FBXO2;CPE
metal incorporation into metallo-oxygen cluster	2/84	0.139675	0.416348	0.142397	0.427078	-1.00972	1.98758	FBXO2;CPE
nucleic acid-protein covalent cross-linking	2/84	0.139675	0.416348	0.142397	0.427078	-1.00967	1.98748	FBXO2;CPE
formation of oxidatively modified proteins involved in replicative cell aging	2/84	0.139675	0.416348	0.142397	0.427078	-1.00936	1.98686	FBXO2;CPE
sulfur incorporation into metallo-sulfur cluster	2/84	0.139675	0.416348	0.142397	0.427078	-1.00663	1.98148	FBXO2;CPE
protein de-ADP-ribosylation	2/86	0.145025	0.416348	0.147713	0.427078	-1.02345	1.97613	FBXO2;CPE
protein denucleotidylation	2/84	0.139675	0.416348	0.142397	0.427078	-1.00119	1.97078	FBXO2;CPE
protein dehydration	2/84	0.139675	0.416348	0.142397	0.427078	-0.997274	1.96307	FBXO2;CPE
protein-tetrapyrrole linkage	2/84	0.139675	0.416348	0.142397	0.427078	-0.996649	1.96184	FBXO2;CPE
protein initiator methionine removal	2/84	0.139675	0.416348	0.142397	0.427078	-0.994476	1.95756	FBXO2;CPE
positive regulation of cell migration	3/193	0.191403	0.430925	0.192811	0.439342	-1.18383	1.95731	VIL1;CEACAM6;CNTN1
protein carboxylation	2/84	0.139675	0.416348	0.142397	0.427078	-0.994233	1.95709	FBXO2;CPE
protein sulfhydration	2/85	0.142344	0.416348	0.14505	0.427078	-1.00296	1.95528	FBXO2;CPE
protein desulfurization	2/84	0.139675	0.416348	0.142397	0.427078	-0.992154	1.95299	FBXO2;CPE
protein-chromophore linkage	2/84	0.139675	0.416348	0.142397	0.427078	-0.988386	1.94558	FBXO2;CPE
metal incorporation into metallo-sulfur cluster	2/84	0.139675	0.416348	0.142397	0.427078	-0.983751	1.93645	FBXO2;CPE
protein acylation	2/84	0.139675	0.416348	0.142397	0.427078	-0.98372	1.93639	FBXO2;CPE
protein glucuronidation	2/84	0.139675	0.416348	0.142397	0.427078	-0.979466	1.92802	FBXO2;CPE
protein deacylation	2/84	0.139675	0.416348	0.142397	0.427078	-0.977956	1.92505	FBXO2;CPE
protein hydroxylation	2/87	0.147716	0.420337	0.150387	0.427078	-0.970861	1.85674	FBXO2;CPE
co-translational protein modification	2/87	0.147716	0.420337	0.150387	0.427078	-0.937019	1.79201	FBXO2;CPE
histone modification	2/88	0.150418	0.420337	0.15307	0.427078	-0.943352	1.78703	FBXO2;CPE
positive regulation of synoviocyte proliferation	4/327	0.252087	0.481831	0.25235	0.486997	-1.29588	1.7857	CEACAM6;EPCAM;AKR1B1;CXCL5
protein sialylation	2/87	0.147716	0.420337	0.150387	0.427078	-0.932273	1.78294	FBXO2;CPE
positive regulation of mammary stem cell proliferation	4/327	0.252087	0.481831	0.25235	0.486997	-1.29336	1.78222	CEACAM6;EPCAM;AKR1B1;CXCL5
positive regulation of germ cell proliferation	4/327	0.252087	0.481831	0.25235	0.486997	-1.29078	1.77868	CEACAM6;EPCAM;AKR1B1;CXCL5
positive regulation of cell proliferation involved in kidney development	4/330	0.257196	0.481831	0.257423	0.488287	-1.30933	1.77796	CEACAM6;EPCAM;AKR1B1;CXCL5
positive regulation of cell proliferation by VEGF-activated platelet derived growth factor receptor signaling pathway	4/327	0.252087	0.481831	0.25235	0.486997	-1.28784	1.77462	CEACAM6;EPCAM;AKR1B1;CXCL5
positive regulation of sebum secreting cell proliferation	4/327	0.252087	0.481831	0.25235	0.486997	-1.28558	1.7715	CEACAM6;EPCAM;AKR1B1;CXCL5
positive regulation of cell proliferation involved in compound eye morphogenesis	4/327	0.252087	0.481831	0.25235	0.486997	-1.28328	1.76834	CEACAM6;EPCAM;AKR1B1;CXCL5
positive regulation of fat cell proliferation	4/328	0.253788	0.481831	0.254039	0.486997	-1.2893	1.76796	CEACAM6;EPCAM;AKR1B1;CXCL5
positive regulation of skeletal muscle cell proliferation	4/327	0.252087	0.481831	0.25235	0.486997	-1.28046	1.76445	CEACAM6;EPCAM;AKR1B1;CXCL5
positive regulation of glial cell proliferation	4/330	0.257196	0.481831	0.257423	0.488287	-1.29723	1.76153	CEACAM6;EPCAM;AKR1B1;CXCL5
positive regulation of leukocyte proliferation	4/327	0.252087	0.481831	0.25235	0.486997	-1.27769	1.76064	CEACAM6;EPCAM;AKR1B1;CXCL5
N-terminal protein amino acid modification	2/88	0.150418	0.420337	0.15307	0.427078	-0.929306	1.76042	FBXO2;CPE
positive regulation of secondary heart field cardioblast proliferation	4/328	0.253788	0.481831	0.254039	0.486997	-1.283	1.75932	CEACAM6;EPCAM;AKR1B1;CXCL5
positive regulation of myoblast proliferation	4/330	0.257196	0.481831	0.257423	0.488287	-1.29555	1.75924	CEACAM6;EPCAM;AKR1B1;CXCL5
protein delipidation	2/88	0.150418	0.420337	0.15307	0.427078	-0.928283	1.75848	FBXO2;CPE
positive regulation of cell proliferation involved in heart morphogenesis	4/329	0.255491	0.481831	0.25573	0.487105	-1.2879	1.75742	CEACAM6;EPCAM;AKR1B1;CXCL5
positive regulation of hair follicle cell proliferation	4/328	0.253788	0.481831	0.254039	0.486997	-1.2808	1.75631	CEACAM6;EPCAM;AKR1B1;CXCL5
positive regulation of cell proliferation in bone marrow	4/327	0.252087	0.481831	0.25235	0.486997	-1.27436	1.75605	CEACAM6;EPCAM;AKR1B1;CXCL5
positive regulation of chorionic trophoblast cell proliferation	4/328	0.253788	0.481831	0.254039	0.486997	-1.27882	1.75359	CEACAM6;EPCAM;AKR1B1;CXCL5
positive regulation of chondrocyte proliferation	4/330	0.257196	0.481831	0.257423	0.488287	-1.28602	1.7463	CEACAM6;EPCAM;AKR1B1;CXCL5
positive regulation of mesenchymal cell proliferation	4/329	0.255491	0.481831	0.25573	0.487105	-1.27474	1.73946	CEACAM6;EPCAM;AKR1B1;CXCL5
ISG15-protein conjugation	2/88	0.150418	0.420337	0.15307	0.427078	-0.909304	1.72253	FBXO2;CPE
protein lipidation	2/88	0.150418	0.420337	0.15307	0.427078	-0.894102	1.69373	FBXO2;CPE
protein deglycation	2/89	0.153129	0.420337	0.155763	0.427078	-0.892422	1.67461	FBXO2;CPE
positive regulation of neural precursor cell proliferation	4/335	0.265759	0.490632	0.265925	0.492458	-1.24217	1.64607	CEACAM6;EPCAM;AKR1B1;CXCL5
positive regulation of cardiac muscle cell proliferation	4/334	0.264042	0.488967	0.26422	0.491954	-1.2257	1.6322	CEACAM6;EPCAM;AKR1B1;CXCL5
positive regulation of osteoblast proliferation	4/335	0.265759	0.490632	0.265925	0.492458	-1.23141	1.63182	CEACAM6;EPCAM;AKR1B1;CXCL5
positive regulation of stem cell proliferation	4/334	0.264042	0.488967	0.26422	0.491954	-1.21767	1.62151	CEACAM6;EPCAM;AKR1B1;CXCL5
positive regulation of trophectodermal cell proliferation	4/335	0.265759	0.490632	0.265925	0.492458	-1.20884	1.60192	CEACAM6;EPCAM;AKR1B1;CXCL5
central nervous system development	4/333	0.262327	0.488874	0.262518	0.49025	-1.19054	1.59313	MAFB;GDA;PCDHA3;L1CAM
positive regulation of growth plate cartilage chondrocyte proliferation	4/337	0.2692	0.492063	0.269341	0.496863	-1.19684	1.57062	CEACAM6;EPCAM;AKR1B1;CXCL5
negative regulation of apoptotic process	5/467	0.30061	0.517921	0.299972	0.517125	-1.3047	1.56818	PERP;ALB;CAT;ASNS;CIDEC
planar cell polarity pathway involved in axon guidance	3/213	0.231782	0.4655	0.232882	0.470866	-1.01315	1.48118	GFRA1;L1CAM;RAP1GAP
positive regulation of transcription factor import into nucleus in response to oxidative stress	2/92	0.161319	0.420572	0.163895	0.427078	-0.80851	1.47502	CAT;SIRT2
cytoskeleton organization	2/90	0.15585	0.420337	0.158465	0.427078	-0.786421	1.46185	ARC;KRT4
microtubule cytoskeleton attachment to nuclear envelope	2/90	0.15585	0.420337	0.158465	0.427078	-0.783966	1.45729	ARC;KRT4
ubiquitin-dependent endocytosis	2/92	0.161319	0.420572	0.163895	0.427078	-0.795391	1.45109	CALCR;SCARA5
positive regulation of vascular wound healing	2/92	0.161319	0.420572	0.163895	0.427078	-0.770699	1.40604	NOS3;CNTN1
neuron projection development	2/99	0.18072	0.424111	0.183147	0.430935	-0.818544	1.40037	L1CAM;FRY
positive regulation of smooth muscle cell proliferation	4/347	0.286516	0.506734	0.286537	0.511079	-1.10252	1.37811	CEACAM6;EPCAM;AKR1B1;CXCL5
canonical Wnt signaling pathway involved in positive regulation of endothelial cell migration	2/94	0.166823	0.420629	0.169358	0.430375	-0.745509	1.33507	ATOH8;AGT
positive regulation of epithelial cell proliferation	4/348	0.288257	0.508078	0.288266	0.511079	-1.07197	1.33342	CEACAM6;EPCAM;AKR1B1;CXCL5
cortical cytoskeleton organization	2/92	0.161319	0.420572	0.163895	0.427078	-0.729593	1.33105	ARC;KRT4
septin cytoskeleton organization	2/91	0.15858	0.420544	0.161176	0.427078	-0.714824	1.31635	ARC;KRT4
protein sulfation	2/96	0.17236	0.420629	0.174853	0.430375	-0.731788	1.28661	FBXO2;CPE
regulation of cellular ketone metabolic process by negative regulation of transcription from RNA polymerase II promoter	5/481	0.321992	0.525271	0.321235	0.527585	-1.09826	1.24458	FOSB;AKR1B1;CRYM;HAMP;SIRT2
transfer RNA gene-mediated silencing	5/481	0.321992	0.525271	0.321235	0.527585	-1.09764	1.24388	FOSB;AKR1B1;CRYM;HAMP;SIRT2
negative regulation of transcription from RNA polymerase II promoter involved in meiotic cell cycle	5/481	0.321992	0.525271	0.321235	0.527585	-1.09459	1.24042	FOSB;AKR1B1;CRYM;HAMP;SIRT2
negative regulation of transcription from RNA polymerase II promoter involved in heart development	5/481	0.321992	0.525271	0.321235	0.527585	-1.09043	1.2357	FOSB;AKR1B1;CRYM;HAMP;SIRT2
negative regulation of transcription from RNA polymerase II promoter in response to copper ion	5/481	0.321992	0.525271	0.321235	0.527585	-1.086	1.23069	FOSB;AKR1B1;CRYM;HAMP;SIRT2
negative regulation of cellular response to alkaline pH by negative regulation of transcription from RNA polymerase II promoter	5/481	0.321992	0.525271	0.321235	0.527585	-1.08387	1.22828	FOSB;AKR1B1;CRYM;HAMP;SIRT2
negative regulation of snRNA transcription from RNA polymerase II promoter	5/481	0.321992	0.525271	0.321235	0.527585	-1.08205	1.22621	FOSB;AKR1B1;CRYM;HAMP;SIRT2
negative regulation of phosphatidylcholine biosynthetic process by negative regulation of transcription from RNA polymerase II promoter	5/481	0.321992	0.525271	0.321235	0.527585	-1.07956	1.22339	FOSB;AKR1B1;CRYM;HAMP;SIRT2
carbon catabolite repression of transcription from RNA polymerase II promoter	5/481	0.321992	0.525271	0.321235	0.527585	-1.07777	1.22137	FOSB;AKR1B1;CRYM;HAMP;SIRT2
negative regulation of termination of RNA polymerase II transcription, poly(A)-coupled	5/481	0.321992	0.525271	0.321235	0.527585	-1.07352	1.21655	FOSB;AKR1B1;CRYM;HAMP;SIRT2
negative regulation of filamentous growth of a population of unicellular organisms in response to starvation by negative regulation of transcription from RNA polymerase II promoter	5/481	0.321992	0.525271	0.321235	0.527585	-1.07033	1.21293	FOSB;AKR1B1;CRYM;HAMP;SIRT2
negative regulation of telomeric RNA transcription from RNA pol II promoter	5/482	0.323526	0.525271	0.322762	0.527585	-1.07113	1.20875	FOSB;AKR1B1;CRYM;HAMP;SIRT2
negative regulation of ribosomal protein gene transcription from RNA polymerase II promoter	5/481	0.321992	0.525271	0.321235	0.527585	-1.06585	1.20785	FOSB;AKR1B1;CRYM;HAMP;SIRT2
negative regulation of inositol biosynthetic process by negative regulation of transcription from RNA polymerase II promoter	5/482	0.323526	0.525271	0.322762	0.527585	-1.06881	1.20612	FOSB;AKR1B1;CRYM;HAMP;SIRT2
negative regulation of oligopeptide transport by negative regulation of transcription from RNA polymerase II promoter	5/481	0.321992	0.525271	0.321235	0.527585	-1.06339	1.20506	FOSB;AKR1B1;CRYM;HAMP;SIRT2
regulation of lipid transport by negative regulation of transcription from RNA polymerase II promoter	5/481	0.321992	0.525271	0.321235	0.527585	-1.06233	1.20387	FOSB;AKR1B1;CRYM;HAMP;SIRT2
negative regulation of transcription from RNA polymerase II promoter during mitotic cell cycle	5/482	0.323526	0.525271	0.322762	0.527585	-1.06633	1.20332	FOSB;AKR1B1;CRYM;HAMP;SIRT2
negative regulation of transcription from RNA polymerase II promoter by histone modification	5/482	0.323526	0.525271	0.322762	0.527585	-1.06447	1.20123	FOSB;AKR1B1;CRYM;HAMP;SIRT2
negative regulation of cellular hyperosmotic salinity response by negative regulation of transcription from RNA polymerase II promoter	5/481	0.321992	0.525271	0.321235	0.527585	-1.0587	1.19976	FOSB;AKR1B1;CRYM;HAMP;SIRT2
negative regulation of mating type switching by negative regulation of transcription from RNA polymerase II promoter	5/481	0.321992	0.525271	0.321235	0.527585	-1.05785	1.19878	FOSB;AKR1B1;CRYM;HAMP;SIRT2
regulation of transport by negative regulation of transcription from RNA polymerase II promoter	5/481	0.321992	0.525271	0.321235	0.527585	-1.05207	1.19224	FOSB;AKR1B1;CRYM;HAMP;SIRT2
negative regulation of transcription from RNA polymerase II promoter in response to iron	5/481	0.321992	0.525271	0.321235	0.527585	-1.05066	1.19064	FOSB;AKR1B1;CRYM;HAMP;SIRT2
negative regulation of invasive growth in response to glucose limitation by negative regulation of transcription from RNA polymerase II promoter	5/481	0.321992	0.525271	0.321235	0.527585	-1.04757	1.18714	FOSB;AKR1B1;CRYM;HAMP;SIRT2
negative regulation of pseudohyphal growth by negative regulation of transcription from RNA polymerase II promoter	5/481	0.321992	0.525271	0.321235	0.527585	-1.04553	1.18483	FOSB;AKR1B1;CRYM;HAMP;SIRT2
negative regulation of transcription from RNA polymerase II promoter by pheromones	5/481	0.321992	0.525271	0.321235	0.527585	-1.04174	1.18053	FOSB;AKR1B1;CRYM;HAMP;SIRT2
negative regulation of transcription initiation from RNA polymerase II promoter	5/484	0.326599	0.525271	0.325818	0.527585	-1.05409	1.17955	FOSB;AKR1B1;CRYM;HAMP;SIRT2
regulation of glycolytic process by negative regulation of transcription from RNA polymerase II promoter	5/481	0.321992	0.525271	0.321235	0.527585	-1.03967	1.17818	FOSB;AKR1B1;CRYM;HAMP;SIRT2
positive regulation of gluconeogenesis by negative regulation of transcription from RNA polymerase II promoter	5/484	0.326599	0.525271	0.325818	0.527585	-1.05078	1.17585	FOSB;AKR1B1;CRYM;HAMP;SIRT2
negative regulation of ceramide biosynthetic process by negative regulation of transcription from RNA Polymerase II promoter	5/484	0.326599	0.525271	0.325818	0.527585	-1.04904	1.1739	FOSB;AKR1B1;CRYM;HAMP;SIRT2
negative regulation of induction of conjugation with cellular fusion by negative regulation of transcription from RNA polymerase II promoter	5/481	0.321992	0.525271	0.321235	0.527585	-1.03478	1.17265	FOSB;AKR1B1;CRYM;HAMP;SIRT2
negative regulation of transcription from RNA polymerase II promoter involved in smooth muscle cell differentiation	5/484	0.326599	0.525271	0.325818	0.527585	-1.04771	1.17241	FOSB;AKR1B1;CRYM;HAMP;SIRT2
negative regulation of phosphatidylserine biosynthetic process by negative regulation of transcription from RNA polymerase II promoter	5/481	0.321992	0.525271	0.321235	0.527585	-1.03378	1.17151	FOSB;AKR1B1;CRYM;HAMP;SIRT2
cytoskeletal anchoring at nuclear membrane	2/97	0.175139	0.420629	0.177611	0.430375	-0.671687	1.1702	ARC;KRT4
negative regulation of mitochondrial unfolded protein response by negative regulation of transcription from RNA polymerase II promoter	5/483	0.325062	0.525271	0.32429	0.527585	-1.04085	1.16964	FOSB;AKR1B1;CRYM;HAMP;SIRT2
negative regulation of transcription from RNA polymerase II promoter in response to stress	5/485	0.328136	0.525271	0.327348	0.527585	-1.04676	1.16644	FOSB;AKR1B1;CRYM;HAMP;SIRT2
negative regulation of transcription from RNA polymerase II promoter in response to UV-induced DNA damage	5/484	0.326599	0.525271	0.325818	0.527585	-1.0367	1.16009	FOSB;AKR1B1;CRYM;HAMP;SIRT2
negative regulation of transcription elongation from RNA polymerase II promoter	5/487	0.331213	0.525271	0.330409	0.527585	-1.01332	1.11971	FOSB;AKR1B1;CRYM;HAMP;SIRT2
protein deglycosylation	2/100	0.18352	0.424111	0.185925	0.433354	-0.656469	1.113	FBXO2;CPE
negative regulation of pri-miRNA transcription from RNA polymerase II promoter	5/488	0.332753	0.525271	0.331941	0.527585	-1.00349	1.1042	FOSB;AKR1B1;CRYM;HAMP;SIRT2
positive regulation of angiogenesis	2/100	0.18352	0.424111	0.185925	0.433354	-0.629975	1.06808	NOS3;CNTN1
neuron projection morphogenesis	2/104	0.194784	0.435768	0.197096	0.443327	-0.650053	1.0634	L1CAM;FRY
glycosphingolipid biosynthetic process	2/100	0.18352	0.424111	0.185925	0.433354	-0.602626	1.02171	CERK;SUMF1
cytoskeletal anchoring at plasma membrane	2/99	0.18072	0.424111	0.183147	0.430935	-0.594554	1.01717	ARC;KRT4
negative regulation of cell-cell adhesion by negative regulation of transcription from RNA polymerase II promoter	5/491	0.337376	0.527657	0.336541	0.527585	-0.915734	0.994996	FOSB;AKR1B1;CRYM;HAMP;SIRT2
positive regulation of execution phase of apoptosis	3/241	0.290487	0.508078	0.291124	0.512617	-0.768772	0.950355	PREX1;FRZB;SIRT2
negative regulation of G1/S transition of mitotic cell cycle by negative regulation of transcription from RNA polymerase II promoter	5/496	0.345094	0.532431	0.344221	0.533331	-0.887922	0.944694	FOSB;AKR1B1;CRYM;HAMP;SIRT2
cellular response to reactive oxygen species	2/108	0.206132	0.442899	0.208348	0.447259	-0.578633	0.913799	CAT;SIRT2
positive regulation of apoptotic process	4/374	0.333951	0.525271	0.333661	0.527585	-0.795565	0.872545	PREX1;FRZB;PERP;CIDEC
attachment of GPI anchor to protein	2/108	0.206132	0.442899	0.208348	0.447259	-0.517231	0.81683	FBXO2;CPE
regulation of complement activation	2/111	0.214691	0.454051	0.216832	0.461754	-0.523614	0.805611	CPB2;C4BPA
regulation of activation of membrane attack complex	2/108	0.206132	0.442899	0.208348	0.447259	-0.50066	0.79066	CPB2;C4BPA
regulation of complement activation, classical pathway	2/108	0.206132	0.442899	0.208348	0.447259	-0.493768	0.779776	CPB2;C4BPA
positive regulation of proteasomal ubiquitin-dependent protein catabolic process involved in cellular response to hypoxia	2/112	0.217551	0.4572	0.219667	0.461817	-0.460482	0.702384	AQP3;SIRT2
phosphatidylinositol 3-kinase signaling	2/114	0.223282	0.461142	0.225347	0.468347	-0.459474	0.6889	MUC5AC;SIRT2
charged-tRNA amino acid modification	2/112	0.217551	0.4572	0.219667	0.461817	-0.419955	0.640566	FBXO2;CPE
negative regulation of neuron apoptotic process by negative regulation of transcription from RNA polymerase II promoter	5/534	0.403935	0.593158	0.402819	0.592018	-0.698843	0.633502	FOSB;AKR1B1;CRYM;HAMP;SIRT2
negative regulation of complement activation	2/117	0.2319	0.4655	0.233888	0.472501	-0.396301	0.579175	CPB2;C4BPA
positive regulation of complement activation	2/120	0.240538	0.474747	0.242449	0.480808	-0.390161	0.555931	CPB2;C4BPA
Golgi to plasma membrane protein transport	2/114	0.223282	0.461142	0.225347	0.468347	-0.361533	0.542054	CALCR;ABCA12
regulation of complement activation, lectin pathway	2/121	0.243422	0.479649	0.245306	0.483361	-0.383236	0.541498	CPB2;C4BPA
regulation of complement activation, alternative pathway	2/121	0.243422	0.479649	0.245306	0.483361	-0.380433	0.537536	CPB2;C4BPA
protein glycosylation	2/122	0.246306	0.480208	0.248164	0.486358	-0.311466	0.43642	FBXO2;CPE
positive regulation of NF-kappaB transcription factor activity by ER overload response	2/127	0.260746	0.487376	0.262471	0.49025	-0.291909	0.392386	AKR1B1;AGT
apoptotic mitochondrial changes	3/268	0.348018	0.536444	0.348218	0.536752	-0.368539	0.388993	CYFIP2;NOS3;CIDEC
positive regulation of neuron apoptotic process	3/270	0.352277	0.541271	0.352446	0.541612	-0.366458	0.382339	PREX1;FRZB;TRIM2
positive regulation of canonical Wnt signaling pathway involved in controlling type B pancreatic cell proliferation	4/419	0.413468	0.597785	0.412739	0.599705	-0.42063	0.37149	EPCAM;CEACAM6;AKR1B1;CXCL5
stimulatory C-type lectin receptor signaling pathway	2/122	0.246306	0.480208	0.248164	0.486358	-0.250057	0.350375	MUC5B;MUC5AC
dendritic spine morphogenesis	2/131	0.272306	0.49597	0.273924	0.500318	-0.250813	0.326265	L1CAM;FRY
peptide cross-linking	2/128	0.263636	0.488967	0.265334	0.492458	-0.24361	0.324778	FBXO2;CPE
cellular response to lipopolysaccharide	2/132	0.275195	0.496219	0.276787	0.501373	-0.213519	0.275498	SIRT2;CXCL5
male germline ring canal formation	2/137	0.289631	0.508078	0.291089	0.512617	-0.123681	0.153259	PIWIL4;ROS1
male germ-line stem cell asymmetric division	2/137	0.289631	0.508078	0.291089	0.512617	-0.121489	0.150543	PIWIL4;ROS1
male germ-line cyst encapsulation	2/137	0.289631	0.508078	0.291089	0.512617	-0.119024	0.147488	PIWIL4;ROS1
testicular fusome organization	2/137	0.289631	0.508078	0.291089	0.512617	-0.116783	0.144711	PIWIL4;ROS1
chemokine-mediated signaling pathway	2/139	0.295398	0.512514	0.296802	0.516178	-0.103352	0.12603	CNTN1;CXCL5
spermatogenesis	2/138	0.292515	0.509091	0.293946	0.512873	-0.096973	0.119203	PIWIL4;ROS1
COPII vesicle uncoating	2/147	0.318387	0.525271	0.319579	0.527585	-0.0975603	0.111657	SERPINA1;F5
endoplasmic reticulum-Golgi intermediate compartment (ERGIC) derived vesicle fusion with Golgi cis cisterna membrane	2/146	0.315521	0.525271	0.31674	0.527585	-0.093939	0.108361	SERPINA1;F5
vesicle targeting, rough ER to cis-Golgi	2/146	0.315521	0.525271	0.31674	0.527585	-0.0917995	0.105893	SERPINA1;F5
oligopeptide transmembrane transport	2/141	0.301158	0.518263	0.302509	0.520819	-0.0686001	0.0823285	ABCA12;CDH17
type I interferon signaling pathway	2/148	0.321249	0.525271	0.322416	0.527585	-0.0261609	0.0297066	CNTN1;IRF6
regulation of transcription from RNA polymerase II promoter	1/736	0.997184	0.997184	0.997184	0.997184	1.50928	-0.00425665	MAFB
phosphorylation of RNA polymerase II C-terminal domain	1/596	0.991245	0.991658	0.99118	0.991593	1.60137	-0.0140816	ROS1
regulation of transcription involved in G2/M transition of mitotic cell cycle	1/583	0.990277	0.991103	0.9902	0.991026	1.54749	-0.0151201	MAFB
regulation of transcription involved in G1/S transition of mitotic cell cycle	1/557	0.98801	0.989246	0.987905	0.989142	1.54226	-0.018604	MAFB
COPII-coated vesicle budding	2/150	0.326966	0.525271	0.32808	0.527585	0.0278862	-0.031174	SERPINA1;F5
regulation of DNA-templated transcription, initiation	1/474	0.976634	0.978264	0.976392	0.978022	1.53183	-0.0362176	MAFB
regulation of DNA-templated transcription, elongation	1/469	0.975678	0.977715	0.975425	0.977461	1.51893	-0.0374003	MAFB
regulation of transcription from RNA polymerase III promoter	1/469	0.975678	0.977715	0.975425	0.977461	1.52814	-0.0376272	MAFB
negative regulation of transcription, DNA-templated	3/895	0.972853	0.977715	0.972977	0.977461	1.37281	-0.0377831	MAFB;ATOH8;SIRT2
regulation of chromatin silencing	1/465	0.974885	0.977715	0.974623	0.977461	1.52054	-0.0386758	MAFB
regulation of transcription from RNA polymerase I promoter	1/466	0.975086	0.977715	0.974826	0.977461	1.53647	-0.038765	MAFB
regulation of DNA-templated transcription in response to stress	1/465	0.974885	0.977715	0.974623	0.977461	1.52865	-0.0388821	MAFB
nitrogen catabolite regulation of transcription	1/464	0.974683	0.977715	0.974419	0.977461	1.53441	-0.039347	MAFB
carbon catabolite regulation of transcription	1/464	0.974683	0.977715	0.974419	0.977461	1.53856	-0.0394533	MAFB
regulation of chromatin-mediated maintenance of transcription	1/462	0.974274	0.977715	0.974005	0.977461	1.52971	-0.0398687	MAFB
regulation of transcription from RNA polymerase V promoter	1/460	0.973858	0.977715	0.973584	0.977461	1.52483	-0.0403924	MAFB
regulation of transcription by glucose	1/461	0.974067	0.977715	0.973795	0.977461	1.53835	-0.040421	MAFB
regulation of transcription by carbon monoxide	1/460	0.973858	0.977715	0.973584	0.977461	1.52829	-0.0404841	MAFB
regulation of DNA-templated transcription, termination	1/461	0.974067	0.977715	0.973795	0.977461	1.54363	-0.0405596	MAFB
regulation of mating-type specific transcription, DNA-templated	1/460	0.973858	0.977715	0.973584	0.977461	1.53182	-0.0405775	MAFB
chromatin organization involved in regulation of transcription	1/460	0.973858	0.977715	0.973584	0.977461	1.53341	-0.0406197	MAFB
regulation of transcription during mitotic cell cycle	1/460	0.973858	0.977715	0.973584	0.977461	1.53576	-0.0406821	MAFB
regulation of transcription by pheromones	1/460	0.973858	0.977715	0.973584	0.977461	1.53918	-0.0407726	MAFB
regulation of transcription by galactose	1/460	0.973858	0.977715	0.973584	0.977461	1.54224	-0.0408537	MAFB
regulation of antisense RNA transcription	1/460	0.973858	0.977715	0.973584	0.977461	1.54448	-0.0409129	MAFB
regulation of transcription from mitochondrial promoter	1/460	0.973858	0.977715	0.973584	0.977461	1.54677	-0.0409735	MAFB
negative regulation of apoptotic process involved in development	3/325	0.46677	0.637592	0.466208	0.637926	0.0561583	-0.042788	ALB;CAT;ASNS
ER to Golgi vesicle-mediated transport	2/152	0.33267	0.525271	0.333732	0.527585	0.0403945	-0.0444584	SERPINA1;F5
negative regulation of apoptotic process in bone marrow	3/325	0.46677	0.637592	0.466208	0.637926	0.0589075	-0.0448827	ALB;CAT;ASNS
negative regulation of fat cell apoptotic process	3/325	0.46677	0.637592	0.466208	0.637926	0.0614849	-0.0468465	ALB;CAT;ASNS
negative regulation of muscle cell apoptotic process	3/326	0.46878	0.639438	0.468207	0.638827	0.0632322	-0.0479061	ALB;CAT;ASNS
negative regulation of fibroblast apoptotic process	3/326	0.46878	0.639438	0.468207	0.638827	0.0641327	-0.0485883	ALB;CAT;ASNS
negative regulation of epithelial cell apoptotic process	3/325	0.46677	0.637592	0.466208	0.637926	0.0643772	-0.0490501	ALB;CAT;ASNS
negative regulation of compound eye retinal cell apoptotic process	3/325	0.46677	0.637592	0.466208	0.637926	0.0672561	-0.0512436	ALB;CAT;ASNS
negative regulation of myofibroblast cell apoptotic process	3/325	0.46677	0.637592	0.466208	0.637926	0.0694792	-0.0529375	ALB;CAT;ASNS
negative regulation of mesenchymal cell apoptotic process	3/327	0.470786	0.639438	0.470203	0.639417	0.0707984	-0.0533361	ALB;CAT;ASNS
negative regulation of myeloid cell apoptotic process	3/327	0.470786	0.639438	0.470203	0.639417	0.0726705	-0.0547464	ALB;CAT;ASNS
negative regulation of glial cell apoptotic process	3/330	0.476785	0.642996	0.476171	0.642389	0.07952	-0.0588996	ALB;CAT;ASNS
endoplasmic reticulum-derived vesicle fusion with endoplasmic reticulum-Golgi intermediate compartment (ERGIC) membrane	2/151	0.32982	0.525271	0.330908	0.527585	0.0553071	-0.0613472	SERPINA1;F5
protein oligomerization	2/154	0.33836	0.527657	0.339371	0.529234	0.0576476	-0.0624695	VIL1;AKR1B1
protein targeting to mitochondrion	2/152	0.33267	0.525271	0.333732	0.527585	0.0635294	-0.0699208	NOS3;SORL1
negative regulation of execution phase of apoptosis	3/330	0.476785	0.642996	0.476171	0.642389	0.0947437	-0.0701756	ALB;CAT;ASNS
positive regulation of spinal cord association neuron differentiation by negative regulation of canonical Wnt signaling pathway	2/151	0.32982	0.525271	0.330908	0.527585	0.0632697	-0.0701794	FRZB;SORL1
dephosphorylation of RNA polymerase II C-terminal domain	1/387	0.953121	0.963153	0.95263	0.962657	1.54862	-0.0743553	PTPRN2
protein polyubiquitination	1/381	0.95082	0.961234	0.950308	0.960716	1.53495	-0.077408	FBXO2
negative regulation of leukocyte apoptotic process	3/331	0.478778	0.642996	0.478153	0.643398	0.111386	-0.0820378	ALB;CAT;ASNS
negative regulation of anoikis	3/336	0.488689	0.651586	0.488015	0.650687	0.121918	-0.087297	ALB;CAT;ASNS
positive regulation of transcription from RNA polymerase II promoter	8/1175	0.703431	0.806995	0.703	0.806501	0.273996	-0.0963879	EGR2;EPCAM;ATOH8;AKR1B1;MAPRE3;IRF6;SIRT2;AGT
negative regulation of apoptotic signaling pathway	3/338	0.492629	0.653932	0.491935	0.653011	0.138759	-0.098241	ALB;CAT;ASNS
protein autophosphorylation	1/358	0.940915	0.95162	0.940315	0.951013	1.62528	-0.0989845	ROS1
protein phosphorylation involved in double-strand break repair via nonhomologous end joining	1/342	0.932878	0.944288	0.932213	0.943615	1.5512	-0.107778	ROS1
I-kappaB phosphorylation	1/346	0.934984	0.94602	0.934335	0.945364	1.61594	-0.108634	ROS1
regulation of transcription from RNA polymerase II promoter involved in kidney development	1/340	0.9318	0.943595	0.931127	0.942913	1.57819	-0.111479	AGT
negative regulation of cysteine-type endopeptidase activity involved in apoptotic process	3/346	0.508236	0.668365	0.50747	0.667358	0.169576	-0.114771	ALB;CAT;ASNS
termination of RNA polymerase II transcription	1/329	0.925556	0.937667	0.924836	0.936939	1.52977	-0.118344	EGR2
regulation of transcription, DNA-templated	2/529	0.920801	0.934428	0.920268	0.933888	1.45659	-0.120185	MAFB;SCARA5
cytoskeletal rearrangement involved in phagocytosis, engulfment	2/155	0.3412	0.528993	0.342185	0.530773	0.111955	-0.120384	ARC;KRT4
positive regulation of transcription, DNA-templated	7/1004	0.672499	0.778581	0.671629	0.777573	0.309865	-0.12294	EGR2;MAFB;ATOH8;AKR1B1;MAPRE3;IRF6;AGT
JUN phosphorylation	1/328	0.924961	0.93746	0.924237	0.936727	1.61994	-0.126362	ROS1
peptidyl-tyrosine phosphorylation	1/327	0.924361	0.937248	0.923633	0.93651	1.63023	-0.128222	ROS1
negative regulation of neuron apoptotic process by transcription from RNA polymerase II promoter	1/317	0.918095	0.932076	0.917324	0.931294	1.5372	-0.131361	EGR2
protein phosphorylation involved in mitotic spindle assembly	1/323	0.921914	0.935162	0.921169	0.934406	1.62307	-0.131961	ROS1
regulation of apoptotic process in bone marrow	2/153	0.335517	0.525271	0.336553	0.527585	0.129895	-0.141857	PERP;CIDEC
protein phosphorylation involved in DNA double-strand break processing	1/312	0.914771	0.929094	0.913979	0.92829	1.59977	-0.14251	ROS1
protein phosphorylation involved in cellular protein catabolic process	1/310	0.913404	0.928099	0.912604	0.927286	1.57784	-0.142915	ROS1
regulation of muscle cell apoptotic process	2/153	0.335517	0.525271	0.336553	0.527585	0.132837	-0.145069	PERP;CIDEC
regulation of execution phase of apoptosis	2/154	0.33836	0.527657	0.339371	0.529234	0.134736	-0.146006	PERP;CIDEC
pathway-restricted SMAD protein phosphorylation	1/308	0.912016	0.927081	0.911206	0.926258	1.60695	-0.147997	ROS1
regulation of myofibroblast cell apoptotic process	2/153	0.335517	0.525271	0.336553	0.527585	0.135557	-0.14804	PERP;CIDEC
proteolysis	2/174	0.394326	0.582512	0.394846	0.584927	0.160407	-0.149271	FBXO2;CTSD
regulation of compound eye retinal cell apoptotic process	2/153	0.335517	0.525271	0.336553	0.527585	0.136909	-0.149516	PERP;CIDEC
regulation of fibroblast apoptotic process	2/154	0.33836	0.527657	0.339371	0.529234	0.139977	-0.151686	PERP;CIDEC
modulation of apoptotic process in other organism	2/153	0.335517	0.525271	0.336553	0.527585	0.139494	-0.152339	PERP;CIDEC
histone phosphorylation	1/303	0.908447	0.923844	0.907616	0.922999	1.59761	-0.153401	ROS1
common-partner SMAD protein phosphorylation	1/303	0.908447	0.923844	0.907616	0.922999	1.59781	-0.153421	ROS1
regulation of apoptosis involved in tissue homeostasis	2/154	0.33836	0.527657	0.339371	0.529234	0.142392	-0.154303	PERP;CIDEC
regulation of fat cell apoptotic process	2/153	0.335517	0.525271	0.336553	0.527585	0.142011	-0.155087	PERP;CIDEC
regulation of anoikis	2/154	0.33836	0.527657	0.339371	0.529234	0.144815	-0.156928	PERP;CIDEC
regulation of replicative cell aging by regulation of transcription from RNA polymerase II promoter in response to caloric restriction	1/303	0.908447	0.923844	0.907616	0.922999	1.63601	-0.157088	SIRT2
regulation of leukocyte apoptotic process	2/153	0.335517	0.525271	0.336553	0.527585	0.144583	-0.157897	PERP;CIDEC
negative regulation of transcription from RNA polymerase II promoter	6/991	0.7908	0.869409	0.790622	0.868772	0.678688	-0.159295	ATOH8;AKR1B1;FOSB;CRYM;HAMP;SIRT2
actin phosphorylation	1/299	0.905488	0.922008	0.904641	0.921144	1.60502	-0.159348	ROS1
regulation of mesenchymal cell apoptotic process	2/153	0.335517	0.525271	0.336553	0.527585	0.146149	-0.159607	PERP;CIDEC
inhibitory G-protein coupled receptor phosphorylation	1/299	0.905488	0.922008	0.904641	0.921144	1.60947	-0.159789	ROS1
protein phosphorylation involved in protein localization to spindle microtubule	1/298	0.904734	0.922008	0.903882	0.921144	1.60586	-0.160769	ROS1
peptidyl-cysteine phosphorylation	1/298	0.904734	0.922008	0.903882	0.921144	1.60776	-0.16096	ROS1
regulation of translational initiation by eIF2 alpha phosphorylation	1/298	0.904734	0.922008	0.903882	0.921144	1.61015	-0.161199	ROS1
peptidyl-aspartic acid phosphorylation	1/298	0.904734	0.922008	0.903882	0.921144	1.61293	-0.161478	ROS1
peptidyl-histidine phosphorylation	1/298	0.904734	0.922008	0.903882	0.921144	1.6154	-0.161725	ROS1
peptidyl-arginine phosphorylation	1/298	0.904734	0.922008	0.903882	0.921144	1.61783	-0.161968	ROS1
regulation of apoptotic process	2/153	0.335517	0.525271	0.336553	0.527585	0.149087	-0.162816	PERP;CIDEC
regulation of myeloid cell apoptotic process	2/153	0.335517	0.525271	0.336553	0.527585	0.150976	-0.164879	PERP;CIDEC
snRNA transcription from RNA polymerase II promoter	1/286	0.895202	0.914638	0.894299	0.913716	1.51291	-0.167488	EGR2
regulation of epithelial cell apoptotic process	2/153	0.335517	0.525271	0.336553	0.527585	0.153612	-0.167757	PERP;CIDEC
membrane protein proteolysis	2/179	0.407996	0.594548	0.408401	0.596687	0.188109	-0.168639	FBXO2;CTSD
regulation of apoptotic process involved in development	2/153	0.335517	0.525271	0.336553	0.527585	0.156328	-0.170723	PERP;CIDEC
positive regulation of transcription from RNA polymerase II promoter involved in norepinephrine biosynthetic process	5/725	0.67164	0.778581	0.67055	0.777573	0.431343	-0.171689	MOXD1;EGR2;EPCAM;AKR1B1;SIRT2
regulation of glial cell apoptotic process	2/153	0.335517	0.525271	0.336553	0.527585	0.158038	-0.17259	PERP;CIDEC
protein modification by small protein removal	2/175	0.397071	0.585363	0.397568	0.586095	0.188011	-0.173654	FBXO2;CTSD
positive regulation of DNA repair by transcription from RNA polymerase II promoter	1/282	0.891819	0.911569	0.8909	0.91063	1.52395	-0.174481	EGR2
protein homotetramerization	2/173	0.391575	0.582512	0.392118	0.58416	0.187174	-0.175491	CDA;CAT
self proteolysis	2/175	0.397071	0.585363	0.397568	0.586095	0.191394	-0.176779	FBXO2;CTSD
regulation of reactive oxygen species metabolic process by positive regulation of transcription from RNA polymerase II promoter	5/729	0.67635	0.780029	0.675278	0.778792	0.453726	-0.177427	EGR2;EPCAM;AKR1B1;BCO2;SIRT2
DNA damage induced protein phosphorylation	2/470	0.884566	0.905313	0.883792	0.90452	1.45318	-0.178245	SPATA18;ROS1
regulation of apoptotic signaling pathway	2/167	0.374955	0.5637	0.375641	0.565228	0.183757	-0.180256	PERP;CIDEC
negative regulation of G1/S transition of mitotic cell cycle by transcription from RNA polymerase II promoter	1/276	0.886539	0.906945	0.885596	0.90598	1.51149	-0.182029	EGR2
DNA repair	1/279	0.88921	0.90929	0.888279	0.908338	1.56641	-0.18393	SPATA18
regulation of cysteine-type endopeptidase activity involved in apoptotic process	2/161	0.358157	0.547152	0.35899	0.548425	0.180407	-0.185239	PERP;CIDEC
positive regulation of transcription from RNA polymerase II promoter involved in neuron differentiation	4/770	0.855572	0.894326	0.85521	0.893948	1.18971	-0.185578	EGR2;EPCAM;AKR1B1;SIRT2
protein arginylation	2/155	0.3412	0.528993	0.342185	0.530773	0.1775	-0.190863	FBXO2;CPE
regulation of apoptosis by sphingosine-1-phosphate signaling pathway	2/159	0.352521	0.541299	0.353405	0.542656	0.185507	-0.193418	PERP;CIDEC
positive regulation of transcription from RNA polymerase II promoter involved in defense response to Gram-negative bacterium	4/756	0.845603	0.886609	0.845178	0.885779	1.15455	-0.193623	EGR2;EPCAM;AKR1B1;SIRT2
transcription elongation from RNA polymerase II promoter	1/270	0.881003	0.902822	0.880037	0.901831	1.55176	-0.196599	EGR2
mRNA transcription from RNA polymerase II promoter	1/271	0.881944	0.9034	0.880982	0.902414	1.5679	-0.19697	EGR2
positive regulation of DNA repair by positive regulation of transcription from RNA polymerase II promoter	4/739	0.832735	0.88001	0.832229	0.878952	1.08218	-0.198082	EGR2;EPCAM;AKR1B1;SIRT2
positive regulation of snRNA transcription from RNA polymerase II promoter	4/720	0.817319	0.875472	0.816722	0.874603	0.986307	-0.198963	EGR2;EPCAM;AKR1B1;SIRT2
positive regulation of ethanol catabolic process by positive regulation of transcription from RNA polymerase II promoter	4/720	0.817319	0.875472	0.816722	0.874603	0.989291	-0.199565	EGR2;EPCAM;AKR1B1;SIRT2
positive regulation of transcription from RNA polymerase II promoter involved in defense response to fungus	4/730	0.825571	0.877446	0.825022	0.876518	1.04325	-0.199969	EGR2;EPCAM;AKR1B1;SIRT2
regulation of fatty acid biosynthetic process by transcription from RNA polymerase II promoter	1/266	0.877165	0.899656	0.876183	0.898649	1.52927	-0.200426	EGR2
positive regulation of mating type switching by positive regulation of transcription from RNA polymerase II promoter	4/720	0.817319	0.875472	0.816722	0.874603	0.995167	-0.200751	EGR2;EPCAM;AKR1B1;SIRT2
positive regulation of cellular alcohol catabolic process by positive regulation of transcription from RNA polymerase II promoter	4/720	0.817319	0.875472	0.816722	0.874603	0.995856	-0.200889	EGR2;EPCAM;AKR1B1;SIRT2
positive regulation of transcription elongation from RNA polymerase II promoter	4/733	0.827987	0.878889	0.827452	0.878016	1.06554	-0.201129	EGR2;EPCAM;AKR1B1;SIRT2
positive regulation of starch catabolic process by positive regulation of transcription from RNA polymerase II promoter	4/720	0.817319	0.875472	0.816722	0.874603	0.999229	-0.20157	EGR2;EPCAM;AKR1B1;SIRT2
negative regulation of cell-cell adhesion by transcription from RNA polymerase II promoter	1/268	0.879099	0.901255	0.878125	0.900256	1.56456	-0.201606	EGR2
regulation of lipid transport by positive regulation of transcription from RNA polymerase II promoter	4/720	0.817319	0.875472	0.816722	0.874603	1.0025	-0.20223	EGR2;EPCAM;AKR1B1;SIRT2
positive regulation of sodium ion transport by positive regulation of transcription from RNA polymerase II promoter	4/731	0.826379	0.877571	0.825835	0.876993	1.06337	-0.202786	EGR2;EPCAM;AKR1B1;SIRT2
transcriptional activation by promoter-terminator looping	4/720	0.817319	0.875472	0.816722	0.874603	1.00556	-0.202846	EGR2;EPCAM;AKR1B1;SIRT2
positive regulation of oligopeptide transport by positive regulation of transcription from RNA polymerase II promoter	4/720	0.817319	0.875472	0.816722	0.874603	1.00929	-0.203599	EGR2;EPCAM;AKR1B1;SIRT2
positive regulation of transcription of Notch receptor target	4/744	0.836609	0.88029	0.836126	0.879747	1.14179	-0.203694	EGR2;EPCAM;AKR1B1;SIRT2
positive regulation of transcription initiation from RNA polymerase II promoter	4/726	0.822308	0.875668	0.821739	0.874866	1.04171	-0.2038	EGR2;EPCAM;AKR1B1;SIRT2
tumor necrosis factor-mediated signaling pathway	1/272	0.882878	0.90397	0.881919	0.902989	1.63805	-0.204049	CNTN1
positive regulation of transcription from RNA polymerase II promoter involved in meiotic cell cycle	4/720	0.817319	0.875472	0.816722	0.874603	1.01346	-0.204441	EGR2;EPCAM;AKR1B1;SIRT2
positive regulation of transcription from RNA polymerase II promoter in response to nitrogen starvation	4/725	0.821484	0.875472	0.820911	0.874861	1.04109	-0.204724	EGR2;EPCAM;AKR1B1;SIRT2
positive regulation of fatty acid beta-oxidation by transcription from RNA polymerase II promoter	1/265	0.876186	0.899037	0.875201	0.898025	1.54913	-0.204759	EGR2
positive regulation of central gap gene transcription	4/725	0.821484	0.875472	0.820911	0.874861	1.04316	-0.20513	EGR2;EPCAM;AKR1B1;SIRT2
positive regulation of flocculation via cell wall protein-carbohydrate interaction by positive regulation of transcription from RNA polymerase II promoter	4/720	0.817319	0.875472	0.816722	0.874603	1.0178	-0.205317	EGR2;EPCAM;AKR1B1;SIRT2
negative regulation of transcription by transcription factor localization	2/432	0.853718	0.892777	0.852786	0.891802	1.29906	-0.205452	ATOH8;SIRT2
positive regulation of termination of RNA polymerase II transcription	4/720	0.817319	0.875472	0.816722	0.874603	1.01885	-0.205529	EGR2;EPCAM;AKR1B1;SIRT2
positive regulation of terminal gap gene transcription	4/721	0.818159	0.875472	0.817566	0.874603	1.02503	-0.205722	EGR2;EPCAM;AKR1B1;SIRT2
positive regulation of transcription from RNA polymerase II promoter in response to acidic pH	4/727	0.823128	0.875668	0.822565	0.875069	1.05726	-0.205789	EGR2;EPCAM;AKR1B1;SIRT2
regulation of potassium ion concentration by positive regulation of transcription from RNA polymerase II promoter	4/728	0.823946	0.87615	0.823387	0.875556	1.06418	-0.20608	EGR2;EPCAM;AKR1B1;SIRT2
regulation of cAMP-mediated signaling by transcription from RNA polymerase II promoter	1/262	0.873203	0.896359	0.872207	0.895336	1.52228	-0.206401	EGR2
positive regulation of invasive growth in response to glucose limitation by positive regulation of transcription from RNA polymerase II promoter	4/720	0.817319	0.875472	0.816722	0.874603	1.02406	-0.206578	EGR2;EPCAM;AKR1B1;SIRT2
positive regulation of transcription from RNA polymerase II promoter during mitotic cell cycle	4/721	0.818159	0.875472	0.817566	0.874603	1.02991	-0.206702	EGR2;EPCAM;AKR1B1;SIRT2
positive regulation of transcription from RNA polymerase II promoter involved in cellular response to chemical stimulus	4/724	0.820657	0.875472	0.820079	0.874861	1.04617	-0.206775	EGR2;EPCAM;AKR1B1;SIRT2
positive regulation of posterior gap gene transcription	4/721	0.818159	0.875472	0.817566	0.874603	1.03213	-0.207148	EGR2;EPCAM;AKR1B1;SIRT2
protein autoubiquitination	1/253	0.863819	0.895138	0.862792	0.894102	1.41549	-0.207215	FBXO2
positive regulation of ribosomal protein gene transcription from RNA polymerase II promoter	4/720	0.817319	0.875472	0.816722	0.874603	1.02741	-0.207254	EGR2;EPCAM;AKR1B1;SIRT2
positive regulation of transcription from RNA polymerase II promoter involved in smooth muscle cell differentiation	4/721	0.818159	0.875472	0.817566	0.874603	1.03298	-0.207318	EGR2;EPCAM;AKR1B1;SIRT2
positive regulation of pri-miRNA transcription from RNA polymerase II promoter	4/725	0.821484	0.875472	0.820911	0.874861	1.05502	-0.207461	EGR2;EPCAM;AKR1B1;SIRT2
SREBP signaling pathway	4/725	0.821484	0.875472	0.820911	0.874861	1.05655	-0.207762	EGR2;EPCAM;AKR1B1;SIRT2
positive regulation of transcription from RNA polymerase II promoter in response to stress	4/722	0.818995	0.875472	0.818407	0.874861	1.04194	-0.208052	EGR2;EPCAM;AKR1B1;SIRT2
positive regulation of gluconeogenesis by positive regulation of transcription from RNA polymerase II promoter	4/723	0.819828	0.875472	0.819245	0.874861	1.04874	-0.208344	EGR2;EPCAM;AKR1B1;SIRT2
positive regulation of telomeric RNA transcription from RNA pol II promoter	4/720	0.817319	0.875472	0.816722	0.874603	1.03426	-0.208637	EGR2;EPCAM;AKR1B1;SIRT2
transcriptional activation by promoter-enhancer looping	4/721	0.818159	0.875472	0.817566	0.874603	1.0397	-0.208666	EGR2;EPCAM;AKR1B1;SIRT2
negative regulation of ceramide biosynthetic process by transcription from RNA polymerase II promoter	1/261	0.872193	0.895705	0.871193	0.894678	1.5269	-0.208795	EGR2
positive regulation of SREBP signaling pathway	4/725	0.821484	0.875472	0.820911	0.874861	1.06182	-0.208799	EGR2;EPCAM;AKR1B1;SIRT2
positive regulation of filamentous growth of a population of unicellular organisms in response to starvation by positive regulation of transcription from RNA polymerase II promoter	4/720	0.817319	0.875472	0.816722	0.874603	1.03596	-0.20898	EGR2;EPCAM;AKR1B1;SIRT2
negative regulation of cellular hyperosmotic salinity response by transcription from RNA polymerase II promoter	1/258	0.869115	0.895138	0.868104	0.894102	1.49085	-0.209136	EGR2
positive regulation of transcription involved in G2/M transition of mitotic cell cycle	4/721	0.818159	0.875472	0.817566	0.874603	1.04258	-0.209244	EGR2;EPCAM;AKR1B1;SIRT2
negative regulation of transcription involved in G1/S transition of mitotic cell cycle	2/430	0.851904	0.891657	0.850964	0.890673	1.30552	-0.209252	ATOH8;SIRT2
positive regulation of phospholipid biosynthetic process by positive regulation of transcription from RNA polymerase II promoter	4/721	0.818159	0.875472	0.817566	0.874603	1.04263	-0.209255	EGR2;EPCAM;AKR1B1;SIRT2
negative regulation of invasive growth in response to glucose limitation by transcription from RNA polymerase II promoter	1/258	0.869115	0.895138	0.868104	0.894102	1.49226	-0.209335	EGR2
regulation of glycolytic process by positive regulation of transcription from RNA polymerase II promoter	4/720	0.817319	0.875472	0.816722	0.874603	1.03868	-0.209528	EGR2;EPCAM;AKR1B1;SIRT2
positive regulation of pyrimidine-containing compound salvage by positive regulation of transcription from RNA polymerase II promoter	4/720	0.817319	0.875472	0.816722	0.874603	1.03919	-0.20963	EGR2;EPCAM;AKR1B1;SIRT2
regulation of cellular response to oxidative stress by transcription from RNA polymerase II promoter	1/260	0.871175	0.895426	0.870171	0.894395	1.52132	-0.209809	EGR2
negative regulation of cellular amino acid biosynthetic process by transcription from RNA polymerase II promoter	1/258	0.869115	0.895138	0.868104	0.894102	1.49581	-0.209832	EGR2
positive regulation of flocculation via cell wall protein-carbohydrate interaction by transcription from RNA polymerase II promoter	1/258	0.869115	0.895138	0.868104	0.894102	1.49698	-0.209996	EGR2
negative regulation of phosphatidylcholine biosynthetic process by transcription from RNA polymerase II promoter	1/258	0.869115	0.895138	0.868104	0.894102	1.49909	-0.210293	EGR2
positive regulation of inositol biosynthetic process by positive regulation of transcription from RNA polymerase II promoter	4/721	0.818159	0.875472	0.817566	0.874603	1.04862	-0.210458	EGR2;EPCAM;AKR1B1;SIRT2
pri-miRNA transcription from RNA polymerase II promoter	1/260	0.871175	0.895426	0.870171	0.894395	1.52641	-0.210511	EGR2
negative regulation of cellular response to alkaline pH by transcription from RNA polymerase II promoter	1/258	0.869115	0.895138	0.868104	0.894102	1.50255	-0.210777	EGR2
positive regulation of transcription via serum response element binding	4/721	0.818159	0.875472	0.817566	0.874603	1.05051	-0.210837	EGR2;EPCAM;AKR1B1;SIRT2
regulation of phenotypic switching by transcription from RNA polymerase II promoter	1/259	0.870149	0.895138	0.869142	0.894102	1.51637	-0.210913	EGR2
positive regulation of sulfate assimilation by positive regulation of transcription from RNA polymerase II promoter	4/720	0.817319	0.875472	0.816722	0.874603	1.04576	-0.210956	EGR2;EPCAM;AKR1B1;SIRT2
positive regulation of purine nucleotide biosynthetic process by transcription from RNA polymerase II promoter	1/258	0.869115	0.895138	0.868104	0.894102	1.50551	-0.211193	EGR2
positive regulation of arginine biosynthetic process by transcription from RNA polymerase II promoter	1/258	0.869115	0.895138	0.868104	0.894102	1.50567	-0.211216	EGR2
positive regulation of purine nucleotide biosynthetic process by positive regulation of transcription from RNA polymerase II promoter	4/720	0.817319	0.875472	0.816722	0.874603	1.04847	-0.211503	EGR2;EPCAM;AKR1B1;SIRT2
negative regulation of arginine catabolic process by transcription from RNA polymerase II promoter	1/259	0.870149	0.895138	0.869142	0.894102	1.52178	-0.211666	EGR2
positive regulation of transcription from RNA polymerase II promoter by calcium-mediated signaling	4/720	0.817319	0.875472	0.816722	0.874603	1.05031	-0.211874	EGR2;EPCAM;AKR1B1;SIRT2
regulation of carbohydrate metabolic process by transcription from RNA polymerase II promoter	1/258	0.869115	0.895138	0.868104	0.894102	1.5107	-0.211921	EGR2
positive regulation of phospholipid biosynthetic process by transcription from RNA polymerase II promoter	1/259	0.870149	0.895138	0.869142	0.894102	1.52455	-0.212051	EGR2
positive regulation of filamentous growth of a population of unicellular organisms in response to starvation by transcription from RNA polymerase II promoter	1/258	0.869115	0.895138	0.868104	0.894102	1.51174	-0.212067	EGR2
positive regulation of pyrimidine-containing compound salvage by transcription from RNA polymerase II promoter	1/258	0.869115	0.895138	0.868104	0.894102	1.513	-0.212243	EGR2
snoRNA transcription from an RNA polymerase II promoter	1/258	0.869115	0.895138	0.868104	0.894102	1.51646	-0.212729	EGR2
positive regulation of transcription from RNA polymerase II promoter by histone modification	4/720	0.817319	0.875472	0.816722	0.874603	1.05579	-0.212979	EGR2;EPCAM;AKR1B1;SIRT2
negative regulation of mating type switching by transcription from RNA polymerase II promoter	1/258	0.869115	0.895138	0.868104	0.894102	1.5192	-0.213113	EGR2
positive regulation of transcription from RNA polymerase II promoter involved in stress response to cadmium ion	4/720	0.817319	0.875472	0.816722	0.874603	1.05719	-0.213261	EGR2;EPCAM;AKR1B1;SIRT2
positive regulation of mating type switching by transcription from RNA polymerase II promoter	1/258	0.869115	0.895138	0.868104	0.894102	1.52303	-0.213651	EGR2
negative regulation of filamentous growth of a population of unicellular organisms in response to starvation by transcription from RNA polymerase II promoter	1/258	0.869115	0.895138	0.868104	0.894102	1.52343	-0.213706	EGR2
positive regulation of ethanol catabolic process by transcription from RNA polymerase II promoter	1/258	0.869115	0.895138	0.868104	0.894102	1.5239	-0.213773	EGR2
positive regulation of pseudohyphal growth by positive regulation of transcription from RNA polymerase II promoter	4/720	0.817319	0.875472	0.816722	0.874603	1.0617	-0.214171	EGR2;EPCAM;AKR1B1;SIRT2
positive regulation of cellular alcohol catabolic process by transcription from RNA polymerase II promoter	1/258	0.869115	0.895138	0.868104	0.894102	1.52815	-0.214369	EGR2
regulation of conjugation with cellular fusion by transcription from RNA polymerase II promoter	1/258	0.869115	0.895138	0.868104	0.894102	1.5313	-0.21481	EGR2
regulation of pyrimidine nucleotide biosynthetic process by transcription from RNA polymerase II promoter	1/258	0.869115	0.895138	0.868104	0.894102	1.53165	-0.21486	EGR2
positive regulation of sulfite transport by positive regulation of transcription from RNA polymerase II promoter	4/720	0.817319	0.875472	0.816722	0.874603	1.06596	-0.21503	EGR2;EPCAM;AKR1B1;SIRT2
regulation of transport by transcription from RNA polymerase II promoter	1/258	0.869115	0.895138	0.868104	0.894102	1.53606	-0.215479	EGR2
positive regulation of transcription from RNA polymerase II promoter involved in heart development	4/720	0.817319	0.875472	0.816722	0.874603	1.06822	-0.215487	EGR2;EPCAM;AKR1B1;SIRT2
negative regulation of phosphatidylserine biosynthetic process by transcription from RNA polymerase II promoter	1/258	0.869115	0.895138	0.868104	0.894102	1.53801	-0.215752	EGR2
regulation of thiamine biosynthetic process by transcription from RNA polymerase II promoter	1/258	0.869115	0.895138	0.868104	0.894102	1.53842	-0.215809	EGR2
positive regulation of peroxisome organization by positive regulation of transcription from RNA polymerase II promoter	4/720	0.817319	0.875472	0.816722	0.874603	1.07041	-0.215928	EGR2;EPCAM;AKR1B1;SIRT2
telomeric repeat-containing RNA transcription from RNA pol II promoter	1/258	0.869115	0.895138	0.868104	0.894102	1.54187	-0.216294	EGR2
positive regulation of sulfate assimilation by transcription from RNA polymerase II promoter	1/258	0.869115	0.895138	0.868104	0.894102	1.54189	-0.216296	EGR2
protein transmembrane transport	2/169	0.380516	0.568996	0.381154	0.571256	0.224128	-0.216558	CALCR;ABCA12
positive regulation of peroxisome organization by transcription from RNA polymerase II promoter	1/258	0.869115	0.895138	0.868104	0.894102	1.54713	-0.217032	EGR2
positive regulation of ergosterol biosynthetic process by positive regulation of transcription from RNA polymerase II promoter	4/720	0.817319	0.875472	0.816722	0.874603	1.0763	-0.217116	EGR2;EPCAM;AKR1B1;SIRT2
negative regulation of DNA-templated transcription, initiation	2/424	0.846338	0.886903	0.845375	0.885779	1.30186	-0.217198	ATOH8;SIRT2
negative regulation of pseudohyphal growth by transcription from RNA polymerase II promoter	1/258	0.869115	0.895138	0.868104	0.894102	1.54856	-0.217232	EGR2
negative regulation of DNA-templated transcription, elongation	2/422	0.844441	0.886553	0.84347	0.885533	1.28629	-0.217487	ATOH8;SIRT2
promoter clearance from RNA polymerase II promoter	1/258	0.869115	0.895138	0.868104	0.894102	1.55134	-0.217622	EGR2
regulation of cellular ketone metabolic process by positive regulation of transcription from RNA polymerase II promoter	4/720	0.817319	0.875472	0.816722	0.874603	1.07921	-0.217704	EGR2;EPCAM;AKR1B1;SIRT2
regulation of meiotic nuclear division by transcription from RNA polymerase II promoter	1/258	0.869115	0.895138	0.868104	0.894102	1.55292	-0.217844	EGR2
negative regulation of transcription from RNA polymerase III promoter	2/423	0.845392	0.886609	0.844425	0.885761	1.2992	-0.218206	ATOH8;SIRT2
positive regulation of pseudohyphal growth by transcription from RNA polymerase II promoter	1/258	0.869115	0.895138	0.868104	0.894102	1.55716	-0.218438	EGR2
regulation of fungal-type cell wall biogenesis by transcription from RNA polymerase II promoter	1/258	0.869115	0.895138	0.868104	0.894102	1.55748	-0.218483	EGR2
positive regulation of gene expression, epigenetic	1/261	0.872193	0.895705	0.871193	0.894678	1.61843	-0.221312	AKR1B1
negative regulation of transcription from RNA polymerase I promoter	2/419	0.841557	0.884685	0.840574	0.883652	1.29539	-0.223458	ATOH8;SIRT2
inflammatory cell apoptotic process	2/196	0.453307	0.629411	0.453353	0.630752	0.283122	-0.224002	CYFIP2;CIDEC
apoptotic process	2/196	0.453307	0.629411	0.453353	0.630752	0.284898	-0.225407	CYFIP2;CIDEC
negative regulation of transcription by competitive promoter binding	2/416	0.838624	0.881988	0.83763	0.880943	1.283	-0.225799	ATOH8;SIRT2
proteasome-mediated ubiquitin-dependent protein catabolic process	1/249	0.85943	0.895138	0.85839	0.894102	1.50105	-0.227387	SIRT2
leukocyte apoptotic process	2/196	0.453307	0.629411	0.453353	0.630752	0.287876	-0.227763	CYFIP2;CIDEC
negative regulation of transcription by transcription factor catabolism	2/413	0.835643	0.88001	0.834638	0.878952	1.27564	-0.229046	ATOH8;SIRT2
negative regulation of transcription involved in G2/M transition of mitotic cell cycle	2/413	0.835643	0.88001	0.834638	0.878952	1.27886	-0.229625	ATOH8;SIRT2
apoptotic process in bone marrow	2/196	0.453307	0.629411	0.453353	0.630752	0.290375	-0.22974	CYFIP2;CIDEC
negative regulation of DNA-templated transcription, termination	2/414	0.836642	0.88029	0.835641	0.879622	1.28852	-0.22982	ATOH8;SIRT2
ubiquitin-dependent ERAD pathway	1/247	0.857183	0.895138	0.856137	0.894102	1.49212	-0.229941	SIRT2
carbon catabolite repression of transcription	2/413	0.835643	0.88001	0.834638	0.878952	1.28199	-0.230187	ATOH8;SIRT2
negative regulation of antisense RNA transcription	2/412	0.834638	0.88001	0.83363	0.878952	1.27822	-0.231047	ATOH8;SIRT2
glial cell apoptotic process	2/196	0.453307	0.629411	0.453353	0.630752	0.29253	-0.231445	CYFIP2;CIDEC
negative regulation of transcription by pheromones	2/412	0.834638	0.88001	0.83363	0.878952	1.28185	-0.231703	ATOH8;SIRT2
negative regulation of transcription during mitotic cell cycle	2/412	0.834638	0.88001	0.83363	0.878952	1.28357	-0.232014	ATOH8;SIRT2
negative regulation of ncRNA transcription associated with protein coding gene TSS/TES	2/412	0.834638	0.88001	0.83363	0.878952	1.28692	-0.23262	ATOH8;SIRT2
chromatin organization involved in negative regulation of transcription	2/412	0.834638	0.88001	0.83363	0.878952	1.28975	-0.233133	ATOH8;SIRT2
hepatoblast apoptotic process	2/196	0.453307	0.629411	0.453353	0.630752	0.294833	-0.233268	CYFIP2;CIDEC
negative regulation of transcription from RNA polymerase V promoter	2/412	0.834638	0.88001	0.83363	0.878952	1.29268	-0.233661	ATOH8;SIRT2
nitrogen catabolite repression of transcription	2/412	0.834638	0.88001	0.83363	0.878952	1.29473	-0.234032	ATOH8;SIRT2
negative regulation of mating-type specific transcription, DNA-templated	2/412	0.834638	0.88001	0.83363	0.878952	1.29778	-0.234583	ATOH8;SIRT2
melanocyte apoptotic process	2/197	0.455912	0.631384	0.455939	0.631421	0.298659	-0.234583	CYFIP2;CIDEC
negative regulation of cellular carbohydrate metabolic process by negative regulation of transcription, DNA-templated	2/412	0.834638	0.88001	0.83363	0.878952	1.30135	-0.235229	ATOH8;SIRT2
fat cell apoptotic process	2/196	0.453307	0.629411	0.453353	0.630752	0.29736	-0.235267	CYFIP2;CIDEC
muscle cell apoptotic process	2/197	0.455912	0.631384	0.455939	0.631421	0.300718	-0.236201	CYFIP2;CIDEC
positive regulation of RNA splicing	1/248	0.858311	0.895138	0.857268	0.894102	1.54673	-0.236323	AKR1B1
retinal cell apoptotic process	2/196	0.453307	0.629411	0.453353	0.630752	0.300224	-0.237533	CYFIP2;CIDEC
protein K48-linked ubiquitination	1/243	0.852582	0.891978	0.851523	0.89087	1.49475	-0.238391	FBXO2
epithelial cell apoptotic process	2/196	0.453307	0.629411	0.453353	0.630752	0.302563	-0.239383	CYFIP2;CIDEC
mesenchymal cell apoptotic process	2/197	0.455912	0.631384	0.455939	0.631421	0.304982	-0.23955	CYFIP2;CIDEC
negative regulation of immune response	2/194	0.448076	0.62888	0.448162	0.630305	0.299712	-0.240607	COL2A1;AMBP
myeloid cell apoptotic process	2/196	0.453307	0.629411	0.453353	0.630752	0.304817	-0.241167	CYFIP2;CIDEC
fibroblast apoptotic process	2/197	0.455912	0.631384	0.455939	0.631421	0.307586	-0.241595	CYFIP2;CIDEC
myofibroblast cell apoptotic process	2/196	0.453307	0.629411	0.453353	0.630752	0.307203	-0.243054	CYFIP2;CIDEC
positive regulation of immune response	2/192	0.442818	0.625891	0.442944	0.62607	0.299561	-0.244021	COL2A1;AQP3
protein monoubiquitination	1/237	0.845402	0.886609	0.844327	0.885761	1.46155	-0.245457	FBXO2
histone ubiquitination	1/235	0.842932	0.885743	0.841853	0.884609	1.46746	-0.250743	FBXO2
protein ubiquitination involved in ubiquitin-dependent protein catabolic process	2/344	0.752149	0.853906	0.750983	0.852583	0.882788	-0.251437	RNF128;FBXO2
negative regulation of protein kinase activity by protein phosphorylation	2/374	0.792161	0.869995	0.791039	0.868772	1.08191	-0.252075	PREX1;ROS1
canonical Wnt signaling pathway involved in negative regulation of apoptotic process	3/371	0.555344	0.689511	0.554394	0.688511	0.432305	-0.254268	ALB;CAT;ASNS
protein K11-linked ubiquitination	1/236	0.844172	0.886553	0.843095	0.885526	1.51028	-0.25584	FBXO2
protein K63-linked ubiquitination	1/238	0.846622	0.886903	0.84555	0.885779	1.54067	-0.256523	FBXO2
transcription initiation from RNA polymerase II promoter	2/355	0.767531	0.857556	0.766375	0.856339	0.980955	-0.259537	EGR2;AKR1B1
protein ubiquitination	1/226	0.831325	0.88001	0.830226	0.878952	1.40669	-0.259865	FBXO2
actin ubiquitination	1/226	0.831325	0.88001	0.830226	0.878952	1.413	-0.261031	FBXO2
isopeptide cross-linking via N6-glycyl-L-lysine	1/226	0.831325	0.88001	0.830226	0.878952	1.4138	-0.261178	FBXO2
peptidyl-serine autophosphorylation	1/240	0.849034	0.889041	0.847967	0.887924	1.60619	-0.262862	DCLK3
proteolysis involved in cellular protein catabolic process	2/198	0.45851	0.632427	0.458517	0.632612	0.341558	-0.266338	FBXO2;CTSD
peptidyl-serine phosphorylation	2/352	0.76342	0.855772	0.76226	0.854472	0.986829	-0.266392	DCLK3;ROS1
protein phosphorylation	3/401	0.608212	0.736112	0.607121	0.734791	0.536203	-0.266617	FBXO2;CPE;ROS1
ion transmembrane transport	3/372	0.557173	0.689624	0.556217	0.689601	0.460372	-0.269262	SLC1A3;ABCA12;NALCN
positive regulation of NF-kappaB transcription factor activity	2/189	0.434879	0.619145	0.435068	0.619681	0.331013	-0.27563	AKR1B1;AGT
intrinsic apoptotic signaling pathway in response to DNA damage	1/213	0.813038	0.875472	0.811923	0.874603	1.34978	-0.279373	SPATA18
positive regulation of production of miRNAs involved in gene silencing by miRNA	1/227	0.832656	0.88001	0.831559	0.878952	1.54391	-0.282745	AKR1B1
protein linear polyubiquitination	1/214	0.814512	0.875472	0.813398	0.874603	1.37952	-0.28303	FBXO2
negative regulation of mRNA catabolic process	1/215	0.815975	0.875472	0.814861	0.874603	1.39845	-0.284405	AKR1B1
positive regulation of production of siRNA involved in RNA interference	1/215	0.815975	0.875472	0.814861	0.874603	1.39861	-0.284438	AKR1B1
protein K33-linked ubiquitination	1/214	0.814512	0.875472	0.813398	0.874603	1.38796	-0.284761	FBXO2
positive regulation of mRNA processing	1/224	0.828632	0.879185	0.82753	0.878016	1.51633	-0.285039	AKR1B1
protein K6-linked ubiquitination	1/220	0.823117	0.875668	0.822009	0.874866	1.46617	-0.2854	FBXO2
positive regulation of rhodopsin gene expression	1/215	0.815975	0.875472	0.814861	0.874603	1.40379	-0.285491	AKR1B1
positive regulation of snoRNA processing	1/214	0.814512	0.875472	0.813398	0.874603	1.40127	-0.287493	AKR1B1
positive regulation of histone gene expression	1/214	0.814512	0.875472	0.813398	0.874603	1.4035	-0.287951	AKR1B1
positive regulation of tRNA processing	1/214	0.814512	0.875472	0.813398	0.874603	1.40879	-0.289036	AKR1B1
positive regulation of protein maturation	1/222	0.825896	0.877446	0.824791	0.876518	1.51665	-0.290114	AKR1B1
protein K27-linked ubiquitination	1/217	0.818865	0.875472	0.817754	0.874603	1.45315	-0.290391	FBXO2
protein K29-linked ubiquitination	1/217	0.818865	0.875472	0.817754	0.874603	1.45352	-0.290465	FBXO2
negative regulation of gene silencing	1/216	0.817426	0.875472	0.816313	0.874603	1.46595	-0.295528	AKR1B1
interferon-gamma-mediated signaling pathway	2/204	0.473945	0.640863	0.473839	0.641879	0.3963	-0.295903	CNTN1;IRF6
anoikis	2/203	0.471391	0.639535	0.471303	0.639417	0.393505	-0.295942	CYFIP2;CIDEC
positive regulation of rRNA processing	1/220	0.823117	0.875668	0.822009	0.874866	1.5206	-0.295996	AKR1B1
regulation of Fc receptor mediated stimulatory signaling pathway	1/206	0.802389	0.875472	0.801272	0.874603	1.34991	-0.297198	COL2A1
protein deubiquitination involved in ubiquitin-dependent protein catabolic process	2/329	0.729779	0.832052	0.728615	0.830725	0.946828	-0.298264	RNF128;AKR1B1
histone H4 acetylation involved in response to DNA damage stimulus	1/209	0.807025	0.875472	0.805908	0.874603	1.39279	-0.298615	SPATA18
positive regulation of ERK1 and ERK2 cascade	1/207	0.803947	0.875472	0.80283	0.874603	1.38437	-0.3021	ROS1
telomere maintenance in response to DNA damage	1/207	0.803947	0.875472	0.80283	0.874603	1.38749	-0.302781	SPATA18
regulation of antigen receptor-mediated signaling pathway	1/204	0.799238	0.875472	0.798121	0.874254	1.36145	-0.305096	COL2A1
neuron apoptotic process	2/206	0.479032	0.642996	0.47889	0.643398	0.416466	-0.306514	CYFIP2;CIDEC
regulation of innate immune response	1/201	0.794416	0.870991	0.793301	0.869768	1.33571	-0.307411	COL2A1
transcription from RNA polymerase II promoter	2/314	0.705734	0.809251	0.70459	0.807939	0.885609	-0.308649	EGR2;AKR1B1
anaphase-promoting complex-dependent catabolic process	1/201	0.794416	0.870991	0.793301	0.869768	1.34241	-0.308953	SIRT2
endosome to plasma membrane protein transport	2/203	0.471391	0.639535	0.471303	0.639417	0.411394	-0.309396	CALCR;ABCA12
maturation of LSU-rRNA	1/203	0.797643	0.874129	0.796527	0.872906	1.38598	-0.313363	RPLP0
ubiquitin-dependent catabolism of misfolded proteins by nucleus-associated proteasome	1/200	0.792783	0.869995	0.791669	0.868772	1.35118	-0.313752	SIRT2
synaptic transmission, cholinergic	1/200	0.792783	0.869995	0.791669	0.868772	1.35747	-0.315211	SLC1A3
peptidyl-threonine phosphorylation	2/320	0.715558	0.818006	0.714403	0.81685	0.944782	-0.316212	DCLK3;ROS1
ubiquitin-dependent catabolism of misfolded proteins by cytoplasm-associated proteasome	1/198	0.789479	0.868355	0.788366	0.867131	1.34621	-0.318219	SIRT2
positive regulation of compound eye retinal cell apoptotic process	2/234	0.546991	0.688855	0.546414	0.688511	0.527466	-0.318233	PREX1;FRZB
DNA damage checkpoint	1/197	0.787808	0.866914	0.786696	0.86569	1.33769	-0.319041	SPATA18
positive regulation of apoptotic process involved in development	2/234	0.546991	0.688855	0.546414	0.688511	0.530036	-0.319783	PREX1;FRZB
positive regulation of epithelial cell apoptotic process	2/234	0.546991	0.688855	0.546414	0.688511	0.532013	-0.320976	PREX1;FRZB
positive regulation of myeloid cell apoptotic process	2/235	0.549302	0.688855	0.548712	0.688511	0.53669	-0.321535	PREX1;FRZB
positive regulation of leukocyte apoptotic process	2/234	0.546991	0.688855	0.546414	0.688511	0.534514	-0.322485	PREX1;FRZB
positive regulation of muscle cell apoptotic process	2/234	0.546991	0.688855	0.546414	0.688511	0.537084	-0.324035	PREX1;FRZB
positive regulation of fat cell apoptotic process	2/234	0.546991	0.688855	0.546414	0.688511	0.539272	-0.325355	PREX1;FRZB
positive regulation of mesenchymal cell apoptotic process	2/234	0.546991	0.688855	0.546414	0.688511	0.541591	-0.326755	PREX1;FRZB
regulation of T cell activation via T cell receptor contact with antigen bound to MHC molecule on antigen presenting cell	1/196	0.786123	0.865457	0.785012	0.864234	1.36301	-0.327996	COL2A1
positive regulation of glial cell apoptotic process	2/234	0.546991	0.688855	0.546414	0.688511	0.544154	-0.328301	PREX1;FRZB
ubiquitin-dependent protein catabolic process via the N-end rule pathway	1/195	0.784425	0.863984	0.783316	0.862762	1.35761	-0.329634	SIRT2
positive regulation of myofibroblast cell apoptotic process	2/234	0.546991	0.688855	0.546414	0.688511	0.546491	-0.329711	PREX1;FRZB
transcription factor catabolic process	1/194	0.782714	0.86289	0.781606	0.861669	1.35198	-0.331218	SIRT2
neuromuscular synaptic transmission	1/193	0.780989	0.862177	0.779882	0.860956	1.34025	-0.331302	SLC1A3
positive regulation of apoptotic process in other organism	2/234	0.546991	0.688855	0.546414	0.688511	0.549132	-0.331304	PREX1;FRZB
acute inflammatory response	2/212	0.494111	0.654598	0.493864	0.65521	0.471012	-0.332061	AOX1;CXCL5
cation transmembrane transport	1/200	0.792783	0.869995	0.791669	0.868772	1.4314	-0.332379	NALCN
chronic inflammatory response	2/211	0.491617	0.65295	0.491387	0.652645	0.470188	-0.333859	AOX1;CXCL5
ERK5 cascade	2/232	0.542344	0.688855	0.541794	0.688511	0.547365	-0.334908	NEFL;GFRA1
mitochondria-associated ubiquitin-dependent protein catabolic process	1/193	0.780989	0.862177	0.779882	0.860956	1.3567	-0.335369	SIRT2
inflammatory response to wounding	2/211	0.491617	0.65295	0.491387	0.652645	0.472588	-0.335564	AOX1;CXCL5
regulation of cytokine production involved in immune response	1/195	0.784425	0.863984	0.783316	0.862762	1.38242	-0.335659	COL2A1
MAPK cascade involved in osmosensory signaling pathway	2/232	0.542344	0.688855	0.541794	0.688511	0.5496	-0.336275	NEFL;GFRA1
inflammatory response	2/211	0.491617	0.65295	0.491387	0.652645	0.474803	-0.337136	AOX1;CXCL5
MAPK cascade	2/232	0.542344	0.688855	0.541794	0.688511	0.552078	-0.337791	NEFL;GFRA1
signal transduction in response to DNA damage	1/188	0.772158	0.857556	0.771062	0.856339	1.30798	-0.338201	SPATA18
MAPK cascade involved in innate immune response	2/232	0.542344	0.688855	0.541794	0.688511	0.554395	-0.339209	NEFL;GFRA1
ribosome-associated ubiquitin-dependent protein catabolic process	1/192	0.77925	0.86105	0.778146	0.859829	1.36188	-0.339685	SIRT2
protein denaturation involved in proteasomal ubiquitin-dependent protein catabolic process	1/192	0.77925	0.86105	0.778146	0.859829	1.36434	-0.340298	SIRT2
regulation of translation by machinery localization	1/194	0.782714	0.86289	0.781606	0.861669	1.39304	-0.341279	RPLP0
regulation of adaptive immune response	1/191	0.777498	0.859905	0.776395	0.858686	1.36048	-0.342398	COL2A1
positive regulation of synapse maturation by synaptic transmission	1/188	0.772158	0.857556	0.771062	0.856339	1.3252	-0.342653	SLC1A3
anion transmembrane transport	1/194	0.782714	0.86289	0.781606	0.861669	1.40619	-0.344501	NALCN
canonical Wnt signaling pathway involved in positive regulation of apoptotic process	2/279	0.642761	0.759914	0.641757	0.759109	0.781444	-0.345385	PREX1;FRZB
regulation of mast cell activation involved in immune response	1/190	0.775732	0.85914	0.774631	0.857921	1.36214	-0.345914	COL2A1
regulation of memory T cell differentiation	1/191	0.777498	0.859905	0.776395	0.858686	1.37531	-0.346131	COL2A1
positive regulation of cysteine-type endopeptidase activity involved in apoptotic process	2/258	0.600167	0.727476	0.599324	0.726454	0.678377	-0.346343	PREX1;FRZB
synaptic transmission, dopaminergic	1/188	0.772158	0.857556	0.771062	0.856339	1.34617	-0.348073	SLC1A3
regulation of natural killer cell differentiation involved in immune response	1/190	0.775732	0.85914	0.774631	0.857921	1.37229	-0.348492	COL2A1
regulation of plasma cell differentiation	1/191	0.777498	0.859905	0.776395	0.858686	1.39105	-0.350091	COL2A1
regulation of natural killer cell proliferation involved in immune response	1/190	0.775732	0.85914	0.774631	0.857921	1.37908	-0.350214	COL2A1
rRNA processing	1/188	0.772158	0.857556	0.771062	0.856339	1.35682	-0.350828	RPLP0
regulation of humoral immune response	1/189	0.773952	0.858357	0.772853	0.857139	1.373	-0.351825	COL2A1
regulation of neutrophil degranulation	1/189	0.773952	0.858357	0.772853	0.857139	1.37588	-0.352564	COL2A1
regulation of T-helper cell differentiation	1/189	0.773952	0.858357	0.772853	0.857139	1.37604	-0.352603	COL2A1
regulation of eosinophil degranulation	1/188	0.772158	0.857556	0.771062	0.856339	1.36393	-0.352666	COL2A1
negative regulation of canonical Wnt signaling pathway	1/179	0.755361	0.853961	0.754293	0.85275	1.25808	-0.352966	FRZB
regulation of gamma-delta T cell activation involved in immune response	1/188	0.772158	0.857556	0.771062	0.856339	1.36557	-0.353091	COL2A1
regulation of basophil degranulation	1/188	0.772158	0.857556	0.771062	0.856339	1.3676	-0.353615	COL2A1
neuron-neuron synaptic transmission	1/184	0.764839	0.856163	0.763754	0.854948	1.31929	-0.353689	SLC1A3
MAPK cascade involved in axon regeneration	2/237	0.553899	0.688855	0.553284	0.688511	0.599128	-0.353949	NEFL;GFRA1
regulation of immune response	1/188	0.772158	0.857556	0.771062	0.856339	1.36898	-0.353972	COL2A1
chemical synaptic transmission, postsynaptic	1/185	0.76669	0.857556	0.765602	0.856339	1.33265	-0.354049	SLC1A3
SCF-dependent proteasomal ubiquitin-dependent protein catabolic process	2/207	0.481564	0.6454	0.481404	0.645818	0.484765	-0.354226	FBXO2;SIRT2
regulation of CD4-positive, CD25-positive, alpha-beta regulatory T cell differentiation involved in immune response	1/188	0.772158	0.857556	0.771062	0.856339	1.37224	-0.354815	COL2A1
activation of GTPase activity	1/182	0.761093	0.853961	0.760014	0.85275	1.30139	-0.35528	RAP1GAP
positive regulation of gene expression	2/282	0.648547	0.76412	0.647526	0.763047	0.820792	-0.35542	SCARA5;AKR1B1
regulation of type 2 immune response	1/188	0.772158	0.857556	0.771062	0.856339	1.37475	-0.355463	COL2A1
regulation of immune response to tumor cell	1/188	0.772158	0.857556	0.771062	0.856339	1.37911	-0.356592	COL2A1
regulation of transcription from RNA polymerase II promoter in response to DNA damage	1/183	0.762973	0.855671	0.761891	0.854457	1.31927	-0.356904	SPATA18
protein polyubiquitination involved in nucleus-associated proteasomal ubiquitin-dependent protein catabolic process	2/292	0.667302	0.777062	0.66623	0.776035	0.884085	-0.357623	RNF128;FBXO2
intracellular protein transport	1/188	0.772158	0.857556	0.771062	0.856339	1.38975	-0.359341	CALCR
synaptic transmission, glycinergic	1/184	0.764839	0.856163	0.763754	0.854948	1.34078	-0.35945	SLC1A3
histone H3-K56 acetylation in response to DNA damage	1/182	0.761093	0.853961	0.760014	0.85275	1.31669	-0.359456	SPATA18
SOS response	1/182	0.761093	0.853961	0.760014	0.85275	1.31888	-0.360054	SPATA18
cellular response to DNA damage stimulus	1/182	0.761093	0.853961	0.760014	0.85275	1.32337	-0.361279	SPATA18
maturation of SSU-rRNA	1/186	0.768527	0.857556	0.767436	0.856339	1.37832	-0.362884	RPLP0
rRNA modification	1/187	0.77035	0.857556	0.769256	0.856339	1.39091	-0.362904	RPLP0
synaptic transmission, glutamatergic	1/182	0.761093	0.853961	0.760014	0.85275	1.32989	-0.36306	SLC1A3
synaptic transmission, GABAergic	1/182	0.761093	0.853961	0.760014	0.85275	1.3322	-0.36369	SLC1A3
regulation of inflammatory response to antigenic stimulus	2/230	0.537665	0.688855	0.537143	0.688511	0.586192	-0.363743	COL2A1;AHSG
positive regulation of apoptotic signaling pathway	2/248	0.578592	0.705601	0.577849	0.705161	0.665308	-0.364028	PREX1;FRZB
maturation of 5.8S rRNA	1/187	0.77035	0.857556	0.769256	0.856339	1.39741	-0.364598	RPLP0
phenylethylamine metabolic process involved in synaptic transmission	1/180	0.757287	0.853961	0.756215	0.85275	1.31145	-0.3646	SLC1A3
excitatory chemical synaptic transmission	1/180	0.757287	0.853961	0.756215	0.85275	1.31339	-0.365141	SLC1A3
inhibitory chemical synaptic transmission	1/180	0.757287	0.853961	0.756215	0.85275	1.31519	-0.365639	SLC1A3
synaptic transmission, noradrenergic	1/180	0.757287	0.853961	0.756215	0.85275	1.32001	-0.36698	SLC1A3
synaptic transmission, serotonergic	1/180	0.757287	0.853961	0.756215	0.85275	1.32207	-0.367554	SLC1A3
MAPK import into nucleus	2/273	0.630965	0.750374	0.630001	0.749724	0.799728	-0.368278	NEFL;GFRA1
chemical synaptic transmission	1/180	0.757287	0.853961	0.756215	0.85275	1.32643	-0.368764	SLC1A3
spontaneous synaptic transmission	1/180	0.757287	0.853961	0.756215	0.85275	1.32857	-0.369359	SLC1A3
axoneme assembly	1/180	0.757287	0.853961	0.756215	0.85275	1.32927	-0.369556	TPPP3
cleavage involved in rRNA processing	1/184	0.764839	0.856163	0.763754	0.854948	1.38011	-0.369992	RPLP0
positive regulation of fibroblast apoptotic process	2/238	0.556185	0.689624	0.555558	0.68942	0.63112	-0.370249	PREX1;FRZB
positive regulation of translation	2/277	0.638862	0.758293	0.637871	0.757117	0.83733	-0.37518	AKR1B1;AGT
positive regulation of anoikis	2/240	0.560733	0.692619	0.560081	0.691814	0.64951	-0.375748	PREX1;FRZB
maturation of 5S rRNA	1/182	0.761093	0.853961	0.760014	0.85275	1.38183	-0.377241	RPLP0
chloroplast rRNA processing	1/181	0.759197	0.853961	0.758122	0.85275	1.37245	-0.378101	RPLP0
maturation of 4.5S rRNA	1/181	0.759197	0.853961	0.758122	0.85275	1.37727	-0.379428	RPLP0
peptidyl-threonine autophosphorylation	1/181	0.759197	0.853961	0.758122	0.85275	1.37899	-0.379904	DCLK3
snoRNA release from pre-rRNA	1/181	0.759197	0.853961	0.758122	0.85275	1.37938	-0.38001	RPLP0
rRNA 3'-end processing	1/181	0.759197	0.853961	0.758122	0.85275	1.38171	-0.380653	RPLP0
maturation of 2S rRNA	1/181	0.759197	0.853961	0.758122	0.85275	1.38344	-0.381128	RPLP0
mitochondrial transmembrane transport	1/180	0.757287	0.853961	0.756215	0.85275	1.37094	-0.38114	ABCA12
rRNA 5'-end processing	1/181	0.759197	0.853961	0.758122	0.85275	1.38604	-0.381846	RPLP0
stress-activated MAPK cascade	2/250	0.582974	0.709142	0.58221	0.708212	0.715509	-0.386098	NEFL;GFRA1
tRNA aminoacylation for protein translation	1/179	0.755361	0.853961	0.754293	0.85275	1.37909	-0.386915	RPLP0
ERK1 and ERK2 cascade	2/245	0.571957	0.699642	0.571247	0.699196	0.718636	-0.401496	NEFL;GFRA1
histone deubiquitination	2/250	0.582974	0.709142	0.58221	0.708212	0.744937	-0.401977	RNF128;AKR1B1
protein linear deubiquitination	2/243	0.567492	0.697345	0.566805	0.696535	0.71052	-0.402529	RNF128;AKR1B1
protein K33-linked deubiquitination	2/243	0.567492	0.697345	0.566805	0.696535	0.713063	-0.40397	RNF128;AKR1B1
defense response to Gram-positive bacterium	1/168	0.733154	0.83471	0.73214	0.833556	1.30442	-0.404891	HAMP
protein K11-linked deubiquitination	2/243	0.567492	0.697345	0.566805	0.696535	0.715676	-0.40545	RNF128;AKR1B1
protein K27-linked deubiquitination	2/243	0.567492	0.697345	0.566805	0.696535	0.717971	-0.406751	RNF128;AKR1B1
protein K63-linked deubiquitination	2/244	0.569729	0.698697	0.56903	0.69784	0.724172	-0.407415	RNF128;AKR1B1
protein K29-linked deubiquitination	2/243	0.567492	0.697345	0.566805	0.696535	0.720267	-0.408052	RNF128;AKR1B1
protein deubiquitination	2/243	0.567492	0.697345	0.566805	0.696535	0.722282	-0.409193	RNF128;AKR1B1
monoubiquitinated protein deubiquitination	2/242	0.565248	0.697119	0.564572	0.696286	0.718266	-0.409765	RNF128;AKR1B1
protein K6-linked deubiquitination	2/242	0.565248	0.697119	0.564572	0.696286	0.7207	-0.411154	RNF128;AKR1B1
protein K48-linked deubiquitination	2/243	0.567492	0.697345	0.566805	0.696535	0.726697	-0.411694	RNF128;AKR1B1
protein export from nucleus	1/168	0.733154	0.83471	0.73214	0.833556	1.33141	-0.413269	EGR2
membrane repolarization	1/173	0.743486	0.844471	0.742445	0.843288	1.40444	-0.416283	NALCN
defense response to Gram-negative bacterium	1/162	0.720208	0.822311	0.719234	0.821199	1.28394	-0.421408	HAMP
establishment or maintenance of transmembrane electrochemical gradient	1/171	0.739402	0.840229	0.738371	0.839058	1.40138	-0.423097	NALCN
negative regulation of gene expression	1/169	0.735253	0.83591	0.734233	0.834751	1.38551	-0.426103	SCARA5
inorganic ion transmembrane transport	1/169	0.735253	0.83591	0.734233	0.834751	1.41836	-0.436205	NALCN
positive regulation of peptidyl-tyrosine phosphorylation	1/169	0.735253	0.83591	0.734233	0.834751	1.43171	-0.44031	AGT
negative regulation of canonical Wnt signaling pathway involved in osteoblast differentiation	1/164	0.724591	0.82653	0.723603	0.825402	1.37994	-0.444545	FRZB
mitochondrial translation	1/167	0.731038	0.833092	0.73003	0.831943	1.43116	-0.448366	RPLP0
Kit signaling pathway	1/163	0.722408	0.824431	0.721427	0.823311	1.38365	-0.449914	CNTN1
positive regulation of GTPase activity	1/160	0.715755	0.818006	0.714796	0.81691	1.3644	-0.456278	RAP1GAP
protein targeting	1/156	0.706638	0.809514	0.705712	0.808453	1.33029	-0.461927	SORL1
interleukin-1-mediated signaling pathway	1/157	0.708944	0.811381	0.70801	0.810311	1.35454	-0.465934	CNTN1
antibacterial humoral response	1/156	0.706638	0.809514	0.705712	0.808453	1.35075	-0.469032	HAMP
translational elongation	1/162	0.720208	0.822311	0.719234	0.821199	1.47678	-0.484703	RPLP0
translational termination	1/159	0.713503	0.816209	0.712552	0.815121	1.44951	-0.48931	RPLP0
cytoplasmic translation	1/157	0.708944	0.811381	0.70801	0.810311	1.45874	-0.501775	RPLP0
protein homooligomerization	1/150	0.692414	0.796642	0.691546	0.795643	1.40038	-0.514739	AKR1B1
ephrin receptor signaling pathway	1/151	0.694832	0.798657	0.693953	0.797647	1.42025	-0.517093	SDC2
positive regulation of protein phosphorylation	1/151	0.694832	0.798657	0.693953	0.797647	1.42949	-0.520457	AKR1B1
drug transmembrane transport	1/150	0.692414	0.796642	0.691546	0.795643	1.42871	-0.525152	ABCA12
N-terminal peptidyl-proline dimethylation involved in translation	1/153	0.69961	0.802995	0.698711	0.801964	1.47056	-0.525333	RPLP0
maintenance of translational fidelity	1/152	0.69723	0.800647	0.696341	0.799627	1.48972	-0.537251	RPLP0
plastid translation	1/152	0.69723	0.800647	0.696341	0.799627	1.49205	-0.538094	RPLP0
positive regulation of heart induction by negative regulation of canonical Wnt signaling pathway	1/143	0.674952	0.778791	0.674163	0.777881	1.39227	-0.547321	FRZB
negative regulation of canonical Wnt signaling pathway involved in heart development	1/142	0.672378	0.778581	0.671602	0.777573	1.3892	-0.55142	FRZB
RNA polymerase II transcriptional preinitiation complex assembly	1/149	0.689978	0.7946	0.68912	0.793612	1.48941	-0.552712	AKR1B1
negative regulation of canonical Wnt signaling pathway involved in neural crest cell differentiation	1/142	0.672378	0.778581	0.671602	0.777573	1.39364	-0.553185	FRZB
negative regulation of canonical Wnt signaling pathway involved in neural plate anterior/posterior pattern formation	1/143	0.674952	0.778791	0.674163	0.777881	1.41291	-0.555433	FRZB
histone-serine phosphorylation	1/140	0.66717	0.777062	0.66642	0.776035	1.37322	-0.555758	DCLK3
transcriptional open complex formation at RNA polymerase II promoter	1/148	0.687522	0.792153	0.686675	0.791177	1.49105	-0.558639	AKR1B1
transcriptional start site selection at RNA polymerase II promoter	1/148	0.687522	0.792153	0.686675	0.791177	1.49319	-0.559439	AKR1B1
serine phosphorylation of STAT protein	1/138	0.661879	0.777062	0.661157	0.776035	1.36864	-0.564799	DCLK3
negative regulation of protein kinase activity	1/141	0.669784	0.777313	0.669021	0.776427	1.41059	-0.565363	PREX1
nuclear-transcribed mRNA catabolic process, 3'-5' exonucleolytic nonsense-mediated decay	1/143	0.674952	0.778791	0.674163	0.777881	1.44057	-0.566308	RPLP0
vitamin transmembrane transport	1/143	0.674952	0.778791	0.674163	0.777881	1.44097	-0.566463	ABCA12
nucleoside transmembrane transport	1/143	0.674952	0.778791	0.674163	0.777881	1.44125	-0.566574	ABCA12
heme transmembrane transport	1/143	0.674952	0.778791	0.674163	0.777881	1.44238	-0.56702	ABCA12
siderophore transmembrane transport	1/142	0.672378	0.778581	0.671602	0.777573	1.44839	-0.574915	ABCA12
autoinducer AI-2 transmembrane transport	1/141	0.669784	0.777313	0.669021	0.776427	1.43443	-0.574917	ABCA12
reduced folate transmembrane transport	1/141	0.669784	0.777313	0.669021	0.776427	1.44034	-0.577288	ABCA12
sterol transmembrane transport	1/141	0.669784	0.777313	0.669021	0.776427	1.44341	-0.57852	ABCA12
S-adenosyl-L-methionine transmembrane transport	1/141	0.669784	0.777313	0.669021	0.776427	1.44355	-0.578573	ABCA12
carbon dioxide transmembrane transport	1/143	0.674952	0.778791	0.674163	0.777881	1.4728	-0.578976	ABCA12
carbohydrate transmembrane transport	1/141	0.669784	0.777313	0.669021	0.776427	1.44485	-0.579096	ABCA12
import across plasma membrane	1/140	0.66717	0.777062	0.66642	0.776035	1.43548	-0.580953	ABCA12
triose phosphate transmembrane transport	1/140	0.66717	0.777062	0.66642	0.776035	1.43756	-0.581794	ABCA12
(+)-abscisic acid D-glucopyranosyl ester transmembrane transport	1/140	0.66717	0.777062	0.66642	0.776035	1.44173	-0.583482	ABCA12
ATP hydrolysis coupled transmembrane transport	1/141	0.669784	0.777313	0.669021	0.776427	1.45926	-0.584871	ABCA12
vacuolar transmembrane transport	1/140	0.66717	0.777062	0.66642	0.776035	1.44546	-0.584993	ABCA12
5-amino-1-ribofuranosylimidazole-4-carboxamide transmembrane transport	1/140	0.66717	0.777062	0.66642	0.776035	1.44709	-0.585654	ABCA12
sulfathiazole transmembrane transport	1/140	0.66717	0.777062	0.66642	0.776035	1.44938	-0.58658	ABCA12
neutrophil mediated killing of bacterium	1/132	0.645501	0.761653	0.644869	0.760907	1.3412	-0.587083	HAMP
nucleotide transmembrane transport	1/140	0.66717	0.777062	0.66642	0.776035	1.45077	-0.587141	ABCA12
transmembrane transport	1/140	0.66717	0.777062	0.66642	0.776035	1.45416	-0.588514	ABCA12
positive regulation of small GTPase mediated signal transduction	1/136	0.656505	0.771981	0.655811	0.771165	1.39892	-0.5887	PREX1
pyrimidine-containing compound transmembrane transport	1/140	0.66717	0.777062	0.66642	0.776035	1.45512	-0.588902	ABCA12
peptidoglycan recognition protein signaling pathway	1/131	0.642696	0.759914	0.64208	0.759109	1.33219	-0.588939	HAMP
peptide pheromone export by transmembrane transport	1/140	0.66717	0.777062	0.66642	0.776035	1.45767	-0.589933	ABCA12
defense response to bacterium, incompatible interaction	1/131	0.642696	0.759914	0.64208	0.759109	1.33448	-0.589951	HAMP
male-specific defense response to bacterium	1/131	0.642696	0.759914	0.64208	0.759109	1.33714	-0.591126	HAMP
hydrogen peroxide transmembrane transport	1/140	0.66717	0.777062	0.66642	0.776035	1.4608	-0.5912	ABCA12
defense response to bacterium	1/131	0.642696	0.759914	0.64208	0.759109	1.33891	-0.591912	HAMP
organic acid transmembrane transport	1/140	0.66717	0.777062	0.66642	0.776035	1.46295	-0.592069	ABCA12
purine-containing compound transmembrane transport	1/140	0.66717	0.777062	0.66642	0.776035	1.46436	-0.59264	ABCA12
polyamine transmembrane transport	1/140	0.66717	0.777062	0.66642	0.776035	1.46652	-0.593516	ABCA12
induced systemic resistance	1/131	0.642696	0.759914	0.64208	0.759109	1.34362	-0.593992	HAMP
urea transmembrane transport	1/140	0.66717	0.777062	0.66642	0.776035	1.4695	-0.59472	ABCA12
purine nucleotide-sugar transmembrane transport	1/140	0.66717	0.777062	0.66642	0.776035	1.46969	-0.594798	ABCA12
phytochelatin transmembrane transport	1/140	0.66717	0.777062	0.66642	0.776035	1.47466	-0.596811	ABCA12
vascular endothelial growth factor receptor signaling pathway	1/133	0.648285	0.76412	0.647636	0.763047	1.38139	-0.598731	CYFIP2
enzyme active site formation via O-phospho-L-serine	1/134	0.651046	0.765937	0.650383	0.765156	1.40596	-0.603401	DCLK3
histone H2A SQE motif phosphorylation	1/134	0.651046	0.765937	0.650383	0.765156	1.40838	-0.60444	DCLK3
Fc-gamma receptor signaling pathway involved in phagocytosis	1/133	0.648285	0.76412	0.647636	0.763047	1.39474	-0.604515	CYFIP2
regulation of Ras protein signal transduction	1/134	0.651046	0.765937	0.650383	0.765156	1.42194	-0.610261	PREX1
beta-catenin-TCF complex assembly	1/132	0.645501	0.761653	0.644869	0.760907	1.40128	-0.613378	VIL1
negative regulation of small GTPase mediated signal transduction	1/132	0.645501	0.761653	0.644869	0.760907	1.41138	-0.617801	PREX1
death-inducing signaling complex assembly	1/132	0.645501	0.761653	0.644869	0.760907	1.41849	-0.620913	VIL1
regulation of small GTPase mediated signal transduction	1/130	0.639868	0.759112	0.639269	0.758401	1.4184	-0.633306	PREX1
endocytosis	1/131	0.642696	0.759914	0.64208	0.759109	1.43893	-0.636128	SCARA5
modulation by symbiont of host small GTPase mediated signal transduction	1/129	0.637019	0.756479	0.636436	0.755788	1.41146	-0.636505	PREX1
regulation of smooth muscle cell proliferation	1/127	0.631252	0.750374	0.630705	0.749724	1.41324	-0.650163	AGT
positive regulation of phosphatidylinositol 3-kinase signaling	1/126	0.628335	0.748389	0.627806	0.747759	1.40255	-0.651741	AGT
protein homotrimerization	1/126	0.628335	0.748389	0.627806	0.747759	1.40261	-0.651766	SCARA5
positive regulation of cytosolic calcium ion concentration involved in phospholipase C-activating G-protein coupled signaling pathway	1/129	0.637019	0.756479	0.636436	0.755788	1.45426	-0.655807	AGT
regulation of cell proliferation involved in embryonic placenta development	1/127	0.631252	0.750374	0.630705	0.749724	1.44241	-0.66358	AGT
regulation of trophectodermal cell proliferation	1/127	0.631252	0.750374	0.630705	0.749724	1.44518	-0.664854	AGT
regulation of growth plate cartilage chondrocyte proliferation	1/126	0.628335	0.748389	0.627806	0.747759	1.43126	-0.665079	AGT
regulation of stem cell proliferation	1/125	0.625394	0.745997	0.624884	0.745389	1.42245	-0.667662	AGT
regulation of cell proliferation involved in kidney morphogenesis	1/124	0.622431	0.743571	0.62194	0.742984	1.41193	-0.669426	AGT
regulation of osteoblast proliferation	1/124	0.622431	0.743571	0.62194	0.742984	1.41831	-0.672454	AGT
regulation of myoblast proliferation	1/123	0.619444	0.74074	0.618972	0.740176	1.41171	-0.676114	AGT
regulation of neural precursor cell proliferation	1/123	0.619444	0.74074	0.618972	0.740176	1.41516	-0.677766	AGT
regulation of cardiac muscle cell proliferation	1/123	0.619444	0.74074	0.618972	0.740176	1.41967	-0.679927	AGT
regulation of epithelial cell proliferation	1/122	0.616434	0.738244	0.615982	0.737703	1.41825	-0.686155	AGT
regulation of cell proliferation involved in tissue homeostasis	1/122	0.616434	0.738244	0.615982	0.737703	1.41844	-0.686248	AGT
regulation of fibroblast proliferation	1/122	0.616434	0.738244	0.615982	0.737703	1.41992	-0.686961	AGT
regulation of cell proliferation involved in compound eye morphogenesis	1/122	0.616434	0.738244	0.615982	0.737703	1.42357	-0.68873	AGT
regulation of chorionic trophoblast cell proliferation	1/122	0.616434	0.738244	0.615982	0.737703	1.42429	-0.689077	AGT
regulation of cell proliferation involved in heart morphogenesis	1/122	0.616434	0.738244	0.615982	0.737703	1.42938	-0.691541	AGT
regulation of leukocyte proliferation	1/121	0.6134	0.737186	0.612968	0.736667	1.41538	-0.691751	AGT
mRNA export from nucleus in response to heat stress	1/125	0.625394	0.745997	0.624884	0.745389	1.47384	-0.691779	HSPA6
regulation of cell proliferation involved in imaginal disc-derived wing morphogenesis	1/122	0.616434	0.738244	0.615982	0.737703	1.43271	-0.693152	AGT
regulation of hair follicle cell proliferation	1/121	0.6134	0.737186	0.612968	0.736667	1.41902	-0.693531	AGT
regulation of skeletal muscle cell proliferation	1/121	0.6134	0.737186	0.612968	0.736667	1.423	-0.695473	AGT
regulation of germ cell proliferation	1/121	0.6134	0.737186	0.612968	0.736667	1.42534	-0.696616	AGT
regulation of synoviocyte proliferation	1/121	0.6134	0.737186	0.612968	0.736667	1.42677	-0.697317	AGT
nuclear-transcribed mRNA catabolic process, nonsense-mediated decay	1/125	0.625394	0.745997	0.624884	0.745389	1.48753	-0.698206	RPLP0
regulation of hemocyte proliferation	1/121	0.6134	0.737186	0.612968	0.736667	1.43005	-0.698921	AGT
regulation of glial cell proliferation	1/121	0.6134	0.737186	0.612968	0.736667	1.432	-0.699873	AGT
regulation of fat cell proliferation	1/121	0.6134	0.737186	0.612968	0.736667	1.43384	-0.700773	AGT
regulation of mammary stem cell proliferation	1/121	0.6134	0.737186	0.612968	0.736667	1.43573	-0.701697	AGT
regulation of mesenchymal cell proliferation	1/121	0.6134	0.737186	0.612968	0.736667	1.43788	-0.702746	AGT
regulation of cell proliferation	1/121	0.6134	0.737186	0.612968	0.736667	1.43992	-0.703745	AGT
regulation of cell proliferation in bone marrow	1/121	0.6134	0.737186	0.612968	0.736667	1.44212	-0.70482	AGT
regulation of cell proliferation involved in kidney development	1/121	0.6134	0.737186	0.612968	0.736667	1.44405	-0.705761	AGT
regulation of sebum secreting cell proliferation	1/121	0.6134	0.737186	0.612968	0.736667	1.44783	-0.707611	AGT
viral transcription	1/119	0.607261	0.735331	0.606871	0.734791	1.45092	-0.723717	RPLP0
viral RNA editing	1/119	0.607261	0.735331	0.606871	0.734791	1.45336	-0.724929	RPLP0
positive regulation of cytosolic calcium ion concentration	1/113	0.588255	0.71448	0.588001	0.714171	1.37927	-0.731834	CALB2
cellular protein complex assembly	1/115	0.59469	0.721201	0.594388	0.720835	1.44079	-0.748802	VIL1
positive regulation of guanyl-nucleotide exchange factor activity	1/114	0.591485	0.717677	0.591207	0.717339	1.44201	-0.757227	RAP1GAP
positive regulation of activation of Janus kinase activity	1/114	0.591485	0.717677	0.591207	0.717339	1.46017	-0.76676	AGT
podosome assembly	1/112	0.585	0.710886	0.58477	0.710606	1.43572	-0.769753	VIL1
NMS complex assembly	1/111	0.581719	0.708334	0.581514	0.708084	1.42092	-0.769808	VIL1
negative regulation of macroautophagy	1/107	0.568337	0.697345	0.568235	0.69722	1.3656	-0.771622	SIRT2
integrin activation	1/110	0.578413	0.705601	0.578232	0.705161	1.42722	-0.781358	VIL1
positive regulation of insulin secretion	1/111	0.581719	0.708334	0.581514	0.708084	1.44309	-0.78182	NNAT
mitochondrial fusion	1/109	0.57508	0.702388	0.574926	0.702199	1.42288	-0.787201	NOS3
positive regulation of protein tyrosine kinase activity	1/109	0.57508	0.702388	0.574926	0.702199	1.42867	-0.790404	AGT
phosphatidylinositol-mediated signaling	1/99	0.540281	0.688855	0.540412	0.688511	1.28682	-0.792249	MUC5AC
late viral transcription	1/112	0.585	0.710886	0.58477	0.710606	1.47909	-0.793006	RPLP0
canonical Wnt signaling pathway	1/97	0.532989	0.68662	0.533183	0.686871	1.26587	-0.796555	CPE
Golgi to endosome transport	1/100	0.543885	0.688855	0.543985	0.688511	1.3125	-0.799335	SORL1
early viral transcription	1/110	0.578413	0.705601	0.578232	0.705161	1.48033	-0.810434	RPLP0
negative regulation of protein tyrosine kinase activity	1/97	0.532989	0.68662	0.533183	0.686871	1.29219	-0.813116	PREX1
pore complex assembly	1/107	0.568337	0.697345	0.568235	0.69722	1.44129	-0.81439	VIL1
positive regulation of tyrosine phosphorylation of STAT protein	1/100	0.543885	0.688855	0.543985	0.688511	1.33859	-0.815226	AGT
beta-catenin destruction complex assembly	1/107	0.568337	0.697345	0.568235	0.69722	1.44992	-0.819265	VIL1
nuclear-transcribed mRNA catabolic process, 5'-3' exonucleolytic nonsense-mediated decay	1/111	0.581719	0.708334	0.581514	0.708084	1.51245	-0.819394	RPLP0
axonogenesis	1/95	0.525582	0.680732	0.525842	0.681069	1.27582	-0.820672	L1CAM
RNA-templated viral transcription	1/108	0.571722	0.699642	0.571593	0.699196	1.46956	-0.821635	RPLP0
Wnt-Frizzled-LRP5/6 complex assembly	1/103	0.554528	0.688855	0.554538	0.688511	1.39477	-0.822407	VIL1
DNA-templated viral transcription	1/108	0.571722	0.699642	0.571593	0.699196	1.47126	-0.822586	RPLP0
VCP-NPL4-UFD1 AAA ATPase complex assembly	1/103	0.554528	0.688855	0.554538	0.688511	1.39762	-0.82409	VIL1
SRP-dependent cotranslational protein targeting to membrane	1/100	0.543885	0.688855	0.543985	0.688511	1.35334	-0.824208	RPLP0
middle viral transcription	1/108	0.571722	0.699642	0.571593	0.699196	1.47656	-0.825551	RPLP0
FACT complex assembly	1/103	0.554528	0.688855	0.554538	0.688511	1.40128	-0.826249	VIL1
positive regulation of cyclin-dependent protein serine/threonine kinase activity	1/92	0.514251	0.673324	0.514615	0.673801	1.24529	-0.828171	MAPRE3
C3HC4-type RING finger domain-mediated complex assembly	1/103	0.554528	0.688855	0.554538	0.688511	1.40568	-0.828843	VIL1
Y-shaped link assembly	1/103	0.554528	0.688855	0.554538	0.688511	1.40655	-0.829354	VIL1
protein complex assembly involved in synapse maturation	1/103	0.554528	0.688855	0.554538	0.688511	1.40754	-0.829939	VIL1
peptidyl-tyrosine dephosphorylation involved in inactivation of protein kinase activity	1/100	0.543885	0.688855	0.543985	0.688511	1.36379	-0.830575	PREX1
SRP-dependent cotranslational protein targeting to membrane, signal sequence processing	1/108	0.571722	0.699642	0.571593	0.699196	1.48591	-0.830776	RPLP0
TIR domain-mediated complex assembly	1/103	0.554528	0.688855	0.554538	0.688511	1.41063	-0.83176	VIL1
ripoptosome assembly	1/104	0.558021	0.689624	0.558002	0.689601	1.42871	-0.833448	VIL1
exon-exon junction complex assembly	1/103	0.554528	0.688855	0.554538	0.688511	1.41368	-0.83356	VIL1
SH2 domain-mediated complex assembly	1/104	0.558021	0.689624	0.558002	0.689601	1.43121	-0.834907	VIL1
origin recognition complex assembly	1/103	0.554528	0.688855	0.554538	0.688511	1.41624	-0.835068	VIL1
lateral cortical node assembly	1/103	0.554528	0.688855	0.554538	0.688511	1.41689	-0.83545	VIL1
interleukin-6-mediated signaling pathway	1/105	0.561486	0.693193	0.561439	0.693135	1.44998	-0.836884	CNTN1
protein lipidation involved in autophagosome assembly	1/100	0.543885	0.688855	0.543985	0.688511	1.37507	-0.837444	NTM
FHA domain-mediated complex assembly	1/103	0.554528	0.688855	0.554538	0.688511	1.42045	-0.83755	VIL1
eukaryotic translation initiation factor 2 complex assembly	1/104	0.558021	0.689624	0.558002	0.689601	1.43715	-0.838376	VIL1
eukaryotic translation initiation factor 2B complex assembly	1/103	0.554528	0.688855	0.554538	0.688511	1.42282	-0.838949	VIL1
peptidyl-tyrosine dephosphorylation	1/97	0.532989	0.68662	0.533183	0.686871	1.33438	-0.839663	PTPRN2
striated muscle contraction	1/102	0.551008	0.688855	0.551048	0.688511	1.40898	-0.839763	PGAM2
mitotic checkpoint complex assembly	1/103	0.554528	0.688855	0.554538	0.688511	1.42487	-0.840157	VIL1
protein complex oligomerization	1/104	0.558021	0.689624	0.558002	0.689601	1.44228	-0.841367	VIL1
positive regulation of axon extension	1/100	0.543885	0.688855	0.543985	0.688511	1.38464	-0.843272	L1CAM
DNA recombinase mediator complex assembly	1/103	0.554528	0.688855	0.554538	0.688511	1.43016	-0.843278	VIL1
Rel homology domain-mediated complex assembly	1/103	0.554528	0.688855	0.554538	0.688511	1.43062	-0.843545	VIL1
Wnt signalosome assembly	1/104	0.558021	0.689624	0.558002	0.689601	1.44603	-0.843553	VIL1
heterotrimeric G-protein complex assembly	1/103	0.554528	0.688855	0.554538	0.688511	1.43127	-0.843932	VIL1
ciliary necklace assembly	1/103	0.554528	0.688855	0.554538	0.688511	1.43129	-0.84394	VIL1
regulation of RNA splicing	1/100	0.543885	0.688855	0.543985	0.688511	1.38794	-0.845281	SCARA5
cytokine-mediated signaling pathway	1/109	0.57508	0.702388	0.574926	0.702199	1.5344	-0.848902	CNTN1
histone dephosphorylation	1/92	0.514251	0.673324	0.514615	0.673801	1.27666	-0.849036	PTPRN2
ciliary transition fiber assembly	1/103	0.554528	0.688855	0.554538	0.688511	1.44067	-0.849472	VIL1
zf-TRAF domain-mediated complex assembly	1/103	0.554528	0.688855	0.554538	0.688511	1.44109	-0.84972	VIL1
SRP-dependent cotranslational protein targeting to membrane, signal sequence recognition	1/102	0.551008	0.688855	0.551048	0.688511	1.42582	-0.849799	RPLP0
positive regulation of cell growth	1/104	0.558021	0.689624	0.558002	0.689601	1.45769	-0.850359	AGT
apoptosome assembly	1/103	0.554528	0.688855	0.554538	0.688511	1.44469	-0.851841	VIL1
ATG1/ULK1 kinase complex assembly	1/103	0.554528	0.688855	0.554538	0.688511	1.44629	-0.852788	VIL1
ankyrin repeat-mediated complex assembly	1/103	0.554528	0.688855	0.554538	0.688511	1.44697	-0.853188	VIL1
pyroptosome complex assembly	1/103	0.554528	0.688855	0.554538	0.688511	1.4483	-0.853969	VIL1
Ras protein signal transduction	1/93	0.518058	0.677568	0.518387	0.677999	1.3031	-0.857009	RERG
negative regulation of neuron migration	1/92	0.514251	0.673324	0.514615	0.673801	1.28885	-0.857143	SORL1
protein complex assembly	1/103	0.554528	0.688855	0.554538	0.688511	1.45427	-0.857493	VIL1
cation transport	1/100	0.543885	0.688855	0.543985	0.688511	1.40936	-0.858324	SLC1A3
gamma-tubulin complex assembly	1/103	0.554528	0.688855	0.554538	0.688511	1.45909	-0.860334	VIL1
ESCRT complex assembly	1/103	0.554528	0.688855	0.554538	0.688511	1.45986	-0.860789	VIL1
TORC1 complex assembly	1/103	0.554528	0.688855	0.554538	0.688511	1.4619	-0.861992	VIL1
starch utilization system complex assembly	1/103	0.554528	0.688855	0.554538	0.688511	1.46398	-0.863219	VIL1
RING-like zinc finger domain-mediated complex assembly	1/103	0.554528	0.688855	0.554538	0.688511	1.46532	-0.864008	VIL1
NLRP1 inflammasome complex assembly	1/103	0.554528	0.688855	0.554538	0.688511	1.46616	-0.864502	VIL1
interleukin-18-mediated signaling pathway	1/98	0.536649	0.688855	0.536812	0.688511	1.39022	-0.865288	CNTN1
granulocyte colony-stimulating factor signaling pathway	1/97	0.532989	0.68662	0.533183	0.686871	1.37559	-0.865597	CNTN1
TCR signalosome assembly	1/103	0.554528	0.688855	0.554538	0.688511	1.4687	-0.866001	VIL1
negative regulation of cell cycle	1/92	0.514251	0.673324	0.514615	0.673801	1.30422	-0.867363	SIRT2
RIP homotypic interaction motif-mediated complex assembly	1/103	0.554528	0.688855	0.554538	0.688511	1.47141	-0.8676	VIL1
interleukin-15-mediated signaling pathway	1/98	0.536649	0.688855	0.536812	0.688511	1.39631	-0.869076	CNTN1
erythropoietin-mediated signaling pathway	1/98	0.536649	0.688855	0.536812	0.688511	1.39702	-0.869522	CNTN1
LRR domain-mediated complex assembly	1/103	0.554528	0.688855	0.554538	0.688511	1.47539	-0.869944	VIL1
interleukin-4-mediated signaling pathway	1/104	0.558021	0.689624	0.558002	0.689601	1.49449	-0.871825	CNTN1
adiponectin-activated signaling pathway	1/98	0.536649	0.688855	0.536812	0.688511	1.40092	-0.871945	CNTN1
calcium ion transmembrane transport	1/91	0.510415	0.670863	0.510815	0.671389	1.29799	-0.872935	NALCN
leptin-mediated signaling pathway	1/101	0.54746	0.688855	0.54753	0.688511	1.45492	-0.876538	CNTN1
inactivation of MAPKK activity	1/90	0.506549	0.666511	0.506985	0.667086	1.28884	-0.876585	PREX1
peptidyl-glycine cholesteryl ester biosynthesis from peptidyl-glycine	1/102	0.551008	0.688855	0.551048	0.688511	1.4716	-0.877083	NTM
oncostatin-M-mediated signaling pathway	1/97	0.532989	0.68662	0.533183	0.686871	1.39386	-0.877095	CNTN1
interleukin-13-mediated signaling pathway	1/98	0.536649	0.688855	0.536812	0.688511	1.41194	-0.878803	CNTN1
macrophage colony-stimulating factor signaling pathway	1/98	0.536649	0.688855	0.536812	0.688511	1.41311	-0.879532	CNTN1
prolactin signaling pathway	1/97	0.532989	0.68662	0.533183	0.686871	1.39883	-0.880219	CNTN1
interleukin-8-mediated signaling pathway	1/96	0.5293	0.684439	0.529527	0.684733	1.38739	-0.882656	CNTN1
interleukin-12-mediated signaling pathway	1/96	0.5293	0.684439	0.529527	0.684733	1.39152	-0.885283	CNTN1
ciliary neurotrophic factor-mediated signaling pathway	1/97	0.532989	0.68662	0.533183	0.686871	1.41236	-0.888732	CNTN1
interleukin-2-mediated signaling pathway	1/96	0.5293	0.684439	0.529527	0.684733	1.39856	-0.889765	CNTN1
interleukin-11-mediated signaling pathway	1/95	0.525582	0.680732	0.525842	0.681069	1.3873	-0.89238	CNTN1
regulation of cytosolic calcium ion concentration	1/93	0.518058	0.677568	0.518387	0.677999	1.35814	-0.893209	CALB2
type III interferon signaling pathway	1/95	0.525582	0.680732	0.525842	0.681069	1.39172	-0.895222	CNTN1
interleukin-27-mediated signaling pathway	1/95	0.525582	0.680732	0.525842	0.681069	1.39446	-0.896989	CNTN1
antigen processing and presentation of exogenous peptide antigen via MHC class II	1/92	0.514251	0.673324	0.514615	0.673801	1.34973	-0.897626	CTSD
interleukin-32-mediated signaling pathway	1/95	0.525582	0.680732	0.525842	0.681069	1.39609	-0.898037	CNTN1
response to lipopolysaccharide	1/89	0.502652	0.66211	0.503125	0.662734	1.30619	-0.89847	CXCL5
interleukin-34-mediated signaling pathway	1/95	0.525582	0.680732	0.525842	0.681069	1.39746	-0.898917	CNTN1
interleukin-5-mediated signaling pathway	1/95	0.525582	0.680732	0.525842	0.681069	1.39905	-0.899936	CNTN1
granulocyte-macrophage colony-stimulating factor signaling pathway	1/95	0.525582	0.680732	0.525842	0.681069	1.40105	-0.901228	CNTN1
peptidyl-threonine dephosphorylation	1/89	0.502652	0.66211	0.503125	0.662734	1.31067	-0.901553	PTPRN2
interleukin-33-mediated signaling pathway	1/95	0.525582	0.680732	0.525842	0.681069	1.40552	-0.904102	CNTN1
interleukin-21-mediated signaling pathway	1/95	0.525582	0.680732	0.525842	0.681069	1.40555	-0.904119	CNTN1
regulation of mitotic cell cycle	1/92	0.514251	0.673324	0.514615	0.673801	1.36103	-0.905144	SIRT2
interleukin-35-mediated signaling pathway	1/95	0.525582	0.680732	0.525842	0.681069	1.40925	-0.906502	CNTN1
interleukin-17-mediated signaling pathway	1/95	0.525582	0.680732	0.525842	0.681069	1.41275	-0.908749	CNTN1
negative regulation of smooth muscle cell migration	1/86	0.490778	0.652919	0.491366	0.652645	1.27736	-0.909176	SORL1
interleukin-9-mediated signaling pathway	1/95	0.525582	0.680732	0.525842	0.681069	1.41599	-0.910835	CNTN1
macrophage migration inhibitory factor signaling pathway	1/95	0.525582	0.680732	0.525842	0.681069	1.41746	-0.911782	CNTN1
interleukin-3-mediated signaling pathway	1/95	0.525582	0.680732	0.525842	0.681069	1.42017	-0.913526	CNTN1
interleukin-23-mediated signaling pathway	1/95	0.525582	0.680732	0.525842	0.681069	1.42403	-0.916009	CNTN1
positive regulation of endothelial cell proliferation	1/86	0.490778	0.652919	0.491366	0.652645	1.28725	-0.916221	CNTN1
receptor internalization involved in canonical Wnt signaling pathway	1/87	0.494767	0.654598	0.495316	0.655325	1.30276	-0.916712	CALCR
interleukin-7-mediated signaling pathway	1/95	0.525582	0.680732	0.525842	0.681069	1.42616	-0.917375	CNTN1
interleukin-17A-mediated signaling pathway	1/95	0.525582	0.680732	0.525842	0.681069	1.429	-0.919206	CNTN1
SRP-dependent cotranslational protein targeting to membrane, translocation	1/92	0.514251	0.673324	0.514615	0.673801	1.3951	-0.9278	RPLP0
peptidyl-serine dephosphorylation	1/88	0.498725	0.659108	0.499236	0.659783	1.34928	-0.938694	PTPRN2
negative regulation of protein serine/threonine kinase activity	1/87	0.494767	0.654598	0.495316	0.655325	1.33425	-0.938869	PREX1
activation of cysteine-type endopeptidase activity involved in apoptotic process	1/89	0.502652	0.66211	0.503125	0.662734	1.37113	-0.943144	CNTN1
positive regulation of transcription from RNA polymerase II promoter in response to hypoxia	1/89	0.502652	0.66211	0.503125	0.662734	1.37368	-0.944893	CA9
focal adhesion assembly	1/87	0.494767	0.654598	0.495316	0.655325	1.35037	-0.950211	L1CAM
DNA-templated transcription, initiation	1/90	0.506549	0.666511	0.506985	0.667086	1.40246	-0.953862	AKR1B1
regulation of gene expression, epigenetic	1/86	0.490778	0.652919	0.491366	0.652645	1.35395	-0.963692	SCARA5
negative regulation of inflammatory response	1/87	0.494767	0.654598	0.495316	0.655325	1.3708	-0.964586	AHSG
transcription from RNA polymerase III promoter	1/89	0.502652	0.66211	0.503125	0.662734	1.41425	-0.972803	AKR1B1
regulation of fatty acid metabolic process	1/85	0.486757	0.64937	0.487386	0.650209	1.3625	-0.980989	AGT
regulation of lipid kinase activity	1/87	0.494767	0.654598	0.495316	0.655325	1.39549	-0.981961	AGT
negative regulation of protein kinase activity by regulation of protein phosphorylation	1/85	0.486757	0.64937	0.487386	0.650209	1.36549	-0.983138	PREX1
positive regulation of cell cycle	1/86	0.490778	0.652919	0.491366	0.652645	1.39132	-0.99029	SIRT2
ribonucleoprotein complex export from nucleus	1/82	0.474506	0.640863	0.475258	0.641879	1.33061	-0.991944	EGR2
SRP-dependent cotranslational protein targeting to membrane, docking	1/88	0.498725	0.659108	0.499236	0.659783	1.42832	-0.993684	RPLP0
regulation of mRNA export from nucleus	1/84	0.482705	0.6454	0.483374	0.646294	1.36727	-0.995852	SCARA5
phagocytosis	1/89	0.502652	0.66211	0.503125	0.662734	1.44802	-0.996032	SCARA5
regulation of translational initiation by eIF2 alpha dephosphorylation	1/84	0.482705	0.6454	0.483374	0.646294	1.36755	-0.996053	PTPRN2
regulation of mRNA processing	1/84	0.482705	0.6454	0.483374	0.646294	1.37027	-0.998034	SCARA5
negative regulation of lipid metabolic process	1/84	0.482705	0.6454	0.483374	0.646294	1.37949	-1.00475	AGT
detection of lipopolysaccharide	1/80	0.466177	0.637592	0.467015	0.637926	1.32338	-1.00999	CXCL5
peptidyl-histidine dephosphorylation	1/83	0.478622	0.642996	0.479332	0.643398	1.37153	-1.0106	PTPRN2
hepatocyte growth factor receptor signaling pathway	1/83	0.478622	0.642996	0.479332	0.643398	1.37168	-1.01072	SIRT2
peptidyl-N-phospho-arginine dephosphorylation	1/83	0.478622	0.642996	0.479332	0.643398	1.37595	-1.01386	PTPRN2
regulation of steroid metabolic process	1/82	0.474506	0.640863	0.475258	0.641879	1.36624	-1.0185	AGT
actin filament reorganization	1/84	0.482705	0.6454	0.483374	0.646294	1.39937	-1.01923	FRY
transcription from RNA polymerase I promoter	1/81	0.470358	0.639438	0.471152	0.639417	1.35142	-1.01933	AKR1B1
positive regulation of cell growth involved in cardiac muscle cell development	1/81	0.470358	0.639438	0.471152	0.639417	1.3519	-1.01968	AGT
positive regulation of posterior neural plate formation by Wnt signaling pathway	1/74	0.440397	0.622836	0.44151	0.62441	1.24662	-1.02233	CPE
posttranscriptional regulation of gene expression	1/84	0.482705	0.6454	0.483374	0.646294	1.40606	-1.0241	SCARA5
positive regulation of lipid metabolic process	1/83	0.478622	0.642996	0.479332	0.643398	1.39684	-1.02925	AGT
DNA-templated transcription, termination	1/83	0.478622	0.642996	0.479332	0.643398	1.39709	-1.02944	AKR1B1
anion transport	1/85	0.486757	0.64937	0.487386	0.650209	1.4315	-1.03067	SLC1A3
negative regulation of cyclin-dependent protein kinase activity	1/82	0.474506	0.640863	0.475258	0.641879	1.38264	-1.03073	PREX1
adenylate cyclase-activating G-protein coupled receptor signaling pathway	1/85	0.486757	0.64937	0.487386	0.650209	1.43416	-1.03258	CALCR
negative regulation of protein histidine kinase activity	1/79	0.461964	0.63573	0.462846	0.636943	1.33817	-1.03343	PREX1
mRNA transcription	1/83	0.478622	0.642996	0.479332	0.643398	1.40452	-1.03491	AKR1B1
transcription from mitochondrial promoter	1/83	0.478622	0.642996	0.479332	0.643398	1.40701	-1.03675	AKR1B1
regulation of triglyceride metabolic process	1/81	0.470358	0.639438	0.471152	0.639417	1.37798	-1.03936	AGT
mitochondrial respiratory chain complex assembly	1/82	0.474506	0.640863	0.475258	0.641879	1.3949	-1.03987	NOS3
regulation of lipid biosynthetic process	1/82	0.474506	0.640863	0.475258	0.641879	1.39668	-1.0412	AGT
positive regulation of type I interferon production	1/76	0.449125	0.62888	0.450143	0.630305	1.30677	-1.04601	AGT
regulation of lipid metabolic process	1/80	0.466177	0.637592	0.467015	0.637926	1.3738	-1.04847	AGT
Wnt signaling pathway involved in wound healing, spreading of epidermal cells	1/73	0.435981	0.619145	0.437143	0.620794	1.26391	-1.04924	CPE
regulation of phospholipid metabolic process	1/80	0.466177	0.637592	0.467015	0.637926	1.37759	-1.05137	AGT
regulation of lipid catabolic process	1/81	0.470358	0.639438	0.471152	0.639417	1.39443	-1.05177	AGT
regulation of isoprenoid metabolic process	1/81	0.470358	0.639438	0.471152	0.639417	1.39534	-1.05245	AGT
DNA-templated transcription, elongation	1/80	0.466177	0.637592	0.467015	0.637926	1.38001	-1.05321	AKR1B1
regulation of membrane lipid metabolic process	1/80	0.466177	0.637592	0.467015	0.637926	1.38109	-1.05403	AGT
mitochondrial fission	1/79	0.461964	0.63573	0.462846	0.636943	1.36498	-1.05413	NOS3
regulation of lipoprotein lipid oxidation	1/80	0.466177	0.637592	0.467015	0.637926	1.38264	-1.05522	AGT
regulation of cyclin-dependent protein kinase activity	1/82	0.474506	0.640863	0.475258	0.641879	1.42524	-1.06249	SIRT2
transcription, DNA-templated	1/82	0.474506	0.640863	0.475258	0.641879	1.43165	-1.06727	AKR1B1
mitochondrial respiratory chain supercomplex assembly	1/78	0.457718	0.631698	0.458644	0.632612	1.36764	-1.06882	NOS3
regulation of rhodopsin gene expression	1/78	0.457718	0.631698	0.458644	0.632612	1.37399	-1.07378	SCARA5
visual perception	1/81	0.470358	0.639438	0.471152	0.639417	1.43556	-1.08279	COL2A1
Wnt signaling pathway involved in dorsal/ventral axis specification	1/72	0.431531	0.615009	0.432742	0.616735	1.29575	-1.08897	CPE
regulation of cardiac conduction	1/78	0.457718	0.631698	0.458644	0.632612	1.39675	-1.09156	AGT
pre-B cell allelic exclusion	1/78	0.457718	0.631698	0.458644	0.632612	1.39914	-1.09343	SCARA5
protein heterooligomerization	1/77	0.453438	0.629411	0.45441	0.63076	1.3854	-1.09571	AKR1B1
peripheral nervous system neuron differentiation	1/77	0.453438	0.629411	0.45441	0.63076	1.38759	-1.09744	EGR2
promoter clearance during DNA-templated transcription	1/77	0.453438	0.629411	0.45441	0.63076	1.39926	-1.10667	AKR1B1
Wnt signaling pathway involved in digestive tract morphogenesis	1/72	0.431531	0.615009	0.432742	0.616735	1.31782	-1.10752	CPE
visual perception involved in equilibrioception	1/79	0.461964	0.63573	0.462846	0.636943	1.4358	-1.10882	COL2A1
regulation of gene silencing	1/76	0.449125	0.62888	0.450143	0.630305	1.38895	-1.11179	SCARA5
regulation of protein maturation	1/75	0.444778	0.626815	0.445843	0.628316	1.37297	-1.11236	SCARA5
transcription from bacterial-type RNA polymerase promoter	1/76	0.449125	0.62888	0.450143	0.630305	1.3926	-1.11471	AKR1B1
ncRNA transcription	1/76	0.449125	0.62888	0.450143	0.630305	1.39515	-1.11676	AKR1B1
regulation of dosage compensation by inactivation of X chromosome	1/75	0.444778	0.626815	0.445843	0.628316	1.37972	-1.11782	SCARA5
telomeric repeat-containing RNA transcription	1/76	0.449125	0.62888	0.450143	0.630305	1.39682	-1.11809	AKR1B1
negative regulation of autophagy	1/73	0.435981	0.619145	0.437143	0.620794	1.35022	-1.1209	SIRT2
regulation of rRNA processing	1/75	0.444778	0.626815	0.445843	0.628316	1.3843	-1.12153	SCARA5
detection of light stimulus involved in visual perception	1/78	0.457718	0.631698	0.458644	0.632612	1.4364	-1.12255	COL2A1
transcription from plastid promoter	1/76	0.449125	0.62888	0.450143	0.630305	1.4025	-1.12264	AKR1B1
positive regulation of peptidyl-tyrosine autophosphorylation	1/73	0.435981	0.619145	0.437143	0.620794	1.35245	-1.12275	AGT
ERBB2-EGFR signaling pathway	1/73	0.435981	0.619145	0.437143	0.620794	1.35291	-1.12313	VIL1
ion transport	1/77	0.453438	0.629411	0.45441	0.63076	1.42054	-1.1235	SLC1A3
transcription from RNA polymerase V promoter	1/76	0.449125	0.62888	0.450143	0.630305	1.40964	-1.12835	AKR1B1
cellular process regulating host cell cycle in response to virus	1/76	0.449125	0.62888	0.450143	0.630305	1.41075	-1.12924	SIRT2
antisense RNA transcription	1/76	0.449125	0.62888	0.450143	0.630305	1.4113	-1.12968	AKR1B1
transcription from RNA polymerase IV promoter	1/76	0.449125	0.62888	0.450143	0.630305	1.41276	-1.13085	AKR1B1
regulation of histone gene expression	1/74	0.440397	0.622836	0.44151	0.62441	1.3869	-1.13737	SCARA5
basement membrane disassembly	1/79	0.461964	0.63573	0.462846	0.636943	1.47651	-1.14026	LCP1
regulation of mRNA catabolic process	1/74	0.440397	0.622836	0.44151	0.62441	1.39288	-1.14227	SCARA5
regulation of gene expression	1/74	0.440397	0.622836	0.44151	0.62441	1.39466	-1.14373	SCARA5
endocytosis involved in viral entry into host cell	1/80	0.466177	0.637592	0.467015	0.637926	1.50229	-1.14653	SCARA5
regulation of snoRNA processing	1/74	0.440397	0.622836	0.44151	0.62441	1.39929	-1.14753	SCARA5
regulation of tRNA processing	1/74	0.440397	0.622836	0.44151	0.62441	1.40243	-1.1501	SCARA5
Wnt signaling pathway involved in midbrain dopaminergic neuron differentiation	1/70	0.422526	0.608316	0.423838	0.610205	1.34101	-1.15529	CPE
non-canonical Wnt signaling pathway	1/68	0.413379	0.597785	0.414796	0.599705	1.3127	-1.15963	CPE
smooth muscle cell-matrix adhesion	1/72	0.431531	0.615009	0.432742	0.616735	1.38016	-1.15991	L1CAM
mesangial cell-matrix adhesion	1/72	0.431531	0.615009	0.432742	0.616735	1.38573	-1.16459	L1CAM
endothelial cell chemotaxis	1/72	0.431531	0.615009	0.432742	0.616735	1.38937	-1.16765	NOS3
mitochondrion morphogenesis	1/72	0.431531	0.615009	0.432742	0.616735	1.39216	-1.16999	NOS3
C-terminal protein lipidation	1/78	0.457718	0.631698	0.458644	0.632612	1.49807	-1.17074	NTM
Wnt signaling pathway involved in somitogenesis	1/67	0.408752	0.594548	0.410222	0.596687	1.31395	-1.17552	CPE
biofilm matrix disassembly	1/75	0.444778	0.626815	0.445843	0.628316	1.452	-1.17638	LCP1
Wnt signaling pathway involved in heart development	1/67	0.408752	0.594548	0.410222	0.596687	1.31849	-1.17959	CPE
cell-matrix adhesion involved in ameboidal cell migration	1/72	0.431531	0.615009	0.432742	0.616735	1.40622	-1.18181	L1CAM
cell-matrix adhesion	1/71	0.427046	0.611887	0.428307	0.613694	1.38971	-1.18245	L1CAM
basal lamina disassembly	1/75	0.444778	0.626815	0.445843	0.628316	1.4597	-1.18262	LCP1
negative regulation of anterior neural cell fate commitment of the neural plate by Wnt signaling pathway	1/67	0.408752	0.594548	0.410222	0.596687	1.32233	-1.18302	CPE
mitochondrial genome maintenance	1/72	0.431531	0.615009	0.432742	0.616735	1.40775	-1.1831	NOS3
Wnt signaling pathway involved in kidney development	1/67	0.408752	0.594548	0.410222	0.596687	1.32428	-1.18477	CPE
calcium-dependent cell-matrix adhesion	1/71	0.427046	0.611887	0.428307	0.613694	1.39453	-1.18655	L1CAM
calcium-independent cell-matrix adhesion	1/71	0.427046	0.611887	0.428307	0.613694	1.39673	-1.18843	L1CAM
negative regulation of neuron death	1/71	0.427046	0.611887	0.428307	0.613694	1.39779	-1.18933	SORL1
positive regulation of proteasomal ubiquitin-dependent protein catabolic process	1/71	0.427046	0.611887	0.428307	0.613694	1.39806	-1.18956	SIRT2
mitochondrion distribution	1/72	0.431531	0.615009	0.432742	0.616735	1.4186	-1.19221	NOS3
Wnt signaling pathway involved in mammary gland specification	1/67	0.408752	0.594548	0.410222	0.596687	1.33265	-1.19225	CPE
synaptic membrane adhesion to extracellular matrix	1/71	0.427046	0.611887	0.428307	0.613694	1.4017	-1.19265	L1CAM
endothelial cell-matrix adhesion	1/71	0.427046	0.611887	0.428307	0.613694	1.40339	-1.19409	L1CAM
Wnt-activated signaling pathway involved in forebrain neuron fate commitment	1/67	0.408752	0.594548	0.410222	0.596687	1.33511	-1.19445	CPE
Wnt signaling pathway involved in regulation of cell proliferation in dorsal spinal cord	1/67	0.408752	0.594548	0.410222	0.596687	1.33993	-1.19876	CPE
Wnt signaling pathway	1/67	0.408752	0.594548	0.410222	0.596687	1.34215	-1.20075	CPE
positive regulation of endothelial cell chemotaxis by VEGF-activated vascular endothelial growth factor receptor signaling pathway	1/73	0.435981	0.619145	0.437143	0.620794	1.44995	-1.20369	CYFIP2
Wnt signaling pathway involved in primitive streak formation	1/67	0.408752	0.594548	0.410222	0.596687	1.34546	-1.20371	CPE
cellular response to amino acid starvation	1/70	0.422526	0.608316	0.423838	0.610205	1.39902	-1.20526	ALB
Wnt signaling pathway involved in forebrain neuroblast division	1/67	0.408752	0.594548	0.410222	0.596687	1.34855	-1.20647	CPE
activation of cysteine-type endopeptidase activity involved in apoptotic process by cytochrome c	1/67	0.408752	0.594548	0.410222	0.596687	1.34933	-1.20717	CNTN1
positive regulation of mitotic cell cycle	1/71	0.427046	0.611887	0.428307	0.613694	1.42383	-1.21148	ASNS
positive regulation of osteoblast differentiation	1/68	0.413379	0.597785	0.414796	0.599705	1.37798	-1.21729	AKR1B1
septation initiation signaling	1/70	0.422526	0.608316	0.423838	0.610205	1.41746	-1.22115	SIRT2
phospholipase C-activating dopamine receptor signaling pathway	1/74	0.440397	0.622836	0.44151	0.62441	1.49234	-1.22384	AGT
mitochondrial proton-transporting ATP synthase complex assembly	1/68	0.413379	0.597785	0.414796	0.599705	1.40546	-1.24156	NOS3
vascular endothelial growth factor receptor-2 signaling pathway	1/70	0.422526	0.608316	0.423838	0.610205	1.44444	-1.24439	CYFIP2
positive regulation of cytokine production involved in inflammatory response	1/64	0.394652	0.582512	0.396288	0.584927	1.34369	-1.2493	AGT
positive regulation of epithelial to mesenchymal transition	1/69	0.417971	0.603568	0.419335	0.605537	1.43428	-1.25119	AKR1B1
mitochondrial calcium ion transmembrane transport	1/68	0.413379	0.597785	0.414796	0.599705	1.41942	-1.2539	NALCN
positive regulation of ER-associated ubiquitin-dependent protein catabolic process	1/67	0.408752	0.594548	0.410222	0.596687	1.40913	-1.26067	SIRT2
mitochondrial membrane organization	1/66	0.404089	0.593158	0.405613	0.595396	1.39411	-1.26323	NOS3
vascular endothelial growth factor receptor signaling pathway involved in lymphatic endothelial cell fate commitment	1/68	0.413379	0.597785	0.414796	0.599705	1.43335	-1.26621	CYFIP2
negative regulation of GTPase activity	1/70	0.422526	0.608316	0.423838	0.610205	1.47339	-1.26933	RAP1GAP
histone-threonine phosphorylation	1/67	0.408752	0.594548	0.410222	0.596687	1.42025	-1.27062	DCLK3
vascular endothelial growth factor receptor-1 signaling pathway	1/68	0.413379	0.597785	0.414796	0.599705	1.44045	-1.27248	CYFIP2
gluconeogenesis	1/64	0.394652	0.582512	0.396288	0.584927	1.36963	-1.27341	PGAM2
vascular endothelial growth factor receptor-3 signaling pathway	1/68	0.413379	0.597785	0.414796	0.599705	1.44275	-1.27451	CYFIP2
cellular response to hydrogen peroxide	1/66	0.404089	0.593158	0.405613	0.595396	1.41637	-1.28341	CAT
regulation of atrial cardiac muscle cell action potential	1/64	0.394652	0.582512	0.396288	0.584927	1.39672	-1.2986	AGT
phospholipase C-activating G-protein coupled acetylcholine receptor signaling pathway	1/68	0.413379	0.597785	0.414796	0.599705	1.47054	-1.29906	AGT
positive regulation of respiratory burst involved in inflammatory response	1/61	0.380217	0.568903	0.382028	0.571256	1.34416	-1.29982	AGT
mitochondrion disassembly	1/65	0.399389	0.587336	0.400969	0.58966	1.41885	-1.30225	NOS3
positive regulation of cytokine secretion	1/65	0.399389	0.587336	0.400969	0.58966	1.42064	-1.30389	AGT
calcium ion import	1/64	0.394652	0.582512	0.396288	0.584927	1.40246	-1.30394	NALCN
cellular response to calcium ion	1/64	0.394652	0.582512	0.396288	0.584927	1.40641	-1.30761	AQP3
transferrin transport	1/65	0.399389	0.587336	0.400969	0.58966	1.42518	-1.30806	CALCR
regulation of cell cycle process	1/68	0.413379	0.597785	0.414796	0.599705	1.48383	-1.3108	SIRT2
keratan sulfate biosynthetic process	1/65	0.399389	0.587336	0.400969	0.58966	1.4292	-1.31174	SDC2
positive regulation of mitotic nuclear division	1/64	0.394652	0.582512	0.396288	0.584927	1.41283	-1.31359	ASNS
store-operated calcium entry	1/64	0.394652	0.582512	0.396288	0.584927	1.4187	-1.31904	NALCN
sperm mitochondrion organization	1/64	0.394652	0.582512	0.396288	0.584927	1.425	-1.3249	NOS3
caveolin-mediated endocytosis	1/69	0.417971	0.603568	0.419335	0.605537	1.51962	-1.32563	SCARA5
negative regulation of ERK1 and ERK2 cascade	1/63	0.389878	0.581184	0.391571	0.583709	1.41236	-1.33034	ROS1
protein heterotetramerization	1/62	0.385066	0.575441	0.386818	0.578059	1.40675	-1.34252	CAT
mitochondrion organization	1/64	0.394652	0.582512	0.396288	0.584927	1.45051	-1.34861	NOS3
positive regulation of protein kinase B signaling	1/67	0.408752	0.594548	0.410222	0.596687	1.52018	-1.36002	CNTN1
ubiquitin-dependent glycoprotein ERAD pathway	1/64	0.394652	0.582512	0.396288	0.584927	1.46537	-1.36243	FBXO2
positive regulation of cytokinesis	1/61	0.380217	0.568903	0.382028	0.571256	1.41661	-1.36988	SIRT2
negative regulation of Wnt signaling pathway	1/60	0.37533	0.5637	0.377201	0.566509	1.3986	-1.37056	FRZB
cellular response to steroid hormone stimulus	1/61	0.380217	0.568903	0.382028	0.571256	1.41839	-1.3716	AKR1B1
phospholipase C-activating rhodopsin mediated signaling pathway	1/64	0.394652	0.582512	0.396288	0.584927	1.48266	-1.3785	AGT
regulation of cell cycle checkpoint	1/64	0.394652	0.582512	0.396288	0.584927	1.4848	-1.38049	SIRT2
phospholipase C-activating G-protein coupled glutamate receptor signaling pathway	1/63	0.389878	0.581184	0.391571	0.583709	1.48466	-1.39843	AGT
regulation of meiotic cell cycle	1/64	0.394652	0.582512	0.396288	0.584927	1.51227	-1.40603	SIRT2
regulation of AV node cell action potential	1/59	0.370405	0.557698	0.372336	0.560606	1.42065	-1.41093	AGT
negative regulation of thioredoxin peroxidase activity by peptidyl-threonine phosphorylation	1/61	0.380217	0.568903	0.382028	0.571256	1.46001	-1.41185	DCLK3
peptidyl-threonine trans-autophosphorylation	1/61	0.380217	0.568903	0.382028	0.571256	1.46076	-1.41257	DCLK3
regulation of bundle of His cell action potential	1/59	0.370405	0.557698	0.372336	0.560606	1.42645	-1.41669	AGT
regulation of cell cycle	1/63	0.389878	0.581184	0.391571	0.583709	1.50668	-1.41918	SIRT2
regulation of cell communication by electrical coupling involved in cardiac conduction	1/60	0.37533	0.5637	0.377201	0.566509	1.44865	-1.4196	AGT
sarcoplasmic reticulum calcium ion transport	1/59	0.370405	0.557698	0.372336	0.560606	1.43193	-1.42214	NALCN
enzyme active site formation via O-phospho-L-threonine	1/61	0.380217	0.568903	0.382028	0.571256	1.47073	-1.42222	DCLK3
modulation by symbiont of host cell cycle	1/63	0.389878	0.581184	0.391571	0.583709	1.50997	-1.42228	SIRT2
proteasomal protein catabolic process	1/59	0.370405	0.557698	0.372336	0.560606	1.43383	-1.42402	CTSD
negative regulation of autophagy of mitochondrion	1/59	0.370405	0.557698	0.372336	0.560606	1.43599	-1.42617	SIRT2
chondroitin sulfate biosynthetic process	1/59	0.370405	0.557698	0.372336	0.560606	1.44227	-1.43241	SDC2
ceramide biosynthetic process	1/60	0.37533	0.5637	0.377201	0.566509	1.4641	-1.43474	CERK
vesicle scission involved in endocytosis	1/64	0.394652	0.582512	0.396288	0.584927	1.5607	-1.45106	SCARA5
positive regulation of blood vessel endothelial cell proliferation involved in sprouting angiogenesis	1/57	0.360438	0.547847	0.362494	0.550972	1.42424	-1.45334	CNTN1
regulation of SA node cell action potential	1/58	0.365441	0.552303	0.367434	0.555316	1.44812	-1.45776	AGT
regulation of Purkinje myocyte action potential	1/58	0.365441	0.552303	0.367434	0.555316	1.44824	-1.45787	AGT
calcium ion transport	1/58	0.365441	0.552303	0.367434	0.555316	1.45548	-1.46516	NALCN
Golgi calcium ion transport	1/58	0.365441	0.552303	0.367434	0.555316	1.45548	-1.46517	NALCN
positive regulation of RIG-I signaling pathway	1/48	0.313612	0.525271	0.316279	0.527585	1.26461	-1.46644	AGT
cytosolic calcium ion transport	1/58	0.365441	0.552303	0.367434	0.555316	1.46255	-1.47228	NALCN
positive regulation of histamine secretion by mast cell	1/48	0.313612	0.525271	0.316279	0.527585	1.27622	-1.47991	AGT
cardiac muscle contraction	1/57	0.360438	0.547847	0.362494	0.550972	1.45772	-1.48751	PGAM2
calcium ion export	1/57	0.360438	0.547847	0.362494	0.550972	1.46009	-1.48993	NALCN
positive regulation of interferon-gamma production	1/49	0.318978	0.525271	0.321573	0.527585	1.3236	-1.51239	AGT
positive regulation of cell differentiation	1/48	0.313612	0.525271	0.316279	0.527585	1.30919	-1.51814	AKR1B1
calcium ion transmembrane import into cytosol	1/58	0.365441	0.552303	0.367434	0.555316	1.50823	-1.51826	NALCN
negative regulation of protein homodimerization activity	1/50	0.324303	0.525271	0.326827	0.527585	1.3495	-1.51964	SORL1
negative regulation of receptor binding	1/48	0.313612	0.525271	0.316279	0.527585	1.31309	-1.52266	SORL1
negative regulation of chaperone-mediated autophagy	1/58	0.365441	0.552303	0.367434	0.555316	1.52176	-1.53188	SIRT2
cellular response to retinoic acid	1/56	0.355396	0.54328	0.357516	0.546521	1.48106	-1.53219	AQP3
protein trimerization	1/58	0.365441	0.552303	0.367434	0.555316	1.53242	-1.54261	AKR1B1
MAPK cascade in response to starvation	1/55	0.350314	0.5386	0.352499	0.541612	1.47788	-1.55018	ALB
positive regulation of epidermal growth factor-activated receptor activity	1/47	0.308203	0.524601	0.310943	0.527585	1.32371	-1.558	AGT
positive regulation of transcription factor catabolic process	1/57	0.360438	0.547847	0.362494	0.550972	1.52763	-1.55885	SIRT2
positive regulation of anaphase-promoting complex-dependent catabolic process	1/57	0.360438	0.547847	0.362494	0.550972	1.52811	-1.55934	SIRT2
negative regulation of inflammatory response to antigenic stimulus	1/53	0.340032	0.527863	0.342349	0.530773	1.44611	-1.55994	AMBP
zymogen activation	1/51	0.329587	0.525271	0.332041	0.527585	1.40682	-1.56145	CNTN1
protein hexamerization	1/58	0.365441	0.552303	0.367434	0.555316	1.55142	-1.56173	AKR1B1
negative regulation of MAP kinase activity	1/46	0.302752	0.518263	0.305567	0.523081	1.30869	-1.56367	SORL1
mesonephros development	1/49	0.318978	0.525271	0.321573	0.527585	1.3696	-1.56495	AGT
apolipoprotein E recycling	1/48	0.313612	0.525271	0.316279	0.527585	1.3503	-1.56581	CALCR
positive regulation of vascular endothelial growth factor production	1/46	0.302752	0.518263	0.305567	0.523081	1.31132	-1.56681	AGT
kidney development	1/52	0.33483	0.525271	0.337215	0.527585	1.43206	-1.56686	AGT
phospholipase C-activating tachykinin receptor signaling pathway	1/57	0.360438	0.547847	0.362494	0.550972	1.54192	-1.57344	AGT
phospholipase C-activating angiotensin-activated signaling pathway	1/57	0.360438	0.547847	0.362494	0.550972	1.54822	-1.57986	AGT
membrane depolarization during action potential	1/49	0.318978	0.525271	0.321573	0.527585	1.38588	-1.58355	NALCN
negative regulation of cardiac conduction	1/56	0.355396	0.54328	0.357516	0.546521	1.53159	-1.58446	AGT
negative regulation of protein binding	1/54	0.345193	0.532431	0.347443	0.535902	1.49014	-1.58499	SORL1
regulation of signal transduction by receptor internalization	1/51	0.329587	0.525271	0.332041	0.527585	1.43287	-1.59036	CALCR
phospholipase C-activating adrenergic receptor signaling pathway	1/57	0.360438	0.547847	0.362494	0.550972	1.5589	-1.59076	AGT
inactivation of MAPK activity	1/47	0.308203	0.524601	0.310943	0.527585	1.35163	-1.59087	SORL1
T cell activation involved in immune response	1/56	0.355396	0.54328	0.357516	0.546521	1.53919	-1.59233	LCP1
Notch receptor processing, ligand-independent	1/54	0.345193	0.532431	0.347443	0.535902	1.50061	-1.59613	CNTN1
epidermal growth factor receptor signaling pathway	1/55	0.350314	0.5386	0.352499	0.541612	1.52319	-1.59771	VIL1
positive regulation of vascular endothelial cell proliferation	1/54	0.345193	0.532431	0.347443	0.535902	1.50255	-1.59819	CNTN1
CAAX-box protein processing	1/48	0.313612	0.525271	0.316279	0.527585	1.38073	-1.60109	CNTN1
positive regulation of stress fiber assembly	1/47	0.308203	0.524601	0.310943	0.527585	1.36071	-1.60155	VIL1
regulation of respiratory burst involved in inflammatory response	1/56	0.355396	0.54328	0.357516	0.546521	1.55123	-1.60478	AHSG
C-C chemokine receptor CCR4 signaling pathway	1/49	0.318978	0.525271	0.321573	0.527585	1.40472	-1.60507	CXCL5
C-C chemokine receptor CCR7 signaling pathway	1/49	0.318978	0.525271	0.321573	0.527585	1.40865	-1.60957	CXCL5
negative regulation of microtubule binding	1/46	0.302752	0.518263	0.305567	0.523081	1.34731	-1.60982	SORL1
negative regulation of programmed cell death	1/47	0.308203	0.524601	0.310943	0.527585	1.37027	-1.6128	ALB
positive regulation of cardiac conduction	1/55	0.350314	0.5386	0.352499	0.541612	1.5381	-1.61335	AGT
positive regulation of interleukin-6 production	1/43	0.286141	0.506445	0.289186	0.511079	1.28965	-1.6137	AGT
epidermal growth factor receptor signaling pathway involved in lung development	1/52	0.33483	0.525271	0.337215	0.527585	1.47694	-1.61597	VIL1
glycosaminoglycan biosynthetic process	1/48	0.313612	0.525271	0.316279	0.527585	1.39375	-1.61619	SDC2
calcium ion transport from cytosol to endoplasmic reticulum	1/49	0.318978	0.525271	0.321573	0.527585	1.41444	-1.61619	NALCN
chemokine (C-C motif) ligand 19 signaling pathway	1/49	0.318978	0.525271	0.321573	0.527585	1.4151	-1.61694	CXCL5
regulation of wound healing, spreading of epidermal cells	1/47	0.308203	0.524601	0.310943	0.527585	1.37384	-1.61701	VIL1
positive regulation of mitotic cytokinesis	1/52	0.33483	0.525271	0.337215	0.527585	1.47922	-1.61846	ASNS
negative regulation of fat cell differentiation	1/46	0.302752	0.518263	0.305567	0.523081	1.3548	-1.61877	SIRT2
epidermal growth factor receptor signaling pathway via positive regulation of NF-kappaB transcription factor activity	1/52	0.33483	0.525271	0.337215	0.527585	1.48115	-1.62057	VIL1
regulation of cytokine production involved in inflammatory response	1/53	0.340032	0.527863	0.342349	0.530773	1.50567	-1.62419	AHSG
epidermal growth factor receptor signaling pathway via MAPK cascade	1/52	0.33483	0.525271	0.337215	0.527585	1.48749	-1.62751	VIL1
chemokine (C-C motif) ligand 2 signaling pathway	1/49	0.318978	0.525271	0.321573	0.527585	1.42565	-1.62899	CXCL5
homophilic cell adhesion via plasma membrane adhesion molecules	1/52	0.33483	0.525271	0.337215	0.527585	1.49245	-1.63294	CDH17
chemokine (C-X-C motif) ligand 12 signaling pathway	1/49	0.318978	0.525271	0.321573	0.527585	1.42999	-1.63395	CXCL5
regulation of chaperone-mediated autophagy	1/56	0.355396	0.54328	0.357516	0.546521	1.5801	-1.63465	ODC1
positive regulation of acute inflammatory response	1/45	0.297258	0.512514	0.300148	0.517125	1.34805	-1.63539	AGT
ERBB4-EGFR signaling pathway	1/52	0.33483	0.525271	0.337215	0.527585	1.49507	-1.63581	VIL1
regulation of ERK1 and ERK2 cascade	1/55	0.350314	0.5386	0.352499	0.541612	1.56232	-1.63876	ROS1
chemokine (C-C motif) ligand 21 signaling pathway	1/49	0.318978	0.525271	0.321573	0.527585	1.43479	-1.63943	CXCL5
calcium ion transmembrane transport via low voltage-gated calcium channel	1/49	0.318978	0.525271	0.321573	0.527585	1.4353	-1.64002	NALCN
protein targeting to membrane	1/51	0.329587	0.525271	0.332041	0.527585	1.48267	-1.64564	SORL1
calcium ion transmembrane transport via high voltage-gated calcium channel	1/51	0.329587	0.525271	0.332041	0.527585	1.48296	-1.64596	NALCN
protein autoprocessing	1/50	0.324303	0.525271	0.326827	0.527585	1.46201	-1.64634	CNTN1
gurken signaling pathway	1/52	0.33483	0.525271	0.337215	0.527585	1.50481	-1.64646	VIL1
phospholipid catabolic process	1/51	0.329587	0.525271	0.332041	0.527585	1.48459	-1.64777	SIRT2
desensitization of G-protein coupled receptor protein signaling pathway by arrestin	1/46	0.302752	0.518263	0.305567	0.523081	1.37997	-1.64885	SORL1
epidermal growth factor signaling pathway involved in forebrain neuron fate commitment	1/52	0.33483	0.525271	0.337215	0.527585	1.50745	-1.64935	VIL1
activation of plasma proteins involved in acute inflammatory response	1/47	0.308203	0.524601	0.310943	0.527585	1.40139	-1.64943	CNTN1
C-C chemokine receptor CCR2 signaling pathway	1/49	0.318978	0.525271	0.321573	0.527585	1.44662	-1.65296	CXCL5
C-X-C chemokine receptor CXCR4 signaling pathway	1/49	0.318978	0.525271	0.321573	0.527585	1.44804	-1.65457	CXCL5
thrombopoietin-mediated signaling pathway	1/51	0.329587	0.525271	0.332041	0.527585	1.49124	-1.65515	CXCL5
G-protein coupled receptor signaling pathway coupled to cGMP nucleotide second messenger	1/47	0.308203	0.524601	0.310943	0.527585	1.40774	-1.65691	AGT
negative regulation of extrinsic apoptotic signaling pathway in absence of ligand	1/49	0.318978	0.525271	0.321573	0.527585	1.45191	-1.65899	AKR1B1
epidermal growth factor receptor signaling pathway involved in heart process	1/52	0.33483	0.525271	0.337215	0.527585	1.51645	-1.65919	VIL1
regulation of cellular amino acid metabolic process	1/54	0.345193	0.532431	0.347443	0.535902	1.56092	-1.66027	ODC1
chemokine (C-C motif) ligand 5 signaling pathway	1/49	0.318978	0.525271	0.321573	0.527585	1.45381	-1.66117	CXCL5
adherens junction assembly	1/51	0.329587	0.525271	0.332041	0.527585	1.49717	-1.66173	CDH17
negative regulation of cellular amino acid metabolic process	1/52	0.33483	0.525271	0.337215	0.527585	1.5195	-1.66254	ODC1
regulation of inflammatory response by sphingosine-1-phosphate signaling pathway	1/49	0.318978	0.525271	0.321573	0.527585	1.45519	-1.66275	AHSG
Golgi calcium ion transmembrane transport	1/51	0.329587	0.525271	0.332041	0.527585	1.49944	-1.66425	NALCN
regulation of extent of cell growth	1/54	0.345193	0.532431	0.347443	0.535902	1.56577	-1.66543	AGT
negative regulation of peptidyl-threonine phosphorylation	1/53	0.340032	0.527863	0.342349	0.530773	1.5459	-1.66758	SIRT2
glutathione catabolic process	1/51	0.329587	0.525271	0.332041	0.527585	1.50676	-1.67238	GSTA1
dermatan sulfate biosynthetic process	1/51	0.329587	0.525271	0.332041	0.527585	1.50696	-1.67259	SDC2
metanephros development	1/53	0.340032	0.527863	0.342349	0.530773	1.5508	-1.67287	AGT
pronephros development	1/45	0.297258	0.512514	0.300148	0.517125	1.37989	-1.67402	AGT
positive regulation of inflammatory response to antigenic stimulus	1/41	0.27485	0.49597	0.278053	0.501373	1.2979	-1.67628	AGT
regulation of sulfur amino acid metabolic process	1/52	0.33483	0.525271	0.337215	0.527585	1.53323	-1.67756	ODC1
chondroitin sulfate proteoglycan biosynthetic process	1/50	0.324303	0.525271	0.326827	0.527585	1.49055	-1.67847	SDC2
regulation of cellular amino acid biosynthetic process	1/52	0.33483	0.525271	0.337215	0.527585	1.53525	-1.67977	ODC1
negative regulation of insulin receptor signaling pathway	1/41	0.27485	0.49597	0.278053	0.501373	1.30387	-1.68398	AHSG
positive regulation of protein export from nucleus in response to glucose starvation	1/46	0.302752	0.518263	0.305567	0.523081	1.41301	-1.68833	ASNS
regulation of glutamine family amino acid metabolic process	1/52	0.33483	0.525271	0.337215	0.527585	1.54474	-1.69015	ODC1
activation of prostate induction by androgen receptor signaling pathway	1/46	0.302752	0.518263	0.305567	0.523081	1.41552	-1.69132	AKR1B1
positive regulation of interleukin-8 production	1/44	0.291721	0.508078	0.294688	0.512873	1.37301	-1.69149	AGT
positive regulation of cellular amino acid metabolic process	1/52	0.33483	0.525271	0.337215	0.527585	1.54694	-1.69256	ODC1
regulation of tryptophan metabolic process	1/52	0.33483	0.525271	0.337215	0.527585	1.54836	-1.69411	ODC1
white fat cell differentiation	1/50	0.324303	0.525271	0.326827	0.527585	1.50488	-1.69461	EGR2
positive regulation of muscle cell differentiation	1/51	0.329587	0.525271	0.332041	0.527585	1.52747	-1.69536	AKR1B1
regulation of tetrapyrrole biosynthetic process from glycine and succinyl-CoA	1/52	0.33483	0.525271	0.337215	0.527585	1.55454	-1.70088	ODC1
regulation of gamma-aminobutyric acid catabolic process	1/52	0.33483	0.525271	0.337215	0.527585	1.55649	-1.70301	ODC1
negative regulation of C-C chemokine binding	1/44	0.291721	0.508078	0.294688	0.512873	1.38255	-1.70324	SORL1
brown fat cell differentiation	1/50	0.324303	0.525271	0.326827	0.527585	1.51365	-1.70448	EGR2
positive regulation of MDA-5 signaling pathway	1/43	0.286141	0.506445	0.289186	0.511079	1.3635	-1.70611	AGT
regulation of histamine secretion by mast cell	1/53	0.340032	0.527863	0.342349	0.530773	1.58173	-1.70624	AHSG
negative regulation of collagen binding	1/44	0.291721	0.508078	0.294688	0.512873	1.38567	-1.70709	SORL1
regulation of smooth muscle cell migration	1/46	0.302752	0.518263	0.305567	0.523081	1.42933	-1.70782	SORL1
neuropeptide signaling pathway	1/56	0.355396	0.54328	0.357516	0.546521	1.65154	-1.70855	CPE
regulation of 1-aminocyclopropane-1-carboxylate metabolic process	1/52	0.33483	0.525271	0.337215	0.527585	1.56251	-1.70959	ODC1
sodium ion transmembrane transport	1/54	0.345193	0.532431	0.347443	0.535902	1.60758	-1.7099	NALCN
regulation of ornithine metabolic process	1/52	0.33483	0.525271	0.337215	0.527585	1.56364	-1.71083	ODC1
regulation of selenocysteine metabolic process	1/52	0.33483	0.525271	0.337215	0.527585	1.56387	-1.71108	ODC1
galanin-activated signaling pathway	1/56	0.355396	0.54328	0.357516	0.546521	1.65616	-1.71333	CPE
phospholipase C-activating G-protein coupled receptor signaling pathway	1/53	0.340032	0.527863	0.342349	0.530773	1.59213	-1.71746	AGT
negative regulation of actin binding	1/43	0.286141	0.506445	0.289186	0.511079	1.3747	-1.72012	SORL1
integrin-mediated signaling pathway	1/54	0.345193	0.532431	0.347443	0.535902	1.61771	-1.72068	CDH17
androgen receptor signaling pathway	1/45	0.297258	0.512514	0.300148	0.517125	1.42336	-1.72675	AKR1B1
Wnt receptor catabolic process	1/45	0.297258	0.512514	0.300148	0.517125	1.42347	-1.72689	FRZB
protein processing in phagocytic vesicle	1/45	0.297258	0.512514	0.300148	0.517125	1.4248	-1.72851	CNTN1
positive regulation of bone mineralization	1/45	0.297258	0.512514	0.300148	0.517125	1.42603	-1.73	AHSG
phospholipase C-activating serotonin receptor signaling pathway	1/53	0.340032	0.527863	0.342349	0.530773	1.60401	-1.73028	AGT
regulation of GTPase activity	1/50	0.324303	0.525271	0.326827	0.527585	1.54149	-1.73583	RAP1GAP
kidney mesenchyme development	1/44	0.291721	0.508078	0.294688	0.512873	1.41071	-1.73794	AGT
protein ADP-ribosylation	1/49	0.318978	0.525271	0.321573	0.527585	1.52171	-1.73876	SIRT2
neuropeptide processing	1/45	0.297258	0.512514	0.300148	0.517125	1.4339	-1.73954	CNTN1
negative regulation of TORC1 signaling	1/44	0.291721	0.508078	0.294688	0.512873	1.414	-1.74198	PREX1
protein splicing	1/45	0.297258	0.512514	0.300148	0.517125	1.43766	-1.74411	CNTN1
heterotrimeric G-protein complex cycle	1/50	0.324303	0.525271	0.326827	0.527585	1.55142	-1.74702	RAP1GAP
dibasic protein processing	1/45	0.297258	0.512514	0.300148	0.517125	1.44025	-1.74725	CNTN1
positive regulation of telomerase activity	1/43	0.286141	0.506445	0.289186	0.511079	1.39693	-1.74793	PARM1
negative regulation of Ras GTPase binding	1/43	0.286141	0.506445	0.289186	0.511079	1.40206	-1.75435	SORL1
positive regulation of interleukin-12 production	1/41	0.27485	0.49597	0.278053	0.501373	1.36056	-1.7572	AGT
negative regulation of heparan sulfate proteoglycan binding	1/43	0.286141	0.506445	0.289186	0.511079	1.40625	-1.75959	SORL1
peptide bond cleavage involved in epidermal growth factor receptor ligand maturation	1/45	0.297258	0.512514	0.300148	0.517125	1.45048	-1.75966	CNTN1
negative regulation of apolipoprotein binding	1/43	0.286141	0.506445	0.289186	0.511079	1.40959	-1.76378	SORL1
cell migration involved in kidney development	1/43	0.286141	0.506445	0.289186	0.511079	1.4105	-1.76491	AGT
positive regulation of cytokine biosynthetic process	1/37	0.251732	0.481831	0.255268	0.486997	1.2881	-1.7768	AGT
hyaluronan biosynthetic process	1/43	0.286141	0.506445	0.289186	0.511079	1.42064	-1.77761	SDC2
asparagine transport	1/41	0.27485	0.49597	0.278053	0.501373	1.37655	-1.77785	SLC16A2
renal capsule development	1/43	0.286141	0.506445	0.289186	0.511079	1.42816	-1.78702	AGT
kidney morphogenesis	1/44	0.291721	0.508078	0.294688	0.512873	1.4542	-1.79151	AGT
kidney epithelium development	1/44	0.291721	0.508078	0.294688	0.512873	1.45517	-1.7927	AGT
cellular response to epidermal growth factor stimulus	1/42	0.280518	0.502795	0.283641	0.508393	1.41832	-1.80285	VIL1
modulation by organism of inflammatory response of other organism involved in symbiotic interaction	1/43	0.286141	0.506445	0.289186	0.511079	1.44468	-1.80768	AHSG
adherens junction organization	1/45	0.297258	0.512514	0.300148	0.517125	1.49784	-1.81711	CDH17
negative regulation of membrane protein ectodomain proteolysis	1/44	0.291721	0.508078	0.294688	0.512873	1.47655	-1.81904	SIRT2
regulation of inflammatory response	1/43	0.286141	0.506445	0.289186	0.511079	1.45427	-1.81968	AHSG
regulation of acute inflammatory response	1/44	0.291721	0.508078	0.294688	0.512873	1.4784	-1.82132	AHSG
positive regulation of chronic inflammatory response	1/39	0.263381	0.488874	0.266748	0.492458	1.36561	-1.82194	AGT
kidney smooth muscle tissue development	1/44	0.291721	0.508078	0.294688	0.512873	1.48784	-1.83295	AGT
positive regulation of inflammatory response to wounding	1/38	0.257579	0.481831	0.26103	0.488287	1.35224	-1.83422	AGT
glycolytic process	1/45	0.297258	0.512514	0.300148	0.517125	1.51244	-1.83482	PGAM2
cellular response to starvation	1/40	0.269138	0.492063	0.272423	0.497954	1.39893	-1.83614	ALB
positive regulation of cysteine-type endopeptidase activity involved in execution phase of apoptosis	1/41	0.27485	0.49597	0.278053	0.501373	1.42493	-1.84034	SIRT2
collecting duct development	1/42	0.280518	0.502795	0.283641	0.508393	1.45134	-1.84482	AGT
kidney vasculature development	1/42	0.280518	0.502795	0.283641	0.508393	1.45199	-1.84565	AGT
T cell differentiation involved in immune response	1/41	0.27485	0.49597	0.278053	0.501373	1.43121	-1.84845	LCP1
regulation of chronic inflammatory response	1/44	0.291721	0.508078	0.294688	0.512873	1.50392	-1.85277	AHSG
regulation of leukotriene production involved in inflammatory response	1/43	0.286141	0.506445	0.289186	0.511079	1.48097	-1.85309	AHSG
positive regulation of leukotriene production involved in inflammatory response	1/38	0.257579	0.481831	0.26103	0.488287	1.37097	-1.85963	AGT
positive regulation of interferon-gamma biosynthetic process	1/38	0.257579	0.481831	0.26103	0.488287	1.37251	-1.86172	EBI3
positive regulation of adenylate cyclase activity	1/41	0.27485	0.49597	0.278053	0.501373	1.44476	-1.86596	CALCR
cell differentiation involved in kidney development	1/42	0.280518	0.502795	0.283641	0.508393	1.47113	-1.86998	AGT
hyaluronan catabolic process	1/41	0.27485	0.49597	0.278053	0.501373	1.45083	-1.87379	SDC2
regulation of inflammatory response to wounding	1/44	0.291721	0.508078	0.294688	0.512873	1.52199	-1.87503	AHSG
positive regulation by organism of inflammatory response of other organism involved in symbiotic interaction	1/38	0.257579	0.481831	0.26103	0.488287	1.38253	-1.87531	AGT
histone H3 acetylation	1/47	0.308203	0.524601	0.310943	0.527585	1.59589	-1.87835	CPA4
positive regulation of phagocytosis	1/39	0.263381	0.488874	0.266748	0.492458	1.41043	-1.88174	AHSG
glycosaminoglycan catabolic process	1/41	0.27485	0.49597	0.278053	0.501373	1.46234	-1.88866	SDC2
mitochondrial depolarization	1/40	0.269138	0.492063	0.272423	0.497954	1.43993	-1.88996	BCO2
positive regulation of TOR signaling	1/44	0.291721	0.508078	0.294688	0.512873	1.53733	-1.89392	ROS1
negative regulation of mammary gland development in males by androgen receptor signaling pathway	1/40	0.269138	0.492063	0.272423	0.497954	1.45022	-1.90346	AKR1B1
positive regulation of chondrocyte differentiation	1/43	0.286141	0.506445	0.289186	0.511079	1.52314	-1.90586	AKR1B1
glutathione biosynthetic process	1/43	0.286141	0.506445	0.289186	0.511079	1.52622	-1.90971	GSTA1
positive regulation of exit from mitosis	1/37	0.251732	0.481831	0.255268	0.486997	1.38665	-1.91273	SIRT2
cellular response to nitrogen starvation	1/38	0.257579	0.481831	0.26103	0.488287	1.41318	-1.91688	ALB
negative regulation of neuron differentiation	1/37	0.251732	0.481831	0.255268	0.486997	1.39545	-1.92487	SORL1
neurotransmitter receptor transport, postsynaptic endosome to lysosome	1/42	0.280518	0.502795	0.283641	0.508393	1.5185	-1.93019	RNF128
gamma-aminobutyric acid transport	1/37	0.251732	0.481831	0.255268	0.486997	1.40029	-1.93155	SLC16A2
regulation of cell growth by extracellular stimulus	1/42	0.280518	0.502795	0.283641	0.508393	1.52214	-1.93482	AGT
chaperone-mediated protein transport	1/37	0.251732	0.481831	0.255268	0.486997	1.40662	-1.94029	CALCR
fat cell differentiation	1/44	0.291721	0.508078	0.294688	0.512873	1.5791	-1.94538	EGR2
negative regulation of barbed-end actin filament capping	1/44	0.291721	0.508078	0.294688	0.512873	1.58305	-1.95025	VIL1
positive regulation of transcription from RNA polymerase II promoter in response to glucose starvation	1/38	0.257579	0.481831	0.26103	0.488287	1.43998	-1.95323	ASNS
regulation of cell growth involved in cardiac muscle cell development	1/41	0.27485	0.49597	0.278053	0.501373	1.51421	-1.95565	AGT
positive regulation of glycolytic process	1/38	0.257579	0.481831	0.26103	0.488287	1.44731	-1.96317	AKR1B1
negative regulation of mitotic DNA damage checkpoint	1/40	0.269138	0.492063	0.272423	0.497954	1.50539	-1.97588	ASNS
regulation of cell growth	1/41	0.27485	0.49597	0.278053	0.501373	1.53079	-1.97706	AGT
UV protection	1/42	0.280518	0.502795	0.283641	0.508393	1.55646	-1.97844	CAT
positive regulation of alpha-beta T cell proliferation	1/40	0.269138	0.492063	0.272423	0.497954	1.50798	-1.97927	EBI3
positive regulation of interleukin-10 production	1/35	0.239899	0.473875	0.243609	0.480808	1.38875	-1.9825	AGT
glutathione metabolic process	1/42	0.280518	0.502795	0.283641	0.508393	1.56218	-1.98572	GSTA1
regulation of chondrocyte hypertrophy	1/41	0.27485	0.49597	0.278053	0.501373	1.53762	-1.98588	AGT
protein insertion into membrane	1/37	0.251732	0.481831	0.255268	0.486997	1.44298	-1.99043	REEP1
regulation of heart contraction involved in acute-phase response	1/41	0.27485	0.49597	0.278053	0.501373	1.54372	-1.99376	AHSG
homeostasis of number of retina cells	1/39	0.263381	0.488874	0.266748	0.492458	1.49604	-1.99594	ALB
heparin biosynthetic process	1/40	0.269138	0.492063	0.272423	0.497954	1.52186	-1.99748	SDC2
membrane depolarization during cardiac muscle cell action potential	1/40	0.269138	0.492063	0.272423	0.497954	1.52364	-1.99983	NALCN
regulation of root hair elongation	1/41	0.27485	0.49597	0.278053	0.501373	1.54926	-2.00092	AGT
positive regulation of brown fat cell differentiation	1/40	0.269138	0.492063	0.272423	0.497954	1.52509	-2.00173	FRZB
retina blood vessel maintenance	1/38	0.257579	0.481831	0.26103	0.488287	1.47825	-2.00515	ALB
regulation of blood vessel size	1/43	0.286141	0.506445	0.289186	0.511079	1.60878	-2.01302	NOS3
lipoprotein transport	1/36	0.245839	0.480075	0.249461	0.486358	1.43739	-2.01677	CALCR
negative regulation of keratinocyte proliferation	1/39	0.263381	0.488874	0.266748	0.492458	1.51175	-2.01691	KRT4
adenylate cyclase-activating adrenergic receptor signaling pathway	1/43	0.286141	0.506445	0.289186	0.511079	1.62028	-2.02741	CALCR
chemical homeostasis within retina	1/38	0.257579	0.481831	0.26103	0.488287	1.49647	-2.02986	ALB
chondrocyte differentiation	1/41	0.27485	0.49597	0.278053	0.501373	1.57171	-2.02991	COL2A1
negative regulation of non-canonical Wnt signaling pathway	1/37	0.251732	0.481831	0.255268	0.486997	1.47346	-2.03248	FRZB
G-protein coupled receptor internalization	1/37	0.251732	0.481831	0.255268	0.486997	1.47604	-2.03604	CALCR
retina homeostasis	1/38	0.257579	0.481831	0.26103	0.488287	1.5019	-2.03722	ALB
positive regulation of interleukin-4 production	1/33	0.227881	0.461142	0.23177	0.469013	1.3787	-2.03901	AGT
regulation of pseudohyphal growth	1/40	0.269138	0.492063	0.272423	0.497954	1.55359	-2.03913	AGT
substantia nigra development	1/40	0.269138	0.492063	0.272423	0.497954	1.55425	-2.04001	SIRT2
adenylate cyclase-activating dopamine receptor signaling pathway	1/41	0.27485	0.49597	0.278053	0.501373	1.58404	-2.04583	CALCR
positive regulation of cAMP biosynthetic process	1/37	0.251732	0.481831	0.255268	0.486997	1.49377	-2.0605	CALCR
positive regulation of blood coagulation	1/36	0.245839	0.480075	0.249461	0.486358	1.46896	-2.06108	SCARA5
chondroitin sulfate catabolic process	1/39	0.263381	0.488874	0.266748	0.492458	1.54518	-2.0615	SDC2
regulation of rate of cell growth	1/40	0.269138	0.492063	0.272423	0.497954	1.57481	-2.06699	AGT
regulation of direction of cell growth	1/40	0.269138	0.492063	0.272423	0.497954	1.58335	-2.0782	AGT
positive regulation of insulin secretion involved in cellular response to glucose stimulus	1/39	0.263381	0.488874	0.266748	0.492458	1.56983	-2.09439	NNAT
chaperone-mediated autophagy	1/35	0.239899	0.473875	0.243609	0.480808	1.46874	-2.09668	CTSD
galactosaminoglycan biosynthetic process	1/37	0.251732	0.481831	0.255268	0.486997	1.52139	-2.09859	SDC2
peptidoglycan biosynthetic process	1/37	0.251732	0.481831	0.255268	0.486997	1.52202	-2.09946	SDC2
positive regulation of mitotic spindle organization	1/38	0.257579	0.481831	0.26103	0.488287	1.54781	-2.0995	ASNS
fatty acid catabolic process	1/36	0.245839	0.480075	0.249461	0.486358	1.49745	-2.10105	SIRT2
positive regulation of kinase activity	1/36	0.245839	0.480075	0.249461	0.486358	1.49943	-2.10382	AKR1B1
negative regulation of death-inducing signaling complex assembly	1/38	0.257579	0.481831	0.26103	0.488287	1.55177	-2.10486	AKR1B1
positive regulation of interleukin-17 production	1/32	0.221802	0.460886	0.225782	0.468347	1.40235	-2.1119	AGT
negative regulation of JNK cascade	1/37	0.251732	0.481831	0.255268	0.486997	1.53339	-2.11515	AMBP
positive regulation of adenylate cyclase activity involved in G-protein coupled receptor signaling pathway	1/38	0.257579	0.481831	0.26103	0.488287	1.56089	-2.11723	CALCR
positive regulation of extrinsic apoptotic signaling pathway via death domain receptors	1/37	0.251732	0.481831	0.255268	0.486997	1.54386	-2.12959	AGT
positive regulation of chemokine production	1/33	0.227881	0.461142	0.23177	0.469013	1.44308	-2.13421	AGT
regulation of exit from mitosis	1/38	0.257579	0.481831	0.26103	0.488287	1.5797	-2.14275	SIRT2
negative regulation of cytosolic calcium ion concentration	1/39	0.263381	0.488874	0.266748	0.492458	1.60733	-2.14443	CALB2
positive regulation of nitric-oxide synthase activity	1/35	0.239899	0.473875	0.243609	0.480808	1.50406	-2.14709	NOS3
insulin receptor internalization	1/35	0.239899	0.473875	0.243609	0.480808	1.50586	-2.14966	CALCR
protein import	1/34	0.233914	0.4655	0.237713	0.47306	1.48047	-2.15083	CALCR
cellular response to sulfur starvation	1/33	0.227881	0.461142	0.23177	0.469013	1.45949	-2.15849	ALB
cellular response to sulfate starvation	1/33	0.227881	0.461142	0.23177	0.469013	1.46161	-2.16162	ALB
cellular response to inositol starvation	1/33	0.227881	0.461142	0.23177	0.469013	1.46295	-2.1636	ALB
cellular response to potassium ion starvation	1/33	0.227881	0.461142	0.23177	0.469013	1.4637	-2.16472	ALB
positive regulation of cellular protein metabolic process	1/34	0.233914	0.4655	0.237713	0.47306	1.49005	-2.16475	AGT
positive regulation of actin nucleation	1/38	0.257579	0.481831	0.26103	0.488287	1.60214	-2.17319	VIL1
negative regulation of Wnt signaling pathway involved in heart development	1/35	0.239899	0.473875	0.243609	0.480808	1.52487	-2.17681	FRZB
stringent response	1/33	0.227881	0.461142	0.23177	0.469013	1.47262	-2.17791	ALB
positive regulation of telomerase RNA reverse transcriptase activity	1/35	0.239899	0.473875	0.243609	0.480808	1.52596	-2.17837	PARM1
response to calcium ion	1/36	0.245839	0.480075	0.249461	0.486358	1.55426	-2.18075	AQP3
detection of calcium ion	1/36	0.245839	0.480075	0.249461	0.486358	1.55557	-2.18259	AQP3
positive regulation of vasculogenesis	1/36	0.245839	0.480075	0.249461	0.486358	1.55664	-2.18408	AKR1B1
cellular response to biotin starvation	1/33	0.227881	0.461142	0.23177	0.469013	1.48025	-2.18919	ALB
regulation of transcription from RNA polymerase II promoter in response to biotin starvation	1/34	0.233914	0.4655	0.237713	0.47306	1.50781	-2.19056	ALB
renal water transport	1/38	0.257579	0.481831	0.26103	0.488287	1.61528	-2.19101	AQP3
protein localization to membrane	1/33	0.227881	0.461142	0.23177	0.469013	1.48179	-2.19147	CPE
cellular response to copper ion starvation	1/34	0.233914	0.4655	0.237713	0.47306	1.51102	-2.19522	ALB
cellular response to unfolded protein	1/36	0.245839	0.480075	0.249461	0.486358	1.56843	-2.20064	HSPA6
cellular response to phosphate starvation	1/33	0.227881	0.461142	0.23177	0.469013	1.48815	-2.20088	ALB
skeletal muscle contraction	1/37	0.251732	0.481831	0.255268	0.486997	1.59699	-2.20287	PGAM2
regulation of translational initiation in response to starvation	1/33	0.227881	0.461142	0.23177	0.469013	1.49185	-2.20634	ALB
cellular response to zinc ion starvation	1/33	0.227881	0.461142	0.23177	0.469013	1.49901	-2.21694	ALB
negative regulation of mammary gland epithelial cell proliferation	1/34	0.233914	0.4655	0.237713	0.47306	1.52657	-2.2178	KRT4
keratan sulfate catabolic process	1/36	0.245839	0.480075	0.249461	0.486358	1.5818	-2.21939	SDC2
negative regulation of blood coagulation	1/36	0.245839	0.480075	0.249461	0.486358	1.58263	-2.22055	SCARA5
cellular response to iron ion starvation	1/33	0.227881	0.461142	0.23177	0.469013	1.50425	-2.22469	ALB
cellular response to calcium ion starvation	1/33	0.227881	0.461142	0.23177	0.469013	1.50562	-2.22671	ALB
cellular response to adenine starvation	1/33	0.227881	0.461142	0.23177	0.469013	1.50631	-2.22773	ALB
positive regulation of podosome assembly	1/33	0.227881	0.461142	0.23177	0.469013	1.51055	-2.234	LCP1
positive regulation of skeletal muscle cell differentiation	1/34	0.233914	0.4655	0.237713	0.47306	1.54631	-2.24649	AKR1B1
B cell receptor internalization	1/34	0.233914	0.4655	0.237713	0.47306	1.54688	-2.24731	CALCR
cellular response to boron-containing substance deprivation	1/33	0.227881	0.461142	0.23177	0.469013	1.52462	-2.2548	ALB
sphingoid long-chain base transport	1/34	0.233914	0.4655	0.237713	0.47306	1.55424	-2.258	ABCA12
positive regulation of interleukin-2 production	1/31	0.215674	0.454051	0.219748	0.461817	1.47493	-2.26252	AGT
negative regulation of Wnt signaling pathway involved in dorsal/ventral axis specification	1/35	0.239899	0.473875	0.243609	0.480808	1.58522	-2.26296	FRZB
positive regulation of keratinocyte migration	1/32	0.221802	0.460886	0.225782	0.468347	1.50521	-2.2668	VIL1
negative regulation of brown fat cell differentiation	1/31	0.215674	0.454051	0.219748	0.461817	1.48021	-2.27063	SIRT2
cellular response to sucrose starvation	1/33	0.227881	0.461142	0.23177	0.469013	1.54209	-2.28065	ALB
negative regulation of bone mineralization	1/32	0.221802	0.460886	0.225782	0.468347	1.51552	-2.28233	AHSG
hematopoietic stem cell differentiation	1/34	0.233914	0.4655	0.237713	0.47306	1.57113	-2.28254	EPCAM
protein transport	1/32	0.221802	0.460886	0.225782	0.468347	1.51591	-2.28291	CALCR
negative regulation of type B pancreatic cell proliferation	1/32	0.221802	0.460886	0.225782	0.468347	1.51768	-2.28558	KRT4
cellular response to magnesium starvation	1/33	0.227881	0.461142	0.23177	0.469013	1.54859	-2.29026	ALB
positive regulation of floral organ abscission by small GTPase mediated signal transduction	1/38	0.257579	0.481831	0.26103	0.488287	1.68962	-2.29185	RERG
positive regulation of transcription from RNA polymerase II promoter in response to heat stress	1/32	0.221802	0.460886	0.225782	0.468347	1.52449	-2.29584	HSPA6
regulation of vesicle-mediated transport involved in floral organ abscission by small GTPase mediated signal transduction	1/38	0.257579	0.481831	0.26103	0.488287	1.69437	-2.29829	RERG
Wnt receptor internalization	1/34	0.233914	0.4655	0.237713	0.47306	1.58327	-2.30018	CALCR
activation of adenylate cyclase activity	1/36	0.245839	0.480075	0.249461	0.486358	1.64479	-2.30777	CALCR
cellular response to vitamin B1 starvation	1/33	0.227881	0.461142	0.23177	0.469013	1.56204	-2.31015	ALB
histone H4 acetylation	1/35	0.239899	0.473875	0.243609	0.480808	1.62183	-2.31522	CPA4
protein catabolic process, modulating synaptic transmission	1/33	0.227881	0.461142	0.23177	0.469013	1.56797	-2.31892	CTSD
negative regulation of Wnt signaling pathway involved in digestive tract morphogenesis	1/34	0.233914	0.4655	0.237713	0.47306	1.59647	-2.31936	FRZB
suppression by virus of host autophagy	1/32	0.221802	0.460886	0.225782	0.468347	1.54198	-2.32218	SIRT2
neurotransmitter receptor internalization	1/34	0.233914	0.4655	0.237713	0.47306	1.60053	-2.32526	CALCR
positive regulation of extrinsic apoptotic signaling pathway	1/34	0.233914	0.4655	0.237713	0.47306	1.60576	-2.33285	AGT
negative regulation of Wnt-mediated midbrain dopaminergic neuron differentiation	1/34	0.233914	0.4655	0.237713	0.47306	1.60689	-2.3345	FRZB
negative regulation of protein targeting to vacuole involved in autophagy	1/32	0.221802	0.460886	0.225782	0.468347	1.5538	-2.33998	SIRT2
small GTPase mediated signal transduction	1/38	0.257579	0.481831	0.26103	0.488287	1.72889	-2.34512	RERG
negative regulation of hepatocyte proliferation	1/31	0.215674	0.454051	0.219748	0.461817	1.53904	-2.36087	KRT4
protein insertion into ER membrane	1/35	0.239899	0.473875	0.243609	0.480808	1.65622	-2.36431	REEP1
glutathione deglycation	1/34	0.233914	0.4655	0.237713	0.47306	1.63268	-2.37196	GSTA1
regulation of membrane protein ectodomain proteolysis	1/34	0.233914	0.4655	0.237713	0.47306	1.63613	-2.37697	ODC1
positive regulation of granulocyte macrophage colony-stimulating factor production	1/30	0.209499	0.446535	0.213667	0.455418	1.52112	-2.37756	AGT
negative regulation of Wnt signaling pathway by Wnt receptor internalization	1/34	0.233914	0.4655	0.237713	0.47306	1.64932	-2.39613	FRZB
positive regulation of endodermal cell differentiation	1/32	0.221802	0.460886	0.225782	0.468347	1.5975	-2.40579	AKR1B1
histone deacetylation	1/34	0.233914	0.4655	0.237713	0.47306	1.65632	-2.40631	SIRT2
glycoprotein transport	1/31	0.215674	0.454051	0.219748	0.461817	1.57405	-2.41458	CALCR
negative regulation of cellular protein catabolic process	1/31	0.215674	0.454051	0.219748	0.461817	1.57619	-2.41786	SIRT2
left ventricular cardiac muscle tissue morphogenesis	1/31	0.215674	0.454051	0.219748	0.461817	1.58948	-2.43824	CPE
positive regulation of epidermal growth factor receptor signaling pathway	1/29	0.203276	0.43833	0.207539	0.447122	1.53718	-2.44903	AGT
androgen biosynthetic process	1/32	0.221802	0.460886	0.225782	0.468347	1.63104	-2.4563	HSD17B6
positive regulation of neuroblast proliferation	1/31	0.215674	0.454051	0.219748	0.461817	1.60693	-2.46501	EPCAM
positive regulation of intracellular protein transport	1/33	0.227881	0.461142	0.23177	0.469013	1.66714	-2.46558	LCP1
protein targeting to Golgi	1/33	0.227881	0.461142	0.23177	0.469013	1.67579	-2.47837	SORL1
Golgi to plasma membrane transport	1/33	0.227881	0.461142	0.23177	0.469013	1.67703	-2.48022	SORL1
adenylate cyclase-activating glucose-activated G-protein coupled receptor signaling pathway	1/32	0.221802	0.460886	0.225782	0.468347	1.65613	-2.49409	CALCR
negative regulation of extrinsic apoptotic signaling pathway	1/33	0.227881	0.461142	0.23177	0.469013	1.69056	-2.50022	AKR1B1
regulation of presynaptic cytosolic calcium ion concentration	1/31	0.215674	0.454051	0.219748	0.461817	1.63446	-2.50723	CALB2
regulation of postsynaptic cytosolic calcium ion concentration	1/31	0.215674	0.454051	0.219748	0.461817	1.63591	-2.50946	CALB2
regulation of protein phosphorylation	1/31	0.215674	0.454051	0.219748	0.461817	1.63655	-2.51044	SIRT2
N-glycan processing to lysosome	1/30	0.209499	0.446535	0.213667	0.455418	1.61151	-2.51885	SORL1
histone H3 deacetylation	1/32	0.221802	0.460886	0.225782	0.468347	1.67726	-2.52591	SIRT2
mannoprotein catabolic process	1/33	0.227881	0.461142	0.23177	0.469013	1.70996	-2.52891	FBXO2
sulfur amino acid biosynthetic process	1/33	0.227881	0.461142	0.23177	0.469013	1.71181	-2.53165	ASNS
opsin transport	1/29	0.203276	0.43833	0.207539	0.447122	1.59792	-2.5458	CALCR
positive regulation of mitotic cell cycle spindle assembly checkpoint	1/32	0.221802	0.460886	0.225782	0.468347	1.69473	-2.55222	ASNS
translocation of peptides or proteins into other organism involved in symbiotic interaction	1/29	0.203276	0.43833	0.207539	0.447122	1.60581	-2.55836	CALCR
lactoferrin transport	1/29	0.203276	0.43833	0.207539	0.447122	1.61453	-2.57226	CALCR
adherens junction maintenance	1/33	0.227881	0.461142	0.23177	0.469013	1.74267	-2.5773	CDH17
chondroitin sulfate proteoglycan metabolic process	1/30	0.209499	0.446535	0.213667	0.455418	1.65282	-2.58342	SDC2
insulin secretion involved in cellular response to glucose stimulus	1/33	0.227881	0.461142	0.23177	0.469013	1.77113	-2.61937	PTPRN2
protein transport within extracellular region	1/29	0.203276	0.43833	0.207539	0.447122	1.64692	-2.62386	CALCR
negative regulation of epithelial cell proliferation involved in lung morphogenesis	1/30	0.209499	0.446535	0.213667	0.455418	1.68676	-2.63646	KRT4
protein transport across periplasmic space	1/29	0.203276	0.43833	0.207539	0.447122	1.6642	-2.65139	CALCR
fatty acid homeostasis	1/28	0.197004	0.435768	0.201364	0.445413	1.63648	-2.65851	PNPLA2
positive regulation of transcription regulatory region DNA binding	1/29	0.203276	0.43833	0.207539	0.447122	1.6768	-2.67147	SIRT2
T cell proliferation involved in immune response	1/29	0.203276	0.43833	0.207539	0.447122	1.67814	-2.6736	LCP1
renal water homeostasis	1/31	0.215674	0.454051	0.219748	0.461817	1.74378	-2.67494	AQP3
negative regulation of urothelial cell proliferation	1/29	0.203276	0.43833	0.207539	0.447122	1.67972	-2.67611	KRT4
microtubule-based protein transport	1/29	0.203276	0.43833	0.207539	0.447122	1.68677	-2.68736	CALCR
negative regulation of innate immune response	1/29	0.203276	0.43833	0.207539	0.447122	1.68712	-2.68791	AMBP
protein targeting to ER	1/30	0.209499	0.446535	0.213667	0.455418	1.72207	-2.69166	SORL1
negative regulation of cholangiocyte proliferation	1/29	0.203276	0.43833	0.207539	0.447122	1.70161	-2.71099	KRT4
phospholipid efflux	1/29	0.203276	0.43833	0.207539	0.447122	1.70299	-2.71319	ABCA12
positive regulation of attachment of mitotic spindle microtubules to kinetochore	1/29	0.203276	0.43833	0.207539	0.447122	1.70625	-2.71838	SIRT2
positive regulation of border follicle cell migration	1/28	0.197004	0.435768	0.201364	0.445413	1.67938	-2.72821	VIL1
anterograde neuronal dense core vesicle transport	1/30	0.209499	0.446535	0.213667	0.455418	1.74672	-2.73018	NEFL
positive regulation of epithelial cell differentiation	1/30	0.209499	0.446535	0.213667	0.455418	1.74818	-2.73246	AKR1B1
positive regulation of apoptotic cell clearance	1/28	0.197004	0.435768	0.201364	0.445413	1.68556	-2.73825	AHSG
negative regulation of thyroid gland epithelial cell proliferation	1/29	0.203276	0.43833	0.207539	0.447122	1.72477	-2.7479	KRT4
negative regulation of lens epithelial cell proliferation	1/29	0.203276	0.43833	0.207539	0.447122	1.72666	-2.7509	KRT4
positive regulation of superoxide anion generation	1/29	0.203276	0.43833	0.207539	0.447122	1.72863	-2.75403	AGT
negative regulation of TRAIL-activated apoptotic signaling pathway	1/31	0.215674	0.454051	0.219748	0.461817	1.79828	-2.75854	NOS3
regulation of vascular wound healing	1/29	0.203276	0.43833	0.207539	0.447122	1.73855	-2.76984	VIL1
negative regulation of granulosa cell proliferation	1/29	0.203276	0.43833	0.207539	0.447122	1.74257	-2.77625	KRT4
cellular heat acclimation	1/27	0.190682	0.429707	0.195141	0.439342	1.67689	-2.77886	HSPA6
negative regulation of neurotrophin TRK receptor signaling pathway	1/19	0.1383	0.416348	0.143599	0.427078	1.41433	-2.79801	AGT
triglyceride acyl-chain remodeling	1/28	0.197004	0.435768	0.201364	0.445413	1.72302	-2.7991	PNPLA2
negative regulation of epithelial cell proliferation involved in prostate gland development	1/29	0.203276	0.43833	0.207539	0.447122	1.76624	-2.81396	KRT4
peptidoglycan metabolic process	1/28	0.197004	0.435768	0.201364	0.445413	1.73448	-2.81772	SDC2
positive regulation of interleukin-23 production	1/25	0.177891	0.420629	0.182551	0.430375	1.63903	-2.82993	AGT
negative regulation of acinar cell proliferation	1/29	0.203276	0.43833	0.207539	0.447122	1.77805	-2.83277	KRT4
lipoprotein catabolic process	1/27	0.190682	0.429707	0.195141	0.439342	1.71239	-2.83768	CTSD
mucopolysaccharide metabolic process	1/28	0.197004	0.435768	0.201364	0.445413	1.75096	-2.84449	SDC2
C21-steroid hormone biosynthetic process	1/31	0.215674	0.454051	0.219748	0.461817	1.85517	-2.8458	AKR1B1
galactosaminoglycan metabolic process	1/28	0.197004	0.435768	0.201364	0.445413	1.75234	-2.84673	SDC2
adenylate cyclase-activating serotonin receptor signaling pathway	1/30	0.209499	0.446535	0.213667	0.455418	1.82675	-2.85527	CALCR
cellular response to vitamin D	1/20	0.145028	0.416348	0.150216	0.427078	1.48149	-2.8605	AQP3
sodium ion export	1/29	0.203276	0.43833	0.207539	0.447122	1.8102	-2.884	NALCN
positive regulation of phagocytosis, engulfment	1/25	0.177891	0.420629	0.182551	0.430375	1.67158	-2.88613	AHSG
regulation of mitochondrial depolarization	1/28	0.197004	0.435768	0.201364	0.445413	1.77667	-2.88625	BCO2
positive regulation of hydrogen peroxide metabolic process	1/25	0.177891	0.420629	0.182551	0.430375	1.67692	-2.89534	AGT
receptor clustering	1/28	0.197004	0.435768	0.201364	0.445413	1.78732	-2.90357	CPE
endothelial cell migration	1/25	0.177891	0.420629	0.182551	0.430375	1.68215	-2.90437	NOS3
positive regulation of stem cell differentiation	1/28	0.197004	0.435768	0.201364	0.445413	1.78855	-2.90556	AKR1B1
glycosaminoglycan metabolic process	1/28	0.197004	0.435768	0.201364	0.445413	1.7969	-2.91912	SDC2
calcium-dependent cell-cell adhesion via plasma membrane cell adhesion molecules	1/28	0.197004	0.435768	0.201364	0.445413	1.79709	-2.91943	CDH17
heat shock-mediated polytene chromosome puffing	1/26	0.184312	0.424111	0.18887	0.433354	1.72642	-2.9196	HSPA6
positive regulation of cytokine production involved in immune response	1/26	0.184312	0.424111	0.18887	0.433354	1.72726	-2.92102	AGT
positive regulation of brain-derived neurotrophic factor-activated receptor activity	1/18	0.13152	0.416348	0.13693	0.427078	1.44025	-2.92168	AGT
intestinal lipid absorption	1/27	0.190682	0.429707	0.195141	0.439342	1.76768	-2.92931	ABCA12
positive regulation of pancreatic stellate cell proliferation	1/27	0.190682	0.429707	0.195141	0.439342	1.77097	-2.93476	AGT
positive regulation of removal of superoxide radicals	1/25	0.177891	0.420629	0.182551	0.430375	1.70505	-2.9439	AGT
positive regulation of myeloid cell differentiation	1/29	0.203276	0.43833	0.207539	0.447122	1.85416	-2.95403	AKR1B1
myelination in peripheral nervous system	1/28	0.197004	0.435768	0.201364	0.445413	1.82596	-2.96633	SIRT2
positive regulation of interleukin-13 production	1/24	0.17142	0.420629	0.176183	0.430375	1.6824	-2.96714	AGT
mitophagy by induced vacuole formation	1/28	0.197004	0.435768	0.201364	0.445413	1.82831	-2.97016	SPATA18
positive regulation of cytokine production	1/27	0.190682	0.429707	0.195141	0.439342	1.79376	-2.97253	AGT
positive regulation of hepatic stellate cell proliferation	1/27	0.190682	0.429707	0.195141	0.439342	1.80945	-2.99852	AGT
positive regulation of hematopoietic progenitor cell differentiation	1/28	0.197004	0.435768	0.201364	0.445413	1.85167	-3.0081	AKR1B1
positive regulation of reactive oxygen species biosynthetic process	1/26	0.184312	0.424111	0.18887	0.433354	1.78139	-3.01255	AGT
cellular response to heat	1/26	0.184312	0.424111	0.18887	0.433354	1.78327	-3.01574	HSPA6
trehalose metabolism in response to heat stress	1/26	0.184312	0.424111	0.18887	0.433354	1.78357	-3.01624	HSPA6
neural crest cell differentiation	1/25	0.177891	0.420629	0.182551	0.430375	1.74725	-3.01677	EPCAM
positive regulation of coreceptor activity involved in epidermal growth factor receptor signaling pathway	1/24	0.17142	0.420629	0.176183	0.430375	1.71472	-3.02415	AGT
response to unfolded protein	1/29	0.203276	0.43833	0.207539	0.447122	1.90183	-3.02998	HSPA6
positive regulation of cell fate commitment	1/28	0.197004	0.435768	0.201364	0.445413	1.87241	-3.04179	AKR1B1
negative regulation of blood vessel endothelial cell proliferation involved in sprouting angiogenesis	1/26	0.184312	0.424111	0.18887	0.433354	1.80422	-3.05117	ATOH8
detection of unfolded protein	1/29	0.203276	0.43833	0.207539	0.447122	1.91525	-3.05137	HSPA6
negative regulation of oxidative stress-induced neuron death	1/26	0.184312	0.424111	0.18887	0.433354	1.8074	-3.05654	SORL1
sodium ion import	1/28	0.197004	0.435768	0.201364	0.445413	1.88184	-3.05712	NALCN
positive regulation of epidermal growth factor receptor signaling pathway involved in heart process	1/20	0.145028	0.416348	0.150216	0.427078	1.58819	-3.06652	AGT
negative regulation of T cell activation via T cell receptor contact with antigen bound to MHC molecule on antigen presenting cell	1/19	0.1383	0.416348	0.143599	0.427078	1.55298	-3.07231	AMBP
cellular response to progesterone stimulus	1/26	0.184312	0.424111	0.18887	0.433354	1.82656	-3.08894	AKR1B1
canonical glycolysis	1/27	0.190682	0.429707	0.195141	0.439342	1.86593	-3.09211	PGAM2
positive regulation of transforming growth factor beta production	1/26	0.184312	0.424111	0.18887	0.433354	1.83178	-3.09778	AGT
hemoglobin catabolic process	1/24	0.17142	0.420629	0.176183	0.430375	1.75801	-3.10049	CTSD
negative regulation of TORC2 signaling	1/26	0.184312	0.424111	0.18887	0.433354	1.83696	-3.10654	PREX1
positive regulation of mitochondrial membrane potential	1/27	0.190682	0.429707	0.195141	0.439342	1.87483	-3.10688	BCO2
protein catabolic process	1/24	0.17142	0.420629	0.176183	0.430375	1.77095	-3.12332	CTSD
fatty acid alpha-oxidation	1/27	0.190682	0.429707	0.195141	0.439342	1.88546	-3.12448	HAO1
histone H4 deacetylation	1/29	0.203276	0.43833	0.207539	0.447122	1.96332	-3.12795	SIRT2
cell projection morphogenesis	1/24	0.17142	0.420629	0.176183	0.430375	1.77733	-3.13457	FRY
negative regulation of necroptotic process	1/27	0.190682	0.429707	0.195141	0.439342	1.89384	-3.13837	ALB
positive regulation of dendrite morphogenesis	1/29	0.203276	0.43833	0.207539	0.447122	1.97081	-3.13988	SDC2
negative regulation of nitric-oxide synthase activity	1/26	0.184312	0.424111	0.18887	0.433354	1.85683	-3.14014	NOS3
positive regulation of Fc-gamma receptor signaling pathway involved in phagocytosis	1/22	0.158327	0.420337	0.163299	0.427078	1.7041	-3.14081	AHSG
establishment of protein localization to membrane	1/18	0.13152	0.416348	0.13693	0.427078	1.54883	-3.14196	CPE
protein targeting to peroxisome	1/26	0.184312	0.424111	0.18887	0.433354	1.86278	-3.1502	SORL1
ceramide transport	1/19	0.1383	0.416348	0.143599	0.427078	1.59308	-3.15164	ABCA12
insulin catabolic process	1/26	0.184312	0.424111	0.18887	0.433354	1.86682	-3.15703	CTSD
positive regulation of oxidative phosphorylation	1/25	0.177891	0.420629	0.182551	0.430375	1.82905	-3.15801	AKR1B1
protein kinase B signaling	1/20	0.145028	0.416348	0.150216	0.427078	1.63559	-3.15804	SIRT2
negative regulation of mitochondrial membrane potential	1/27	0.190682	0.429707	0.195141	0.439342	1.90727	-3.16062	BCO2
gibberellic acid homeostasis	1/19	0.1383	0.416348	0.143599	0.427078	1.59782	-3.16101	PNPLA2
positive regulation of cyclin-dependent protein serine/threonine kinase activity involved in G1/S transition of mitotic cell cycle	1/27	0.190682	0.429707	0.195141	0.439342	1.90818	-3.16213	MAPRE3
positive regulation of pigment cell differentiation	1/27	0.190682	0.429707	0.195141	0.439342	1.90947	-3.16428	AKR1B1
negative regulation of insulin receptor signaling pathway by insulin receptor internalization	1/25	0.177891	0.420629	0.182551	0.430375	1.83297	-3.16478	AHSG
phospholipid homeostasis	1/24	0.17142	0.420629	0.176183	0.430375	1.80263	-3.17918	PNPLA2
positive regulation of interleukin-5 production	1/22	0.158327	0.420337	0.163299	0.427078	1.72668	-3.18244	AGT
positive regulation of protein modification process	1/18	0.13152	0.416348	0.13693	0.427078	1.57094	-3.18679	AGT
positive regulation of mitotic cell cycle phase transition	1/25	0.177891	0.420629	0.182551	0.430375	1.84744	-3.18976	ASNS
microtubule bundle formation involved in mitotic spindle midzone assembly	1/28	0.197004	0.435768	0.201364	0.445413	1.9647	-3.19172	TPPP3
positive regulation of neutrophil chemotaxis	1/27	0.190682	0.429707	0.195141	0.439342	1.92758	-3.19428	CXCL5
positive regulation of DNA binding	1/24	0.17142	0.420629	0.176183	0.430375	1.81144	-3.19472	SIRT2
isoprenoid transport	1/19	0.1383	0.416348	0.143599	0.427078	1.6149	-3.19481	ABCA12
anterograde axonal transport of mitochondrion	1/27	0.190682	0.429707	0.195141	0.439342	1.93213	-3.20183	NEFL
neuroblast differentiation	1/25	0.177891	0.420629	0.182551	0.430375	1.86005	-3.21153	EPCAM
steroid hormone secretion	1/19	0.1383	0.416348	0.143599	0.427078	1.62366	-3.21213	ABCA12
acylglycerol transport	1/19	0.1383	0.416348	0.143599	0.427078	1.62521	-3.2152	ABCA12
positive regulation of metanephric DCT cell differentiation	1/27	0.190682	0.429707	0.195141	0.439342	1.94085	-3.21628	AKR1B1
negative regulation of insulin receptor signaling pathway involved in determination of adult lifespan	1/24	0.17142	0.420629	0.176183	0.430375	1.82556	-3.21962	AHSG
positive regulation of protein exit from endoplasmic reticulum	1/27	0.190682	0.429707	0.195141	0.439342	1.94441	-3.22217	SORL1
cartilage development involved in endochondral bone morphogenesis	1/24	0.17142	0.420629	0.176183	0.430375	1.83421	-3.23487	COL2A1
intracellular lipid transport	1/19	0.1383	0.416348	0.143599	0.427078	1.64652	-3.25737	ABCA12
positive regulation of cohesin loading	1/24	0.17142	0.420629	0.176183	0.430375	1.84906	-3.26106	SIRT2
positive regulation of interleukin-1 production	1/22	0.158327	0.420337	0.163299	0.427078	1.77145	-3.26494	AGT
regulation of oxidative stress-induced neuron intrinsic apoptotic signaling pathway	1/19	0.1383	0.416348	0.143599	0.427078	1.65117	-3.26656	TRIM2
cellular response to hepatocyte growth factor stimulus	1/25	0.177891	0.420629	0.182551	0.430375	1.89403	-3.27019	SIRT2
negative regulation of phosphorylation	1/26	0.184312	0.424111	0.18887	0.433354	1.93992	-3.28065	SIRT2
brassinosteroid homeostasis	1/19	0.1383	0.416348	0.143599	0.427078	1.66418	-3.29229	PNPLA2
positive regulation of embryo sac central cell differentiation	1/25	0.177891	0.420629	0.182551	0.430375	1.90866	-3.29546	AKR1B1
positive regulation of cardiocyte differentiation	1/25	0.177891	0.420629	0.182551	0.430375	1.91132	-3.30005	AKR1B1
protein localization to Golgi membrane	1/22	0.158327	0.420337	0.163299	0.427078	1.79528	-3.30886	CPE
intermembrane lipid transfer	1/19	0.1383	0.416348	0.143599	0.427078	1.67594	-3.31556	ABCA12
positive regulation of mesodermal cell differentiation	1/25	0.177891	0.420629	0.182551	0.430375	1.92349	-3.32107	AKR1B1
chondroblast differentiation	1/23	0.164899	0.420572	0.169766	0.430375	1.84271	-3.32134	COL2A1
cell morphogenesis involved in conjugation	1/22	0.158327	0.420337	0.163299	0.427078	1.80277	-3.32267	FRY
cell morphogenesis	1/22	0.158327	0.420337	0.163299	0.427078	1.80523	-3.3272	FRY
negative regulation of elastin catabolic process	1/24	0.17142	0.420629	0.176183	0.430375	1.88721	-3.32835	SIRT2
positive regulation of plant epidermal cell differentiation	1/25	0.177891	0.420629	0.182551	0.430375	1.92983	-3.33201	AKR1B1
blood vessel endothelial cell migration	1/24	0.17142	0.420629	0.176183	0.430375	1.89259	-3.33784	NOS3
lipid transport	1/19	0.1383	0.416348	0.143599	0.427078	1.6927	-3.34871	ABCA12
positive regulation of type III interferon production	1/22	0.158327	0.420337	0.163299	0.427078	1.81744	-3.34972	AGT
catabolism by organism of protein in other organism involved in symbiotic interaction	1/23	0.164899	0.420572	0.169766	0.430375	1.85904	-3.35077	CTSD
anterograde axonal transport	1/25	0.177891	0.420629	0.182551	0.430375	1.94086	-3.35106	NEFL
superoxide metabolic process	1/19	0.1383	0.416348	0.143599	0.427078	1.69764	-3.35849	PREX1
positive regulation of interleukin-3 production	1/20	0.145028	0.416348	0.150216	0.427078	1.73946	-3.3586	AGT
negative regulation of vascular endothelial cell proliferation	1/23	0.164899	0.420572	0.169766	0.430375	1.86358	-3.35896	ATOH8
linoleic acid metabolic process	1/26	0.184312	0.424111	0.18887	0.433354	1.98631	-3.35911	GSTA1
positive regulation of transdifferentiation	1/25	0.177891	0.420629	0.182551	0.430375	1.94703	-3.36171	AKR1B1
positive regulation of axon extension involved in axon guidance	1/25	0.177891	0.420629	0.182551	0.430375	1.94768	-3.36284	L1CAM
positive regulation of embryo sac egg cell differentiation	1/25	0.177891	0.420629	0.182551	0.430375	1.9489	-3.36494	AKR1B1
positive regulation of myofibroblast differentiation	1/25	0.177891	0.420629	0.182551	0.430375	1.95094	-3.36846	AKR1B1
positive regulation by organism of phagocytosis in other organism involved in symbiotic interaction	1/21	0.151703	0.420337	0.156783	0.427078	1.78644	-3.36893	AHSG
abscisic acid homeostasis	1/19	0.1383	0.416348	0.143599	0.427078	1.70499	-3.37303	PNPLA2
positive regulation of interleukin-24 production	1/20	0.145028	0.416348	0.150216	0.427078	1.74934	-3.37767	AGT
positive regulation of cell development	1/26	0.184312	0.424111	0.18887	0.433354	1.99824	-3.37928	AKR1B1
positive regulation of interleukin-25 production	1/20	0.145028	0.416348	0.150216	0.427078	1.75247	-3.38372	AGT
negative regulation of cohesin unloading	1/19	0.1383	0.416348	0.143599	0.427078	1.71154	-3.38598	SIRT2
positive regulation of cell differentiation involved in phenotypic switching	1/25	0.177891	0.420629	0.182551	0.430375	1.96135	-3.38643	AKR1B1
positive regulation of interleukin-18 production	1/22	0.158327	0.420337	0.163299	0.427078	1.83881	-3.3891	AGT
estrone secretion	1/23	0.164899	0.420572	0.169766	0.430375	1.8804	-3.38926	ABCA12
positive regulation of positive chemotaxis	1/18	0.13152	0.416348	0.13693	0.427078	1.67354	-3.39495	CNTN1
eye development	1/27	0.190682	0.429707	0.195141	0.439342	2.04904	-3.39555	MAFB
positive regulation of platelet-derived growth factor production	1/21	0.151703	0.420337	0.156783	0.427078	1.80186	-3.39799	AGT
positive regulation of telomeric DNA binding	1/17	0.124687	0.416348	0.130211	0.427078	1.63518	-3.40438	SIRT2
striated muscle contraction involved in embryonic body morphogenesis	1/25	0.177891	0.420629	0.182551	0.430375	1.97467	-3.40943	PGAM2
positive regulation of vasoconstriction	1/25	0.177891	0.420629	0.182551	0.430375	1.97521	-3.41037	AGT
cohesin loading	1/23	0.164899	0.420572	0.169766	0.430375	1.89217	-3.41049	SIRT2
positive regulation of synergid differentiation	1/25	0.177891	0.420629	0.182551	0.430375	1.97625	-3.41215	AKR1B1
positive regulation of tendon cell differentiation	1/25	0.177891	0.420629	0.182551	0.430375	1.97919	-3.41723	AKR1B1
lipid antigen transport	1/19	0.1383	0.416348	0.143599	0.427078	1.72781	-3.41818	ABCA12
positive regulation of interleukin-16 production	1/20	0.145028	0.416348	0.150216	0.427078	1.7716	-3.42066	AGT
regulation of cell morphogenesis	1/24	0.17142	0.420629	0.176183	0.430375	1.94336	-3.42738	ARC
anterograde axonal protein transport	1/25	0.177891	0.420629	0.182551	0.430375	1.98649	-3.42984	NEFL
lipid homeostasis	1/19	0.1383	0.416348	0.143599	0.427078	1.73377	-3.42997	PNPLA2
regulation of nitric-oxide synthase activity	1/22	0.158327	0.420337	0.163299	0.427078	1.86293	-3.43355	NOS3
trachea cartilage development	1/21	0.151703	0.420337	0.156783	0.427078	1.82214	-3.43625	COL2A1
negative regulation of peptidoglycan recognition protein signaling pathway	1/16	0.1178	0.416348	0.123439	0.427078	1.60673	-3.43642	SIRT2
protein targeting to vacuole	1/24	0.17142	0.420629	0.176183	0.430375	1.9502	-3.43945	SORL1
protein targeting to chloroplast	1/19	0.1383	0.416348	0.143599	0.427078	1.73964	-3.44157	SORL1
gamma-delta T cell activation involved in immune response	1/24	0.17142	0.420629	0.176183	0.430375	1.952	-3.44262	LCP1
testosterone secretion	1/23	0.164899	0.420572	0.169766	0.430375	1.91042	-3.44337	ABCA12
positive regulation of macrophage colony-stimulating factor production	1/22	0.158327	0.420337	0.163299	0.427078	1.86894	-3.44463	AGT
estradiol secretion	1/23	0.164899	0.420572	0.169766	0.430375	1.9121	-3.44641	ABCA12
lipid translocation	1/19	0.1383	0.416348	0.143599	0.427078	1.74278	-3.44779	ABCA12
establishment of bipolar cell polarity involved in cell morphogenesis	1/22	0.158327	0.420337	0.163299	0.427078	1.87257	-3.45133	FRY
positive regulation of interleukin-20 production	1/20	0.145028	0.416348	0.150216	0.427078	1.78774	-3.45183	AGT
response to hydrogen peroxide	1/24	0.17142	0.420629	0.176183	0.430375	1.95974	-3.45627	CAT
androstenedione secretion	1/23	0.164899	0.420572	0.169766	0.430375	1.91776	-3.45661	ABCA12
bronchus cartilage development	1/21	0.151703	0.420337	0.156783	0.427078	1.83466	-3.45985	COL2A1
negative regulation of cornification	1/17	0.124687	0.416348	0.130211	0.427078	1.66224	-3.46069	ALB
branched-chain amino acid biosynthetic process	1/27	0.190682	0.429707	0.195141	0.439342	2.09307	-3.46852	ASNS
folic acid catabolic process	1/19	0.1383	0.416348	0.143599	0.427078	1.75354	-3.46908	ALDH1L2
cellular sphingolipid homeostasis	1/22	0.158327	0.420337	0.163299	0.427078	1.88233	-3.46932	PNPLA2
positive regulation of interleukin-19 production	1/20	0.145028	0.416348	0.150216	0.427078	1.7998	-3.47512	AGT
thiamine pyrophosphate transport	1/23	0.164899	0.420572	0.169766	0.430375	1.92963	-3.478	SLCO1B1
cell morphogenesis involved in differentiation	1/23	0.164899	0.420572	0.169766	0.430375	1.93004	-3.47874	FRY
positive regulation of DNA replication origin binding	1/18	0.13152	0.416348	0.13693	0.427078	1.71503	-3.47911	SIRT2
positive regulation of sclerenchyma cell differentiation	1/25	0.177891	0.420629	0.182551	0.430375	2.01614	-3.48103	AKR1B1
folic acid metabolic process	1/19	0.1383	0.416348	0.143599	0.427078	1.76025	-3.48235	ALDH1L2
positive regulation of extrinsic apoptotic signaling pathway in absence of ligand	1/25	0.177891	0.420629	0.182551	0.430375	2.0173	-3.48304	AGT
negative regulation of hydrogen peroxide-mediated programmed cell death	1/22	0.158327	0.420337	0.163299	0.427078	1.89243	-3.48793	ALB
anterograde synaptic vesicle transport	1/24	0.17142	0.420629	0.176183	0.430375	1.97903	-3.49028	NEFL
heparin catabolic process	1/25	0.177891	0.420629	0.182551	0.430375	2.02244	-3.49192	SDC2
positive regulation of nitric oxide metabolic process	1/21	0.151703	0.420337	0.156783	0.427078	1.85198	-3.49251	AGT
MAPK export from nucleus	1/24	0.17142	0.420629	0.176183	0.430375	1.98347	-3.49812	EGR2
histone deacetylation at centromere	1/26	0.184312	0.424111	0.18887	0.433354	2.07034	-3.50121	SIRT2
dehydroepiandrosterone secretion	1/23	0.164899	0.420572	0.169766	0.430375	1.94457	-3.50494	ABCA12
negative regulation of neurogenesis	1/19	0.1383	0.416348	0.143599	0.427078	1.77346	-3.50848	SORL1
regulation of endosome to plasma membrane protein transport	1/20	0.145028	0.416348	0.150216	0.427078	1.81914	-3.51245	LCP1
positive regulation of sporulation resulting in formation of a cellular spore	1/25	0.177891	0.420629	0.182551	0.430375	2.03576	-3.51491	AKR1B1
acylglycerol homeostasis	1/20	0.145028	0.416348	0.150216	0.427078	1.82481	-3.52339	PNPLA2
positive regulation by virus of host cytokine production	1/20	0.145028	0.416348	0.150216	0.427078	1.82615	-3.52599	AGT
positive regulation of tumor necrosis factor superfamily cytokine production	1/20	0.145028	0.416348	0.150216	0.427078	1.82761	-3.52881	AGT
negative regulation of protein oligomerization	1/18	0.13152	0.416348	0.13693	0.427078	1.7434	-3.53666	SORL1
lipopolysaccharide transport	1/21	0.151703	0.420337	0.156783	0.427078	1.87804	-3.54166	ABCA12
pyridoxal phosphate metabolic process	1/19	0.1383	0.416348	0.143599	0.427078	1.79028	-3.54175	AOX1
positive regulation of keratinocyte differentiation	1/22	0.158327	0.420337	0.163299	0.427078	1.9222	-3.5428	AQP3
negative regulation of platelet aggregation	1/20	0.145028	0.416348	0.150216	0.427078	1.84055	-3.55379	NOS3
postsynaptic density protein 95 clustering	1/17	0.124687	0.416348	0.130211	0.427078	1.70982	-3.55975	CPE
limb basal epidermal cell differentiation	1/22	0.158327	0.420337	0.163299	0.427078	1.93462	-3.56569	EPCAM
negative regulation of vasoconstriction	1/18	0.13152	0.416348	0.13693	0.427078	1.75985	-3.57004	AGT
positive regulation of interleukin-21 production	1/20	0.145028	0.416348	0.150216	0.427078	1.85028	-3.57258	AGT
positive regulation of hepatocyte growth factor production	1/20	0.145028	0.416348	0.150216	0.427078	1.85555	-3.58275	AGT
polymyxin transport	1/22	0.158327	0.420337	0.163299	0.427078	1.94433	-3.58359	ABCA12
axon regeneration	1/17	0.124687	0.416348	0.130211	0.427078	1.72146	-3.58399	L1CAM
positive regulation of mitotic cell cycle, embryonic	1/25	0.177891	0.420629	0.182551	0.430375	2.07611	-3.58457	ASNS
positive regulation of fibroblast growth factor production	1/21	0.151703	0.420337	0.156783	0.427078	1.90082	-3.58463	AGT
positive regulation of sorocarp spore cell differentiation	1/25	0.177891	0.420629	0.182551	0.430375	2.07786	-3.58761	AKR1B1
conversion of discoidal high-density lipoprotein particle to spherical high-density lipoprotein particle	1/17	0.124687	0.416348	0.130211	0.427078	1.72401	-3.5893	ALB
positive regulation of centromere clustering at the mitotic nuclear envelope	1/19	0.1383	0.416348	0.143599	0.427078	1.81716	-3.59494	ASNS
positive regulation of prosthetic group metabolic process	1/16	0.1178	0.416348	0.123439	0.427078	1.68106	-3.59539	AGT
positive regulation of antipodal cell differentiation	1/25	0.177891	0.420629	0.182551	0.430375	2.08455	-3.59915	AKR1B1
protein localization to ciliary membrane	1/25	0.177891	0.420629	0.182551	0.430375	2.087	-3.60338	CPE
negative regulation of cell cycle switching, mitotic to meiotic cell cycle	1/19	0.1383	0.416348	0.143599	0.427078	1.82343	-3.60734	ASNS
regulation of cell morphogenesis involved in conjugation with cellular fusion	1/23	0.164899	0.420572	0.169766	0.430375	2.00218	-3.60876	ARC
positive regulation of interleukin-35 production	1/20	0.145028	0.416348	0.150216	0.427078	1.86947	-3.60963	AGT
glycolytic process from glycerol	1/22	0.158327	0.420337	0.163299	0.427078	1.95995	-3.61237	PGAM2
positive regulation of cholesterol efflux	1/17	0.124687	0.416348	0.130211	0.427078	1.73542	-3.61307	ABCA12
positive regulation of cholesterol esterification	1/16	0.1178	0.416348	0.123439	0.427078	1.68946	-3.61337	AGT
AMP transport	1/22	0.158327	0.420337	0.163299	0.427078	1.96124	-3.61475	SLCO1B1
cellular amino acid biosynthetic process	1/25	0.177891	0.420629	0.182551	0.430375	2.09501	-3.61722	ASNS
T cell activation via T cell receptor contact with antigen bound to MHC molecule on antigen presenting cell	1/22	0.158327	0.420337	0.163299	0.427078	1.96666	-3.62473	LCP1
positive regulation of interleukin-15 production	1/21	0.151703	0.420337	0.156783	0.427078	1.92266	-3.62581	AGT
cardiac left ventricle formation	1/16	0.1178	0.416348	0.123439	0.427078	1.69753	-3.63062	CPE
regulation of dendritic spine morphogenesis	1/25	0.177891	0.420629	0.182551	0.430375	2.10452	-3.63363	SDC2
positive regulation of leukocyte differentiation	1/25	0.177891	0.420629	0.182551	0.430375	2.10632	-3.63674	AKR1B1
positive regulation of sorocarp stalk cell differentiation	1/25	0.177891	0.420629	0.182551	0.430375	2.10653	-3.6371	AKR1B1
regulation of vascular smooth muscle contraction	1/21	0.151703	0.420337	0.156783	0.427078	1.9303	-3.64022	AGT
fructoselysine biosynthetic process	1/26	0.184312	0.424111	0.18887	0.433354	2.15538	-3.64502	ASNS
desmosome assembly	1/21	0.151703	0.420337	0.156783	0.427078	1.93379	-3.6468	PERP
regulation of cell morphogenesis involved in differentiation	1/23	0.164899	0.420572	0.169766	0.430375	2.02421	-3.64849	ARC
Schwann cell differentiation	1/22	0.158327	0.420337	0.163299	0.427078	1.98113	-3.65141	EGR2
positive regulation of attachment of spindle microtubules to kinetochore	1/17	0.124687	0.416348	0.130211	0.427078	1.75505	-3.65393	SIRT2
positive regulation of interleukin-9 production	1/20	0.145028	0.416348	0.150216	0.427078	1.89649	-3.6618	AGT
regulation of mitochondrial membrane potential	1/22	0.158327	0.420337	0.163299	0.427078	1.98925	-3.66638	BCO2
Golgi to vacuole transport	1/24	0.17142	0.420629	0.176183	0.430375	2.08001	-3.66838	SORL1
regulation of hydrogen peroxide metabolic process	1/17	0.124687	0.416348	0.130211	0.427078	1.76476	-3.67414	BCO2
dermatan sulfate catabolic process	1/25	0.177891	0.420629	0.182551	0.430375	2.12836	-3.6748	SDC2
glycolipid transport	1/21	0.151703	0.420337	0.156783	0.427078	1.94974	-3.67688	ABCA12
protein targeting to lysosome involved in chaperone-mediated autophagy	1/18	0.13152	0.416348	0.13693	0.427078	1.81471	-3.68132	SORL1
amino acid salvage	1/25	0.177891	0.420629	0.182551	0.430375	2.13313	-3.68302	ASNS
negative regulation of aspartic-type endopeptidase activity involved in amyloid precursor protein catabolic process	1/18	0.13152	0.416348	0.13693	0.427078	1.81722	-3.6864	SORL1
sterol transport	1/22	0.158327	0.420337	0.163299	0.427078	2.00092	-3.68788	ABCA12
positive regulation of interleukin-26 production	1/20	0.145028	0.416348	0.150216	0.427078	1.91249	-3.69269	AGT
beta-alanine biosynthetic process	1/25	0.177891	0.420629	0.182551	0.430375	2.14039	-3.69557	ASNS
positive regulation of connective tissue growth factor production	1/20	0.145028	0.416348	0.150216	0.427078	1.91662	-3.70066	AGT
positive regulation of interleukin-7 production	1/20	0.145028	0.416348	0.150216	0.427078	1.9173	-3.70199	AGT
diaminopimelate biosynthetic process	1/25	0.177891	0.420629	0.182551	0.430375	2.14617	-3.70555	ASNS
positive regulation of interleukin-14 production	1/20	0.145028	0.416348	0.150216	0.427078	1.92298	-3.71294	AGT
response to retinoic acid	1/22	0.158327	0.420337	0.163299	0.427078	2.01703	-3.71757	AQP3
cardioblast differentiation	1/21	0.151703	0.420337	0.156783	0.427078	1.97219	-3.71922	EPCAM
actin filament depolymerization	1/17	0.124687	0.416348	0.130211	0.427078	1.79191	-3.73067	VIL1
positive regulation of cilium assembly	1/23	0.164899	0.420572	0.169766	0.430375	2.07292	-3.73627	SAXO1
negative regulation of adaptive immune response	1/15	0.110859	0.416348	0.116615	0.427078	1.69959	-3.73824	AMBP
arginine catabolic process to glutamate	1/18	0.13152	0.416348	0.13693	0.427078	1.8431	-3.73892	NOS3
lipid transport across blood brain barrier	1/20	0.145028	0.416348	0.150216	0.427078	1.93665	-3.73935	ABCA12
positive regulation of interleukin-27 production	1/20	0.145028	0.416348	0.150216	0.427078	1.93854	-3.743	AGT
squamous basal epithelial stem cell differentiation involved in prostate gland acinus development	1/18	0.13152	0.416348	0.13693	0.427078	1.84688	-3.74657	EPCAM
histone H2A acetylation	1/23	0.164899	0.420572	0.169766	0.430375	2.07923	-3.74765	CPA4
glycolytic process through fructose-1-phosphate	1/22	0.158327	0.420337	0.163299	0.427078	2.03588	-3.75231	PGAM2
peptidoglycan catabolic process	1/26	0.184312	0.424111	0.18887	0.433354	2.21975	-3.75387	SDC2
sterol homeostasis	1/20	0.145028	0.416348	0.150216	0.427078	1.94482	-3.75512	PNPLA2
regulation of systemic arterial blood pressure involved in acute-phase response	1/18	0.13152	0.416348	0.13693	0.427078	1.8528	-3.75859	AHSG
glutathione derivative biosynthetic process	1/22	0.158327	0.420337	0.163299	0.427078	2.0399	-3.75972	GSTA1
regulation of fibrinolysis	1/19	0.1383	0.416348	0.143599	0.427078	1.90117	-3.76114	SCARA5
positive regulation of G-quadruplex DNA binding	1/16	0.1178	0.416348	0.123439	0.427078	1.75876	-3.76158	SIRT2
positive regulation of mitotic cell cycle DNA replication	1/23	0.164899	0.420572	0.169766	0.430375	2.09063	-3.7682	ASNS
positive regulation of interleukin-11 production	1/20	0.145028	0.416348	0.150216	0.427078	1.95571	-3.77614	AGT
trypanothione biosynthetic process	1/22	0.158327	0.420337	0.163299	0.427078	2.04951	-3.77744	GSTA1
galactosaminoglycan catabolic process	1/25	0.177891	0.420629	0.182551	0.430375	2.18812	-3.77797	SDC2
cartilage morphogenesis	1/20	0.145028	0.416348	0.150216	0.427078	1.95825	-3.78105	COL2A1
positive regulation of mitotic cohesin unloading	1/18	0.13152	0.416348	0.13693	0.427078	1.86554	-3.78443	ASNS
negative regulation of reactive oxygen species biosynthetic process	1/17	0.124687	0.416348	0.130211	0.427078	1.81849	-3.78601	SIRT2
gamma-aminobutyric acid biosynthetic process	1/25	0.177891	0.420629	0.182551	0.430375	2.19691	-3.79314	ASNS
negative regulation of neuroblast proliferation	1/17	0.124687	0.416348	0.130211	0.427078	1.82594	-3.80151	SORL1
positive regulation of interleukin-22 production	1/20	0.145028	0.416348	0.150216	0.427078	1.96968	-3.80312	AGT
lymphatic endothelial cell migration	1/20	0.145028	0.416348	0.150216	0.427078	1.96976	-3.80327	NOS3
alpha-beta T cell activation involved in immune response	1/21	0.151703	0.420337	0.156783	0.427078	2.02266	-3.81438	LCP1
post-Golgi vesicle-mediated transport	1/25	0.177891	0.420629	0.182551	0.430375	2.21052	-3.81665	SORL1
lipid transport involved in lipid storage	1/20	0.145028	0.416348	0.150216	0.427078	1.98372	-3.83023	ABCA12
folic acid biosynthetic process	1/18	0.13152	0.416348	0.13693	0.427078	1.8909	-3.83588	ALDH1L2
negative regulation of hydrogen peroxide metabolic process	1/16	0.1178	0.416348	0.123439	0.427078	1.79509	-3.83927	SIRT2
high-density lipoprotein particle remodeling	1/17	0.124687	0.416348	0.130211	0.427078	1.84413	-3.83939	ALB
embryonic skeletal limb joint morphogenesis	1/18	0.13152	0.416348	0.13693	0.427078	1.89864	-3.85158	COL2A1
positive regulation of mitotic DNA damage checkpoint	1/21	0.151703	0.420337	0.156783	0.427078	2.04625	-3.85888	ASNS
glycolytic process from sucrose	1/22	0.158327	0.420337	0.163299	0.427078	2.09696	-3.8649	PGAM2
glycolytic process through fructose-6-phosphate	1/22	0.158327	0.420337	0.163299	0.427078	2.10277	-3.87561	PGAM2
regulation of protein catabolic process at synapse, modulating synaptic transmission	1/19	0.1383	0.416348	0.143599	0.427078	1.95941	-3.87636	ODC1
regulation of TORC1 signaling	1/18	0.13152	0.416348	0.13693	0.427078	1.91239	-3.87946	ROS1
negative regulation of platelet activation	1/22	0.158327	0.420337	0.163299	0.427078	2.10543	-3.8805	NOS3
positive regulation of triplex DNA binding	1/16	0.1178	0.416348	0.123439	0.427078	1.81532	-3.88254	SIRT2
negative regulation of osteoclast development	1/16	0.1178	0.416348	0.123439	0.427078	1.81716	-3.88649	MAFB
aromatic amino acid family biosynthetic process	1/25	0.177891	0.420629	0.182551	0.430375	2.25166	-3.88767	ASNS
MAPK phosphatase export from nucleus	1/22	0.158327	0.420337	0.163299	0.427078	2.11046	-3.88977	EGR2
stem cell development	1/20	0.145028	0.416348	0.150216	0.427078	2.018	-3.89642	EPCAM
positive regulation of mitotic nuclear envelope disassembly	1/23	0.164899	0.420572	0.169766	0.430375	2.16311	-3.89884	ASNS
modulation of blood coagulation in other organism	1/17	0.124687	0.416348	0.130211	0.427078	1.87289	-3.89926	SCARA5
superoxide anion generation	1/23	0.164899	0.420572	0.169766	0.430375	2.1663	-3.90459	PREX1
protein localization to postsynaptic membrane	1/16	0.1178	0.416348	0.123439	0.427078	1.82647	-3.9064	CPE
alpha-amino acid biosynthetic process	1/25	0.177891	0.420629	0.182551	0.430375	2.2664	-3.91313	ASNS
histone acetylation	1/16	0.1178	0.416348	0.123439	0.427078	1.83977	-3.93483	CPA4
negative regulation of osteoclast differentiation	1/21	0.151703	0.420337	0.156783	0.427078	2.09069	-3.94269	MAFB
negative regulation of erythrocyte differentiation	1/20	0.145028	0.416348	0.150216	0.427078	2.04592	-3.95033	MAFB
negative regulation of exit from mitosis	1/21	0.151703	0.420337	0.156783	0.427078	2.09558	-3.95191	SIRT2
glycolytic process via Entner-Doudoroff Pathway	1/22	0.158327	0.420337	0.163299	0.427078	2.14545	-3.95427	PGAM2
cytotoxic T cell degranulation	1/20	0.145028	0.416348	0.150216	0.427078	2.04858	-3.95547	LCP1
regulation of blood coagulation, extrinsic pathway	1/17	0.124687	0.416348	0.130211	0.427078	1.91278	-3.98231	SCARA5
positive regulation of recombination hotspot binding	1/16	0.1178	0.416348	0.123439	0.427078	1.86557	-3.99002	SIRT2
acute-phase response	1/17	0.124687	0.416348	0.130211	0.427078	1.91803	-3.99325	AHSG
coenzyme A transmembrane transport	1/22	0.158327	0.420337	0.163299	0.427078	2.16959	-3.99875	SLCO1B1
mesenchymal stem cell differentiation	1/17	0.124687	0.416348	0.130211	0.427078	1.92593	-4.00969	EPCAM
xenobiotic glucuronidation	1/16	0.1178	0.416348	0.123439	0.427078	1.87629	-4.01295	UGT2A3
microtubule bundle formation	1/17	0.124687	0.416348	0.130211	0.427078	1.93179	-4.02189	TPPP3
progesterone biosynthetic process	1/22	0.158327	0.420337	0.163299	0.427078	2.18245	-4.02245	AKR1B1
regulation of platelet activation	1/21	0.151703	0.420337	0.156783	0.427078	2.13521	-4.02665	SCARA5
protein insertion into mitochondrial membrane	1/20	0.145028	0.416348	0.150216	0.427078	2.08669	-4.02904	REEP1
peptidyl-lysine deacetylation	1/15	0.110859	0.416348	0.116615	0.427078	1.83619	-4.03869	SIRT2
piRNA biosynthetic process	1/16	0.1178	0.416348	0.123439	0.427078	1.89867	-4.06081	PIWIL4
regulation of motor neuron apoptotic process	1/16	0.1178	0.416348	0.123439	0.427078	1.90245	-4.06889	TRIM2
regulation of glycolytic process	1/18	0.13152	0.416348	0.13693	0.427078	2.01493	-4.08749	SIRT2
ceramide metabolic process	1/20	0.145028	0.416348	0.150216	0.427078	2.11812	-4.08973	CERK
positive regulation of wound healing	1/17	0.124687	0.416348	0.130211	0.427078	1.97245	-4.10655	VIL1
negative regulation of transposition, DNA-mediated	1/16	0.1178	0.416348	0.123439	0.427078	1.92047	-4.10744	PIWIL4
negative regulation of long-term neuronal synaptic plasticity	1/15	0.110859	0.416348	0.116615	0.427078	1.86773	-4.10805	SORL1
negative regulation of plant-type hypersensitive response	1/20	0.145028	0.416348	0.150216	0.427078	2.13356	-4.11954	ALB
[truncated: 401 more rows]
